# Supplementary material for: Identification of protein–protein interaction associated functions based on gene ontology and KEGG pathway
Source: Front Genet. 2022 Sep 12;13:1011659. doi: 10.3389/fgene.2022.1011659 (PMC9511048; doi:10.3389/fgene.2022.1011659)
Supplement: Supplementary file 1 [file Table2.XLSX]

## Sheet: Sheet 1
The union of features of 310 datasets
abs(GO:0000003_1-GO:0000003_2)
abs(GO:0000018_1-GO:0000018_2)
abs(GO:0000041_1-GO:0000041_2)
abs(GO:0000070_1-GO:0000070_2)
abs(GO:0000075_1-GO:0000075_2)
abs(GO:0000077_1-GO:0000077_2)
abs(GO:0000079_1-GO:0000079_2)
abs(GO:0000082_1-GO:0000082_2)
abs(GO:0000083_1-GO:0000083_2)
abs(GO:0000086_1-GO:0000086_2)
abs(GO:0000109_1-GO:0000109_2)
abs(GO:0000118_1-GO:0000118_2)
abs(GO:0000122_1-GO:0000122_2)
abs(GO:0000123_1-GO:0000123_2)
abs(GO:0000139_1-GO:0000139_2)
abs(GO:0000149_1-GO:0000149_2)
abs(GO:0000151_1-GO:0000151_2)
abs(GO:0000152_1-GO:0000152_2)
abs(GO:0000165_1-GO:0000165_2)
abs(GO:0000166_1-GO:0000166_2)
abs(GO:0000184_1-GO:0000184_2)
abs(GO:0000187_1-GO:0000187_2)
abs(GO:0000209_1-GO:0000209_2)
abs(GO:0000217_1-GO:0000217_2)
abs(GO:0000226_1-GO:0000226_2)
abs(GO:0000228_1-GO:0000228_2)
abs(GO:0000245_1-GO:0000245_2)
abs(GO:0000278_1-GO:0000278_2)
abs(GO:0000280_1-GO:0000280_2)
abs(GO:0000281_1-GO:0000281_2)
abs(GO:0000288_1-GO:0000288_2)
abs(GO:0000291_1-GO:0000291_2)
abs(GO:0000313_1-GO:0000313_2)
abs(GO:0000314_1-GO:0000314_2)
abs(GO:0000315_1-GO:0000315_2)
abs(GO:0000323_1-GO:0000323_2)
abs(GO:0000347_1-GO:0000347_2)
abs(GO:0000375_1-GO:0000375_2)
abs(GO:0000377_1-GO:0000377_2)
abs(GO:0000387_1-GO:0000387_2)
abs(GO:0000398_1-GO:0000398_2)
abs(GO:0000428_1-GO:0000428_2)
abs(GO:0000439_1-GO:0000439_2)
abs(GO:0000441_1-GO:0000441_2)
abs(GO:0000445_1-GO:0000445_2)
abs(GO:0000460_1-GO:0000460_2)
abs(GO:0000462_1-GO:0000462_2)
abs(GO:0000502_1-GO:0000502_2)
abs(GO:0000718_1-GO:0000718_2)
abs(GO:0000722_1-GO:0000722_2)
abs(GO:0000723_1-GO:0000723_2)
abs(GO:0000724_1-GO:0000724_2)
abs(GO:0000725_1-GO:0000725_2)
abs(GO:0000726_1-GO:0000726_2)
abs(GO:0000730_1-GO:0000730_2)
abs(GO:0000731_1-GO:0000731_2)
abs(GO:0000737_1-GO:0000737_2)
abs(GO:0000775_1-GO:0000775_2)
abs(GO:0000776_1-GO:0000776_2)
abs(GO:0000777_1-GO:0000777_2)
abs(GO:0000778_1-GO:0000778_2)
abs(GO:0000779_1-GO:0000779_2)
abs(GO:0000780_1-GO:0000780_2)
abs(GO:0000781_1-GO:0000781_2)
abs(GO:0000782_1-GO:0000782_2)
abs(GO:0000783_1-GO:0000783_2)
abs(GO:0000784_1-GO:0000784_2)
abs(GO:0000785_1-GO:0000785_2)
abs(GO:0000790_1-GO:0000790_2)
abs(GO:0000793_1-GO:0000793_2)
abs(GO:0000794_1-GO:0000794_2)
abs(GO:0000801_1-GO:0000801_2)
abs(GO:0000803_1-GO:0000803_2)
abs(GO:0000819_1-GO:0000819_2)
abs(GO:0000902_1-GO:0000902_2)
abs(GO:0000904_1-GO:0000904_2)
abs(GO:0000910_1-GO:0000910_2)
abs(GO:0000922_1-GO:0000922_2)
abs(GO:0000932_1-GO:0000932_2)
abs(GO:0000940_1-GO:0000940_2)
abs(GO:0000956_1-GO:0000956_2)
abs(GO:0000959_1-GO:0000959_2)
abs(GO:0000974_1-GO:0000974_2)
abs(GO:0000975_1-GO:0000975_2)
abs(GO:0000976_1-GO:0000976_2)
abs(GO:0000977_1-GO:0000977_2)
abs(GO:0000981_1-GO:0000981_2)
abs(GO:0000982_1-GO:0000982_2)
abs(GO:0000988_1-GO:0000988_2)
abs(GO:0000989_1-GO:0000989_2)
abs(GO:0001012_1-GO:0001012_2)
abs(GO:0001046_1-GO:0001046_2)
abs(GO:0001047_1-GO:0001047_2)
abs(GO:0001055_1-GO:0001055_2)
abs(GO:0001067_1-GO:0001067_2)
abs(GO:0001071_1-GO:0001071_2)
abs(GO:0001076_1-GO:0001076_2)
abs(GO:0001085_1-GO:0001085_2)
abs(GO:0001101_1-GO:0001101_2)
abs(GO:0001102_1-GO:0001102_2)
abs(GO:0001104_1-GO:0001104_2)
abs(GO:0001191_1-GO:0001191_2)
abs(GO:0001228_1-GO:0001228_2)
abs(GO:0001301_1-GO:0001301_2)
abs(GO:0001304_1-GO:0001304_2)
abs(GO:0001501_1-GO:0001501_2)
abs(GO:0001522_1-GO:0001522_2)
abs(GO:0001525_1-GO:0001525_2)
abs(GO:0001541_1-GO:0001541_2)
abs(GO:0001547_1-GO:0001547_2)
abs(GO:0001558_1-GO:0001558_2)
abs(GO:0001562_1-GO:0001562_2)
abs(GO:0001568_1-GO:0001568_2)
abs(GO:0001654_1-GO:0001654_2)
abs(GO:0001655_1-GO:0001655_2)
abs(GO:0001664_1-GO:0001664_2)
abs(GO:0001666_1-GO:0001666_2)
abs(GO:0001667_1-GO:0001667_2)
abs(GO:0001678_1-GO:0001678_2)
abs(GO:0001701_1-GO:0001701_2)
abs(GO:0001706_1-GO:0001706_2)
abs(GO:0001711_1-GO:0001711_2)
abs(GO:0001731_1-GO:0001731_2)
abs(GO:0001739_1-GO:0001739_2)
abs(GO:0001755_1-GO:0001755_2)
abs(GO:0001763_1-GO:0001763_2)
abs(GO:0001775_1-GO:0001775_2)
abs(GO:0001816_1-GO:0001816_2)
abs(GO:0001817_1-GO:0001817_2)
abs(GO:0001818_1-GO:0001818_2)
abs(GO:0001819_1-GO:0001819_2)
abs(GO:0001822_1-GO:0001822_2)
abs(GO:0001882_1-GO:0001882_2)
abs(GO:0001883_1-GO:0001883_2)
abs(GO:0001890_1-GO:0001890_2)
abs(GO:0001893_1-GO:0001893_2)
abs(GO:0001906_1-GO:0001906_2)
abs(GO:0001909_1-GO:0001909_2)
abs(GO:0001910_1-GO:0001910_2)
abs(GO:0001912_1-GO:0001912_2)
abs(GO:0001913_1-GO:0001913_2)
abs(GO:0001914_1-GO:0001914_2)
abs(GO:0001916_1-GO:0001916_2)
abs(GO:0001932_1-GO:0001932_2)
abs(GO:0001933_1-GO:0001933_2)
abs(GO:0001934_1-GO:0001934_2)
abs(GO:0001935_1-GO:0001935_2)
abs(GO:0001936_1-GO:0001936_2)
abs(GO:0001944_1-GO:0001944_2)
abs(GO:0001967_1-GO:0001967_2)
abs(GO:0001974_1-GO:0001974_2)
abs(GO:0002009_1-GO:0002009_2)
abs(GO:0002039_1-GO:0002039_2)
abs(GO:0002064_1-GO:0002064_2)
abs(GO:0002200_1-GO:0002200_2)
abs(GO:0002204_1-GO:0002204_2)
abs(GO:0002208_1-GO:0002208_2)
abs(GO:0002218_1-GO:0002218_2)
abs(GO:0002221_1-GO:0002221_2)
abs(GO:0002224_1-GO:0002224_2)
abs(GO:0002237_1-GO:0002237_2)
abs(GO:0002250_1-GO:0002250_2)
abs(GO:0002252_1-GO:0002252_2)
abs(GO:0002253_1-GO:0002253_2)
abs(GO:0002293_1-GO:0002293_2)
abs(GO:0002312_1-GO:0002312_2)
abs(GO:0002366_1-GO:0002366_2)
abs(GO:0002368_1-GO:0002368_2)
abs(GO:0002376_1-GO:0002376_2)
abs(GO:0002377_1-GO:0002377_2)
abs(GO:0002381_1-GO:0002381_2)
abs(GO:0002424_1-GO:0002424_2)
abs(GO:0002431_1-GO:0002431_2)
abs(GO:0002433_1-GO:0002433_2)
abs(GO:0002440_1-GO:0002440_2)
abs(GO:0002443_1-GO:0002443_2)
abs(GO:0002449_1-GO:0002449_2)
abs(GO:0002456_1-GO:0002456_2)
abs(GO:0002460_1-GO:0002460_2)
abs(GO:0002474_1-GO:0002474_2)
abs(GO:0002478_1-GO:0002478_2)
abs(GO:0002479_1-GO:0002479_2)
abs(GO:0002483_1-GO:0002483_2)
abs(GO:0002520_1-GO:0002520_2)
abs(GO:0002521_1-GO:0002521_2)
abs(GO:0002526_1-GO:0002526_2)
abs(GO:0002562_1-GO:0002562_2)
abs(GO:0002573_1-GO:0002573_2)
abs(GO:0002576_1-GO:0002576_2)
abs(GO:0002675_1-GO:0002675_2)
abs(GO:0002682_1-GO:0002682_2)
abs(GO:0002683_1-GO:0002683_2)
abs(GO:0002684_1-GO:0002684_2)
abs(GO:0002685_1-GO:0002685_2)
abs(GO:0002687_1-GO:0002687_2)
abs(GO:0002688_1-GO:0002688_2)
abs(GO:0002690_1-GO:0002690_2)
abs(GO:0002694_1-GO:0002694_2)
abs(GO:0002696_1-GO:0002696_2)
abs(GO:0002697_1-GO:0002697_2)
abs(GO:0002698_1-GO:0002698_2)
abs(GO:0002699_1-GO:0002699_2)
abs(GO:0002700_1-GO:0002700_2)
abs(GO:0002703_1-GO:0002703_2)
abs(GO:0002705_1-GO:0002705_2)
abs(GO:0002706_1-GO:0002706_2)
abs(GO:0002708_1-GO:0002708_2)
abs(GO:0002709_1-GO:0002709_2)
abs(GO:0002711_1-GO:0002711_2)
abs(GO:0002757_1-GO:0002757_2)
abs(GO:0002758_1-GO:0002758_2)
abs(GO:0002764_1-GO:0002764_2)
abs(GO:0002768_1-GO:0002768_2)
abs(GO:0002790_1-GO:0002790_2)
abs(GO:0002791_1-GO:0002791_2)
abs(GO:0002819_1-GO:0002819_2)
abs(GO:0002821_1-GO:0002821_2)
abs(GO:0002822_1-GO:0002822_2)
abs(GO:0002824_1-GO:0002824_2)
abs(GO:0002831_1-GO:0002831_2)
abs(GO:0002832_1-GO:0002832_2)
abs(GO:0002840_1-GO:0002840_2)
abs(GO:0002842_1-GO:0002842_2)
abs(GO:0002920_1-GO:0002920_2)
abs(GO:0003002_1-GO:0003002_2)
abs(GO:0003006_1-GO:0003006_2)
abs(GO:0003008_1-GO:0003008_2)
abs(GO:0003012_1-GO:0003012_2)
abs(GO:0003013_1-GO:0003013_2)
abs(GO:0003014_1-GO:0003014_2)
abs(GO:0003016_1-GO:0003016_2)
abs(GO:0003018_1-GO:0003018_2)
abs(GO:0003071_1-GO:0003071_2)
abs(GO:0003073_1-GO:0003073_2)
abs(GO:0003231_1-GO:0003231_2)
abs(GO:0003401_1-GO:0003401_2)
abs(GO:0003674_1-GO:0003674_2)
abs(GO:0003676_1-GO:0003676_2)
abs(GO:0003677_1-GO:0003677_2)
abs(GO:0003678_1-GO:0003678_2)
abs(GO:0003682_1-GO:0003682_2)
abs(GO:0003684_1-GO:0003684_2)
abs(GO:0003688_1-GO:0003688_2)
abs(GO:0003690_1-GO:0003690_2)
abs(GO:0003691_1-GO:0003691_2)
abs(GO:0003697_1-GO:0003697_2)
abs(GO:0003700_1-GO:0003700_2)
abs(GO:0003705_1-GO:0003705_2)
abs(GO:0003707_1-GO:0003707_2)
abs(GO:0003708_1-GO:0003708_2)
abs(GO:0003712_1-GO:0003712_2)
abs(GO:0003713_1-GO:0003713_2)
abs(GO:0003714_1-GO:0003714_2)
abs(GO:0003723_1-GO:0003723_2)
abs(GO:0003724_1-GO:0003724_2)
abs(GO:0003726_1-GO:0003726_2)
abs(GO:0003729_1-GO:0003729_2)
abs(GO:0003735_1-GO:0003735_2)
abs(GO:0003743_1-GO:0003743_2)
abs(GO:0003746_1-GO:0003746_2)
abs(GO:0003774_1-GO:0003774_2)
abs(GO:0003777_1-GO:0003777_2)
abs(GO:0003779_1-GO:0003779_2)
abs(GO:0003823_1-GO:0003823_2)
abs(GO:0003824_1-GO:0003824_2)
abs(GO:0003899_1-GO:0003899_2)
abs(GO:0003916_1-GO:0003916_2)
abs(GO:0003917_1-GO:0003917_2)
abs(GO:0003924_1-GO:0003924_2)
abs(GO:0003954_1-GO:0003954_2)
abs(GO:0003968_1-GO:0003968_2)
abs(GO:0004000_1-GO:0004000_2)
abs(GO:0004003_1-GO:0004003_2)
abs(GO:0004175_1-GO:0004175_2)
abs(GO:0004252_1-GO:0004252_2)
abs(GO:0004386_1-GO:0004386_2)
abs(GO:0004402_1-GO:0004402_2)
abs(GO:0004407_1-GO:0004407_2)
abs(GO:0004518_1-GO:0004518_2)
abs(GO:0004519_1-GO:0004519_2)
abs(GO:0004520_1-GO:0004520_2)
abs(GO:0004521_1-GO:0004521_2)
abs(GO:0004526_1-GO:0004526_2)
abs(GO:0004527_1-GO:0004527_2)
abs(GO:0004536_1-GO:0004536_2)
abs(GO:0004540_1-GO:0004540_2)
abs(GO:0004549_1-GO:0004549_2)
abs(GO:0004550_1-GO:0004550_2)
abs(GO:0004553_1-GO:0004553_2)
abs(GO:0004672_1-GO:0004672_2)
abs(GO:0004674_1-GO:0004674_2)
abs(GO:0004693_1-GO:0004693_2)
abs(GO:0004713_1-GO:0004713_2)
abs(GO:0004721_1-GO:0004721_2)
abs(GO:0004842_1-GO:0004842_2)
abs(GO:0004857_1-GO:0004857_2)
abs(GO:0004864_1-GO:0004864_2)
abs(GO:0004866_1-GO:0004866_2)
abs(GO:0004871_1-GO:0004871_2)
abs(GO:0004872_1-GO:0004872_2)
abs(GO:0004879_1-GO:0004879_2)
abs(GO:0004886_1-GO:0004886_2)
abs(GO:0004888_1-GO:0004888_2)
abs(GO:0004896_1-GO:0004896_2)
abs(GO:0004930_1-GO:0004930_2)
abs(GO:0005048_1-GO:0005048_2)
abs(GO:0005057_1-GO:0005057_2)
abs(GO:0005083_1-GO:0005083_2)
abs(GO:0005085_1-GO:0005085_2)
abs(GO:0005088_1-GO:0005088_2)
abs(GO:0005096_1-GO:0005096_2)
abs(GO:0005099_1-GO:0005099_2)
abs(GO:0005102_1-GO:0005102_2)
abs(GO:0005112_1-GO:0005112_2)
abs(GO:0005125_1-GO:0005125_2)
abs(GO:0005126_1-GO:0005126_2)
abs(GO:0005179_1-GO:0005179_2)
abs(GO:0005198_1-GO:0005198_2)
abs(GO:0005215_1-GO:0005215_2)
abs(GO:0005216_1-GO:0005216_2)
abs(GO:0005244_1-GO:0005244_2)
abs(GO:0005261_1-GO:0005261_2)
abs(GO:0005262_1-GO:0005262_2)
abs(GO:0005484_1-GO:0005484_2)
abs(GO:0005487_1-GO:0005487_2)
abs(GO:0005488_1-GO:0005488_2)
abs(GO:0005496_1-GO:0005496_2)
abs(GO:0005506_1-GO:0005506_2)
abs(GO:0005509_1-GO:0005509_2)
abs(GO:0005515_1-GO:0005515_2)
abs(GO:0005516_1-GO:0005516_2)
abs(GO:0005524_1-GO:0005524_2)
abs(GO:0005525_1-GO:0005525_2)
abs(GO:0005539_1-GO:0005539_2)
abs(GO:0005543_1-GO:0005543_2)
abs(GO:0005575_1-GO:0005575_2)
abs(GO:0005576_1-GO:0005576_2)
abs(GO:0005578_1-GO:0005578_2)
abs(GO:0005581_1-GO:0005581_2)
abs(GO:0005615_1-GO:0005615_2)
abs(GO:0005622_1-GO:0005622_2)
abs(GO:0005623_1-GO:0005623_2)
abs(GO:0005634_1-GO:0005634_2)
abs(GO:0005635_1-GO:0005635_2)
abs(GO:0005637_1-GO:0005637_2)
abs(GO:0005643_1-GO:0005643_2)
abs(GO:0005654_1-GO:0005654_2)
abs(GO:0005655_1-GO:0005655_2)
abs(GO:0005657_1-GO:0005657_2)
abs(GO:0005663_1-GO:0005663_2)
abs(GO:0005665_1-GO:0005665_2)
abs(GO:0005667_1-GO:0005667_2)
abs(GO:0005675_1-GO:0005675_2)
abs(GO:0005680_1-GO:0005680_2)
abs(GO:0005681_1-GO:0005681_2)
abs(GO:0005685_1-GO:0005685_2)
abs(GO:0005687_1-GO:0005687_2)
abs(GO:0005689_1-GO:0005689_2)
abs(GO:0005694_1-GO:0005694_2)
abs(GO:0005730_1-GO:0005730_2)
abs(GO:0005731_1-GO:0005731_2)
abs(GO:0005732_1-GO:0005732_2)
abs(GO:0005737_1-GO:0005737_2)
abs(GO:0005739_1-GO:0005739_2)
abs(GO:0005740_1-GO:0005740_2)
abs(GO:0005741_1-GO:0005741_2)
abs(GO:0005743_1-GO:0005743_2)
abs(GO:0005746_1-GO:0005746_2)
abs(GO:0005747_1-GO:0005747_2)
abs(GO:0005759_1-GO:0005759_2)
abs(GO:0005761_1-GO:0005761_2)
abs(GO:0005762_1-GO:0005762_2)
abs(GO:0005763_1-GO:0005763_2)
abs(GO:0005764_1-GO:0005764_2)
abs(GO:0005765_1-GO:0005765_2)
abs(GO:0005768_1-GO:0005768_2)
abs(GO:0005770_1-GO:0005770_2)
abs(GO:0005773_1-GO:0005773_2)
abs(GO:0005774_1-GO:0005774_2)
abs(GO:0005775_1-GO:0005775_2)
abs(GO:0005777_1-GO:0005777_2)
abs(GO:0005778_1-GO:0005778_2)
abs(GO:0005782_1-GO:0005782_2)
abs(GO:0005783_1-GO:0005783_2)
abs(GO:0005785_1-GO:0005785_2)
abs(GO:0005788_1-GO:0005788_2)
abs(GO:0005789_1-GO:0005789_2)
abs(GO:0005793_1-GO:0005793_2)
abs(GO:0005794_1-GO:0005794_2)
abs(GO:0005795_1-GO:0005795_2)
abs(GO:0005796_1-GO:0005796_2)
abs(GO:0005798_1-GO:0005798_2)
abs(GO:0005813_1-GO:0005813_2)
abs(GO:0005814_1-GO:0005814_2)
abs(GO:0005815_1-GO:0005815_2)
abs(GO:0005819_1-GO:0005819_2)
abs(GO:0005829_1-GO:0005829_2)
abs(GO:0005838_1-GO:0005838_2)
abs(GO:0005840_1-GO:0005840_2)
abs(GO:0005845_1-GO:0005845_2)
abs(GO:0005846_1-GO:0005846_2)
abs(GO:0005852_1-GO:0005852_2)
abs(GO:0005856_1-GO:0005856_2)
abs(GO:0005874_1-GO:0005874_2)
abs(GO:0005875_1-GO:0005875_2)
abs(GO:0005886_1-GO:0005886_2)
abs(GO:0005887_1-GO:0005887_2)
abs(GO:0005902_1-GO:0005902_2)
abs(GO:0005905_1-GO:0005905_2)
abs(GO:0005911_1-GO:0005911_2)
abs(GO:0005929_1-GO:0005929_2)
abs(GO:0005938_1-GO:0005938_2)
abs(GO:0005942_1-GO:0005942_2)
abs(GO:0005975_1-GO:0005975_2)
abs(GO:0005996_1-GO:0005996_2)
abs(GO:0006022_1-GO:0006022_2)
abs(GO:0006023_1-GO:0006023_2)
abs(GO:0006024_1-GO:0006024_2)
abs(GO:0006026_1-GO:0006026_2)
abs(GO:0006027_1-GO:0006027_2)
abs(GO:0006029_1-GO:0006029_2)
abs(GO:0006066_1-GO:0006066_2)
abs(GO:0006082_1-GO:0006082_2)
abs(GO:0006091_1-GO:0006091_2)
abs(GO:0006109_1-GO:0006109_2)
abs(GO:0006119_1-GO:0006119_2)
abs(GO:0006120_1-GO:0006120_2)
abs(GO:0006139_1-GO:0006139_2)
abs(GO:0006140_1-GO:0006140_2)
abs(GO:0006152_1-GO:0006152_2)
abs(GO:0006163_1-GO:0006163_2)
abs(GO:0006164_1-GO:0006164_2)
abs(GO:0006171_1-GO:0006171_2)
abs(GO:0006184_1-GO:0006184_2)
abs(GO:0006195_1-GO:0006195_2)
abs(GO:0006200_1-GO:0006200_2)
abs(GO:0006213_1-GO:0006213_2)
abs(GO:0006259_1-GO:0006259_2)
abs(GO:0006260_1-GO:0006260_2)
abs(GO:0006261_1-GO:0006261_2)
abs(GO:0006265_1-GO:0006265_2)
abs(GO:0006270_1-GO:0006270_2)
abs(GO:0006271_1-GO:0006271_2)
abs(GO:0006275_1-GO:0006275_2)
abs(GO:0006278_1-GO:0006278_2)
abs(GO:0006281_1-GO:0006281_2)
abs(GO:0006282_1-GO:0006282_2)
abs(GO:0006283_1-GO:0006283_2)
abs(GO:0006289_1-GO:0006289_2)
abs(GO:0006297_1-GO:0006297_2)
abs(GO:0006298_1-GO:0006298_2)
abs(GO:0006301_1-GO:0006301_2)
abs(GO:0006302_1-GO:0006302_2)
abs(GO:0006304_1-GO:0006304_2)
abs(GO:0006305_1-GO:0006305_2)
abs(GO:0006306_1-GO:0006306_2)
abs(GO:0006308_1-GO:0006308_2)
abs(GO:0006310_1-GO:0006310_2)
abs(GO:0006312_1-GO:0006312_2)
abs(GO:0006323_1-GO:0006323_2)
abs(GO:0006325_1-GO:0006325_2)
abs(GO:0006333_1-GO:0006333_2)
abs(GO:0006334_1-GO:0006334_2)
abs(GO:0006336_1-GO:0006336_2)
abs(GO:0006338_1-GO:0006338_2)
abs(GO:0006342_1-GO:0006342_2)
abs(GO:0006351_1-GO:0006351_2)
abs(GO:0006352_1-GO:0006352_2)
abs(GO:0006353_1-GO:0006353_2)
abs(GO:0006354_1-GO:0006354_2)
abs(GO:0006355_1-GO:0006355_2)
abs(GO:0006357_1-GO:0006357_2)
abs(GO:0006360_1-GO:0006360_2)
abs(GO:0006361_1-GO:0006361_2)
abs(GO:0006362_1-GO:0006362_2)
abs(GO:0006363_1-GO:0006363_2)
abs(GO:0006364_1-GO:0006364_2)
abs(GO:0006366_1-GO:0006366_2)
abs(GO:0006367_1-GO:0006367_2)
abs(GO:0006368_1-GO:0006368_2)
abs(GO:0006369_1-GO:0006369_2)
abs(GO:0006370_1-GO:0006370_2)
abs(GO:0006378_1-GO:0006378_2)
abs(GO:0006382_1-GO:0006382_2)
abs(GO:0006396_1-GO:0006396_2)
abs(GO:0006397_1-GO:0006397_2)
abs(GO:0006399_1-GO:0006399_2)
abs(GO:0006401_1-GO:0006401_2)
abs(GO:0006402_1-GO:0006402_2)
abs(GO:0006403_1-GO:0006403_2)
abs(GO:0006405_1-GO:0006405_2)
abs(GO:0006406_1-GO:0006406_2)
abs(GO:0006412_1-GO:0006412_2)
abs(GO:0006413_1-GO:0006413_2)
abs(GO:0006414_1-GO:0006414_2)
abs(GO:0006415_1-GO:0006415_2)
abs(GO:0006417_1-GO:0006417_2)
abs(GO:0006446_1-GO:0006446_2)
abs(GO:0006457_1-GO:0006457_2)
abs(GO:0006458_1-GO:0006458_2)
abs(GO:0006461_1-GO:0006461_2)
abs(GO:0006464_1-GO:0006464_2)
abs(GO:0006468_1-GO:0006468_2)
abs(GO:0006469_1-GO:0006469_2)
abs(GO:0006473_1-GO:0006473_2)
abs(GO:0006475_1-GO:0006475_2)
abs(GO:0006476_1-GO:0006476_2)
abs(GO:0006479_1-GO:0006479_2)
abs(GO:0006486_1-GO:0006486_2)
abs(GO:0006487_1-GO:0006487_2)
abs(GO:0006493_1-GO:0006493_2)
abs(GO:0006497_1-GO:0006497_2)
abs(GO:0006501_1-GO:0006501_2)
abs(GO:0006505_1-GO:0006505_2)
abs(GO:0006506_1-GO:0006506_2)
abs(GO:0006508_1-GO:0006508_2)
abs(GO:0006509_1-GO:0006509_2)
abs(GO:0006511_1-GO:0006511_2)
abs(GO:0006513_1-GO:0006513_2)
abs(GO:0006520_1-GO:0006520_2)
abs(GO:0006521_1-GO:0006521_2)
abs(GO:0006576_1-GO:0006576_2)
abs(GO:0006605_1-GO:0006605_2)
abs(GO:0006606_1-GO:0006606_2)
abs(GO:0006611_1-GO:0006611_2)
abs(GO:0006612_1-GO:0006612_2)
abs(GO:0006613_1-GO:0006613_2)
abs(GO:0006614_1-GO:0006614_2)
abs(GO:0006626_1-GO:0006626_2)
abs(GO:0006629_1-GO:0006629_2)
abs(GO:0006631_1-GO:0006631_2)
abs(GO:0006643_1-GO:0006643_2)
abs(GO:0006644_1-GO:0006644_2)
abs(GO:0006650_1-GO:0006650_2)
abs(GO:0006661_1-GO:0006661_2)
abs(GO:0006664_1-GO:0006664_2)
abs(GO:0006665_1-GO:0006665_2)
abs(GO:0006672_1-GO:0006672_2)
abs(GO:0006687_1-GO:0006687_2)
abs(GO:0006720_1-GO:0006720_2)
abs(GO:0006725_1-GO:0006725_2)
abs(GO:0006732_1-GO:0006732_2)
abs(GO:0006753_1-GO:0006753_2)
abs(GO:0006766_1-GO:0006766_2)
abs(GO:0006767_1-GO:0006767_2)
abs(GO:0006790_1-GO:0006790_2)
abs(GO:0006793_1-GO:0006793_2)
abs(GO:0006796_1-GO:0006796_2)
abs(GO:0006807_1-GO:0006807_2)
abs(GO:0006809_1-GO:0006809_2)
abs(GO:0006810_1-GO:0006810_2)
abs(GO:0006811_1-GO:0006811_2)
abs(GO:0006812_1-GO:0006812_2)
abs(GO:0006816_1-GO:0006816_2)
abs(GO:0006818_1-GO:0006818_2)
abs(GO:0006820_1-GO:0006820_2)
abs(GO:0006826_1-GO:0006826_2)
abs(GO:0006839_1-GO:0006839_2)
abs(GO:0006857_1-GO:0006857_2)
abs(GO:0006858_1-GO:0006858_2)
abs(GO:0006869_1-GO:0006869_2)
abs(GO:0006873_1-GO:0006873_2)
abs(GO:0006874_1-GO:0006874_2)
abs(GO:0006875_1-GO:0006875_2)
abs(GO:0006886_1-GO:0006886_2)
abs(GO:0006887_1-GO:0006887_2)
abs(GO:0006888_1-GO:0006888_2)
abs(GO:0006890_1-GO:0006890_2)
abs(GO:0006891_1-GO:0006891_2)
abs(GO:0006892_1-GO:0006892_2)
abs(GO:0006897_1-GO:0006897_2)
abs(GO:0006900_1-GO:0006900_2)
abs(GO:0006901_1-GO:0006901_2)
abs(GO:0006903_1-GO:0006903_2)
abs(GO:0006913_1-GO:0006913_2)
abs(GO:0006914_1-GO:0006914_2)
abs(GO:0006915_1-GO:0006915_2)
abs(GO:0006919_1-GO:0006919_2)
abs(GO:0006921_1-GO:0006921_2)
abs(GO:0006928_1-GO:0006928_2)
abs(GO:0006935_1-GO:0006935_2)
abs(GO:0006936_1-GO:0006936_2)
abs(GO:0006950_1-GO:0006950_2)
abs(GO:0006952_1-GO:0006952_2)
abs(GO:0006954_1-GO:0006954_2)
abs(GO:0006955_1-GO:0006955_2)
abs(GO:0006974_1-GO:0006974_2)
abs(GO:0006975_1-GO:0006975_2)
abs(GO:0006977_1-GO:0006977_2)
abs(GO:0006979_1-GO:0006979_2)
abs(GO:0006986_1-GO:0006986_2)
abs(GO:0006987_1-GO:0006987_2)
abs(GO:0006996_1-GO:0006996_2)
abs(GO:0006997_1-GO:0006997_2)
abs(GO:0006998_1-GO:0006998_2)
abs(GO:0006999_1-GO:0006999_2)
abs(GO:0007004_1-GO:0007004_2)
abs(GO:0007005_1-GO:0007005_2)
abs(GO:0007009_1-GO:0007009_2)
abs(GO:0007010_1-GO:0007010_2)
abs(GO:0007015_1-GO:0007015_2)
abs(GO:0007017_1-GO:0007017_2)
abs(GO:0007018_1-GO:0007018_2)
abs(GO:0007030_1-GO:0007030_2)
abs(GO:0007031_1-GO:0007031_2)
abs(GO:0007044_1-GO:0007044_2)
abs(GO:0007045_1-GO:0007045_2)
abs(GO:0007049_1-GO:0007049_2)
abs(GO:0007050_1-GO:0007050_2)
abs(GO:0007051_1-GO:0007051_2)
abs(GO:0007052_1-GO:0007052_2)
abs(GO:0007059_1-GO:0007059_2)
abs(GO:0007062_1-GO:0007062_2)
abs(GO:0007063_1-GO:0007063_2)
abs(GO:0007067_1-GO:0007067_2)
abs(GO:0007072_1-GO:0007072_2)
abs(GO:0007077_1-GO:0007077_2)
abs(GO:0007088_1-GO:0007088_2)
abs(GO:0007091_1-GO:0007091_2)
abs(GO:0007093_1-GO:0007093_2)
abs(GO:0007094_1-GO:0007094_2)
abs(GO:0007126_1-GO:0007126_2)
abs(GO:0007127_1-GO:0007127_2)
abs(GO:0007130_1-GO:0007130_2)
abs(GO:0007131_1-GO:0007131_2)
abs(GO:0007154_1-GO:0007154_2)
abs(GO:0007155_1-GO:0007155_2)
abs(GO:0007160_1-GO:0007160_2)
abs(GO:0007162_1-GO:0007162_2)
abs(GO:0007165_1-GO:0007165_2)
abs(GO:0007166_1-GO:0007166_2)
abs(GO:0007167_1-GO:0007167_2)
abs(GO:0007169_1-GO:0007169_2)
abs(GO:0007173_1-GO:0007173_2)
abs(GO:0007178_1-GO:0007178_2)
abs(GO:0007179_1-GO:0007179_2)
abs(GO:0007186_1-GO:0007186_2)
abs(GO:0007187_1-GO:0007187_2)
abs(GO:0007188_1-GO:0007188_2)
abs(GO:0007200_1-GO:0007200_2)
abs(GO:0007204_1-GO:0007204_2)
abs(GO:0007218_1-GO:0007218_2)
abs(GO:0007219_1-GO:0007219_2)
abs(GO:0007249_1-GO:0007249_2)
abs(GO:0007254_1-GO:0007254_2)
abs(GO:0007257_1-GO:0007257_2)
abs(GO:0007259_1-GO:0007259_2)
abs(GO:0007260_1-GO:0007260_2)
abs(GO:0007264_1-GO:0007264_2)
abs(GO:0007265_1-GO:0007265_2)
abs(GO:0007266_1-GO:0007266_2)
abs(GO:0007267_1-GO:0007267_2)
abs(GO:0007268_1-GO:0007268_2)
abs(GO:0007275_1-GO:0007275_2)
abs(GO:0007276_1-GO:0007276_2)
abs(GO:0007281_1-GO:0007281_2)
abs(GO:0007283_1-GO:0007283_2)
abs(GO:0007292_1-GO:0007292_2)
abs(GO:0007346_1-GO:0007346_2)
abs(GO:0007350_1-GO:0007350_2)
abs(GO:0007351_1-GO:0007351_2)
abs(GO:0007389_1-GO:0007389_2)
abs(GO:0007399_1-GO:0007399_2)
abs(GO:0007409_1-GO:0007409_2)
abs(GO:0007411_1-GO:0007411_2)
abs(GO:0007417_1-GO:0007417_2)
abs(GO:0007420_1-GO:0007420_2)
abs(GO:0007422_1-GO:0007422_2)
abs(GO:0007423_1-GO:0007423_2)
abs(GO:0007492_1-GO:0007492_2)
abs(GO:0007507_1-GO:0007507_2)
abs(GO:0007517_1-GO:0007517_2)
abs(GO:0007548_1-GO:0007548_2)
abs(GO:0007565_1-GO:0007565_2)
abs(GO:0007566_1-GO:0007566_2)
abs(GO:0007568_1-GO:0007568_2)
abs(GO:0007569_1-GO:0007569_2)
abs(GO:0007584_1-GO:0007584_2)
abs(GO:0007585_1-GO:0007585_2)
abs(GO:0007596_1-GO:0007596_2)
abs(GO:0007599_1-GO:0007599_2)
abs(GO:0007600_1-GO:0007600_2)
abs(GO:0007601_1-GO:0007601_2)
abs(GO:0007610_1-GO:0007610_2)
abs(GO:0007611_1-GO:0007611_2)
abs(GO:0007631_1-GO:0007631_2)
abs(GO:0008013_1-GO:0008013_2)
abs(GO:0008015_1-GO:0008015_2)
abs(GO:0008017_1-GO:0008017_2)
abs(GO:0008022_1-GO:0008022_2)
abs(GO:0008023_1-GO:0008023_2)
abs(GO:0008024_1-GO:0008024_2)
abs(GO:0008026_1-GO:0008026_2)
abs(GO:0008033_1-GO:0008033_2)
abs(GO:0008047_1-GO:0008047_2)
abs(GO:0008064_1-GO:0008064_2)
abs(GO:0008080_1-GO:0008080_2)
abs(GO:0008083_1-GO:0008083_2)
abs(GO:0008092_1-GO:0008092_2)
abs(GO:0008094_1-GO:0008094_2)
abs(GO:0008104_1-GO:0008104_2)
abs(GO:0008134_1-GO:0008134_2)
abs(GO:0008135_1-GO:0008135_2)
abs(GO:0008137_1-GO:0008137_2)
abs(GO:0008139_1-GO:0008139_2)
abs(GO:0008150_1-GO:0008150_2)
abs(GO:0008152_1-GO:0008152_2)
abs(GO:0008154_1-GO:0008154_2)
abs(GO:0008156_1-GO:0008156_2)
abs(GO:0008198_1-GO:0008198_2)
abs(GO:0008201_1-GO:0008201_2)
abs(GO:0008202_1-GO:0008202_2)
abs(GO:0008203_1-GO:0008203_2)
abs(GO:0008209_1-GO:0008209_2)
abs(GO:0008213_1-GO:0008213_2)
abs(GO:0008217_1-GO:0008217_2)
abs(GO:0008219_1-GO:0008219_2)
abs(GO:0008233_1-GO:0008233_2)
abs(GO:0008236_1-GO:0008236_2)
abs(GO:0008270_1-GO:0008270_2)
abs(GO:0008283_1-GO:0008283_2)
abs(GO:0008284_1-GO:0008284_2)
abs(GO:0008285_1-GO:0008285_2)
abs(GO:0008286_1-GO:0008286_2)
abs(GO:0008287_1-GO:0008287_2)
abs(GO:0008289_1-GO:0008289_2)
abs(GO:0008301_1-GO:0008301_2)
abs(GO:0008324_1-GO:0008324_2)
abs(GO:0008334_1-GO:0008334_2)
abs(GO:0008353_1-GO:0008353_2)
abs(GO:0008360_1-GO:0008360_2)
abs(GO:0008380_1-GO:0008380_2)
abs(GO:0008408_1-GO:0008408_2)
abs(GO:0008494_1-GO:0008494_2)
abs(GO:0008536_1-GO:0008536_2)
abs(GO:0008543_1-GO:0008543_2)
abs(GO:0008544_1-GO:0008544_2)
abs(GO:0008565_1-GO:0008565_2)
abs(GO:0008584_1-GO:0008584_2)
abs(GO:0008585_1-GO:0008585_2)
abs(GO:0008595_1-GO:0008595_2)
abs(GO:0008610_1-GO:0008610_2)
abs(GO:0008625_1-GO:0008625_2)
abs(GO:0008630_1-GO:0008630_2)
abs(GO:0008631_1-GO:0008631_2)
abs(GO:0008643_1-GO:0008643_2)
abs(GO:0008645_1-GO:0008645_2)
abs(GO:0008654_1-GO:0008654_2)
abs(GO:0009055_1-GO:0009055_2)
abs(GO:0009056_1-GO:0009056_2)
abs(GO:0009057_1-GO:0009057_2)
abs(GO:0009058_1-GO:0009058_2)
abs(GO:0009059_1-GO:0009059_2)
abs(GO:0009063_1-GO:0009063_2)
abs(GO:0009100_1-GO:0009100_2)
abs(GO:0009101_1-GO:0009101_2)
abs(GO:0009116_1-GO:0009116_2)
abs(GO:0009117_1-GO:0009117_2)
abs(GO:0009118_1-GO:0009118_2)
abs(GO:0009119_1-GO:0009119_2)
abs(GO:0009123_1-GO:0009123_2)
abs(GO:0009124_1-GO:0009124_2)
abs(GO:0009125_1-GO:0009125_2)
abs(GO:0009126_1-GO:0009126_2)
abs(GO:0009127_1-GO:0009127_2)
abs(GO:0009128_1-GO:0009128_2)
abs(GO:0009132_1-GO:0009132_2)
abs(GO:0009141_1-GO:0009141_2)
abs(GO:0009142_1-GO:0009142_2)
abs(GO:0009143_1-GO:0009143_2)
abs(GO:0009144_1-GO:0009144_2)
abs(GO:0009145_1-GO:0009145_2)
abs(GO:0009146_1-GO:0009146_2)
abs(GO:0009150_1-GO:0009150_2)
abs(GO:0009152_1-GO:0009152_2)
abs(GO:0009154_1-GO:0009154_2)
abs(GO:0009158_1-GO:0009158_2)
abs(GO:0009161_1-GO:0009161_2)
abs(GO:0009163_1-GO:0009163_2)
abs(GO:0009164_1-GO:0009164_2)
abs(GO:0009165_1-GO:0009165_2)
abs(GO:0009166_1-GO:0009166_2)
abs(GO:0009167_1-GO:0009167_2)
abs(GO:0009168_1-GO:0009168_2)
abs(GO:0009169_1-GO:0009169_2)
abs(GO:0009187_1-GO:0009187_2)
abs(GO:0009190_1-GO:0009190_2)
abs(GO:0009199_1-GO:0009199_2)
abs(GO:0009203_1-GO:0009203_2)
abs(GO:0009205_1-GO:0009205_2)
abs(GO:0009207_1-GO:0009207_2)
abs(GO:0009247_1-GO:0009247_2)
abs(GO:0009259_1-GO:0009259_2)
abs(GO:0009260_1-GO:0009260_2)
abs(GO:0009261_1-GO:0009261_2)
abs(GO:0009267_1-GO:0009267_2)
abs(GO:0009303_1-GO:0009303_2)
abs(GO:0009306_1-GO:0009306_2)
abs(GO:0009308_1-GO:0009308_2)
abs(GO:0009314_1-GO:0009314_2)
abs(GO:0009411_1-GO:0009411_2)
abs(GO:0009416_1-GO:0009416_2)
abs(GO:0009451_1-GO:0009451_2)
abs(GO:0009452_1-GO:0009452_2)
abs(GO:0009566_1-GO:0009566_2)
abs(GO:0009581_1-GO:0009581_2)
abs(GO:0009582_1-GO:0009582_2)
abs(GO:0009583_1-GO:0009583_2)
abs(GO:0009584_1-GO:0009584_2)
abs(GO:0009605_1-GO:0009605_2)
abs(GO:0009607_1-GO:0009607_2)
abs(GO:0009611_1-GO:0009611_2)
abs(GO:0009615_1-GO:0009615_2)
abs(GO:0009617_1-GO:0009617_2)
abs(GO:0009628_1-GO:0009628_2)
abs(GO:0009636_1-GO:0009636_2)
abs(GO:0009653_1-GO:0009653_2)
abs(GO:0009719_1-GO:0009719_2)
abs(GO:0009725_1-GO:0009725_2)
abs(GO:0009790_1-GO:0009790_2)
abs(GO:0009792_1-GO:0009792_2)
abs(GO:0009887_1-GO:0009887_2)
abs(GO:0009888_1-GO:0009888_2)
abs(GO:0009889_1-GO:0009889_2)
abs(GO:0009890_1-GO:0009890_2)
abs(GO:0009891_1-GO:0009891_2)
abs(GO:0009892_1-GO:0009892_2)
abs(GO:0009893_1-GO:0009893_2)
abs(GO:0009894_1-GO:0009894_2)
abs(GO:0009895_1-GO:0009895_2)
abs(GO:0009896_1-GO:0009896_2)
abs(GO:0009897_1-GO:0009897_2)
abs(GO:0009914_1-GO:0009914_2)
abs(GO:0009952_1-GO:0009952_2)
abs(GO:0009966_1-GO:0009966_2)
abs(GO:0009967_1-GO:0009967_2)
abs(GO:0009968_1-GO:0009968_2)
abs(GO:0009982_1-GO:0009982_2)
abs(GO:0009986_1-GO:0009986_2)
abs(GO:0009987_1-GO:0009987_2)
abs(GO:0009991_1-GO:0009991_2)
abs(GO:0009994_1-GO:0009994_2)
abs(GO:0010008_1-GO:0010008_2)
abs(GO:0010033_1-GO:0010033_2)
abs(GO:0010035_1-GO:0010035_2)
abs(GO:0010038_1-GO:0010038_2)
abs(GO:0010039_1-GO:0010039_2)
abs(GO:0010165_1-GO:0010165_2)
abs(GO:0010212_1-GO:0010212_2)
abs(GO:0010243_1-GO:0010243_2)
abs(GO:0010256_1-GO:0010256_2)
abs(GO:0010332_1-GO:0010332_2)
abs(GO:0010390_1-GO:0010390_2)
abs(GO:0010458_1-GO:0010458_2)
abs(GO:0010466_1-GO:0010466_2)
abs(GO:0010467_1-GO:0010467_2)
abs(GO:0010468_1-GO:0010468_2)
abs(GO:0010498_1-GO:0010498_2)
abs(GO:0010506_1-GO:0010506_2)
abs(GO:0010517_1-GO:0010517_2)
abs(GO:0010518_1-GO:0010518_2)
abs(GO:0010556_1-GO:0010556_2)
abs(GO:0010557_1-GO:0010557_2)
abs(GO:0010558_1-GO:0010558_2)
abs(GO:0010562_1-GO:0010562_2)
abs(GO:0010563_1-GO:0010563_2)
abs(GO:0010564_1-GO:0010564_2)
abs(GO:0010565_1-GO:0010565_2)
abs(GO:0010595_1-GO:0010595_2)
abs(GO:0010604_1-GO:0010604_2)
abs(GO:0010605_1-GO:0010605_2)
abs(GO:0010608_1-GO:0010608_2)
abs(GO:0010628_1-GO:0010628_2)
abs(GO:0010629_1-GO:0010629_2)
abs(GO:0010638_1-GO:0010638_2)
abs(GO:0010639_1-GO:0010639_2)
abs(GO:0010646_1-GO:0010646_2)
abs(GO:0010647_1-GO:0010647_2)
abs(GO:0010648_1-GO:0010648_2)
abs(GO:0010656_1-GO:0010656_2)
abs(GO:0010712_1-GO:0010712_2)
abs(GO:0010720_1-GO:0010720_2)
abs(GO:0010721_1-GO:0010721_2)
abs(GO:0010769_1-GO:0010769_2)
abs(GO:0010771_1-GO:0010771_2)
abs(GO:0010810_1-GO:0010810_2)
abs(GO:0010811_1-GO:0010811_2)
abs(GO:0010817_1-GO:0010817_2)
abs(GO:0010821_1-GO:0010821_2)
abs(GO:0010823_1-GO:0010823_2)
abs(GO:0010827_1-GO:0010827_2)
abs(GO:0010833_1-GO:0010833_2)
abs(GO:0010863_1-GO:0010863_2)
abs(GO:0010876_1-GO:0010876_2)
abs(GO:0010927_1-GO:0010927_2)
abs(GO:0010941_1-GO:0010941_2)
abs(GO:0010942_1-GO:0010942_2)
abs(GO:0010944_1-GO:0010944_2)
abs(GO:0010948_1-GO:0010948_2)
abs(GO:0010950_1-GO:0010950_2)
abs(GO:0010951_1-GO:0010951_2)
abs(GO:0010952_1-GO:0010952_2)
abs(GO:0010955_1-GO:0010955_2)
abs(GO:0010959_1-GO:0010959_2)
abs(GO:0010970_1-GO:0010970_2)
abs(GO:0010975_1-GO:0010975_2)
abs(GO:0012501_1-GO:0012501_2)
abs(GO:0012505_1-GO:0012505_2)
abs(GO:0012506_1-GO:0012506_2)
abs(GO:0014031_1-GO:0014031_2)
abs(GO:0014032_1-GO:0014032_2)
abs(GO:0014033_1-GO:0014033_2)
abs(GO:0014065_1-GO:0014065_2)
abs(GO:0014069_1-GO:0014069_2)
abs(GO:0014070_1-GO:0014070_2)
abs(GO:0014706_1-GO:0014706_2)
abs(GO:0014812_1-GO:0014812_2)
abs(GO:0014902_1-GO:0014902_2)
abs(GO:0015030_1-GO:0015030_2)
abs(GO:0015031_1-GO:0015031_2)
abs(GO:0015075_1-GO:0015075_2)
abs(GO:0015077_1-GO:0015077_2)
abs(GO:0015078_1-GO:0015078_2)
abs(GO:0015085_1-GO:0015085_2)
abs(GO:0015197_1-GO:0015197_2)
abs(GO:0015198_1-GO:0015198_2)
abs(GO:0015267_1-GO:0015267_2)
abs(GO:0015291_1-GO:0015291_2)
abs(GO:0015399_1-GO:0015399_2)
abs(GO:0015405_1-GO:0015405_2)
abs(GO:0015421_1-GO:0015421_2)
abs(GO:0015440_1-GO:0015440_2)
abs(GO:0015629_1-GO:0015629_2)
abs(GO:0015630_1-GO:0015630_2)
abs(GO:0015631_1-GO:0015631_2)
abs(GO:0015643_1-GO:0015643_2)
abs(GO:0015672_1-GO:0015672_2)
abs(GO:0015682_1-GO:0015682_2)
abs(GO:0015711_1-GO:0015711_2)
abs(GO:0015749_1-GO:0015749_2)
abs(GO:0015758_1-GO:0015758_2)
abs(GO:0015833_1-GO:0015833_2)
abs(GO:0015850_1-GO:0015850_2)
abs(GO:0015931_1-GO:0015931_2)
abs(GO:0015934_1-GO:0015934_2)
abs(GO:0015935_1-GO:0015935_2)
abs(GO:0015980_1-GO:0015980_2)
abs(GO:0015988_1-GO:0015988_2)
abs(GO:0015991_1-GO:0015991_2)
abs(GO:0015992_1-GO:0015992_2)
abs(GO:0016004_1-GO:0016004_2)
abs(GO:0016005_1-GO:0016005_2)
abs(GO:0016020_1-GO:0016020_2)
abs(GO:0016021_1-GO:0016021_2)
abs(GO:0016023_1-GO:0016023_2)
abs(GO:0016032_1-GO:0016032_2)
abs(GO:0016042_1-GO:0016042_2)
abs(GO:0016043_1-GO:0016043_2)
abs(GO:0016049_1-GO:0016049_2)
abs(GO:0016050_1-GO:0016050_2)
abs(GO:0016052_1-GO:0016052_2)
abs(GO:0016053_1-GO:0016053_2)
abs(GO:0016054_1-GO:0016054_2)
abs(GO:0016055_1-GO:0016055_2)
abs(GO:0016070_1-GO:0016070_2)
abs(GO:0016071_1-GO:0016071_2)
abs(GO:0016072_1-GO:0016072_2)
abs(GO:0016073_1-GO:0016073_2)
abs(GO:0016075_1-GO:0016075_2)
abs(GO:0016125_1-GO:0016125_2)
abs(GO:0016180_1-GO:0016180_2)
abs(GO:0016192_1-GO:0016192_2)
abs(GO:0016197_1-GO:0016197_2)
abs(GO:0016234_1-GO:0016234_2)
abs(GO:0016236_1-GO:0016236_2)
abs(GO:0016241_1-GO:0016241_2)
abs(GO:0016265_1-GO:0016265_2)
abs(GO:0016266_1-GO:0016266_2)
abs(GO:0016272_1-GO:0016272_2)
abs(GO:0016281_1-GO:0016281_2)
abs(GO:0016282_1-GO:0016282_2)
abs(GO:0016301_1-GO:0016301_2)
abs(GO:0016310_1-GO:0016310_2)
abs(GO:0016324_1-GO:0016324_2)
abs(GO:0016328_1-GO:0016328_2)
abs(GO:0016331_1-GO:0016331_2)
abs(GO:0016337_1-GO:0016337_2)
abs(GO:0016363_1-GO:0016363_2)
abs(GO:0016407_1-GO:0016407_2)
abs(GO:0016410_1-GO:0016410_2)
abs(GO:0016444_1-GO:0016444_2)
abs(GO:0016445_1-GO:0016445_2)
abs(GO:0016447_1-GO:0016447_2)
abs(GO:0016458_1-GO:0016458_2)
abs(GO:0016462_1-GO:0016462_2)
abs(GO:0016469_1-GO:0016469_2)
abs(GO:0016477_1-GO:0016477_2)
abs(GO:0016482_1-GO:0016482_2)
abs(GO:0016485_1-GO:0016485_2)
abs(GO:0016491_1-GO:0016491_2)
abs(GO:0016528_1-GO:0016528_2)
abs(GO:0016529_1-GO:0016529_2)
abs(GO:0016553_1-GO:0016553_2)
abs(GO:0016556_1-GO:0016556_2)
abs(GO:0016567_1-GO:0016567_2)
abs(GO:0016568_1-GO:0016568_2)
abs(GO:0016569_1-GO:0016569_2)
abs(GO:0016570_1-GO:0016570_2)
abs(GO:0016571_1-GO:0016571_2)
abs(GO:0016573_1-GO:0016573_2)
abs(GO:0016574_1-GO:0016574_2)
abs(GO:0016575_1-GO:0016575_2)
abs(GO:0016578_1-GO:0016578_2)
abs(GO:0016580_1-GO:0016580_2)
abs(GO:0016581_1-GO:0016581_2)
abs(GO:0016591_1-GO:0016591_2)
abs(GO:0016592_1-GO:0016592_2)
abs(GO:0016593_1-GO:0016593_2)
abs(GO:0016604_1-GO:0016604_2)
abs(GO:0016605_1-GO:0016605_2)
abs(GO:0016607_1-GO:0016607_2)
abs(GO:0016651_1-GO:0016651_2)
abs(GO:0016655_1-GO:0016655_2)
abs(GO:0016705_1-GO:0016705_2)
abs(GO:0016706_1-GO:0016706_2)
abs(GO:0016740_1-GO:0016740_2)
abs(GO:0016746_1-GO:0016746_2)
abs(GO:0016747_1-GO:0016747_2)
abs(GO:0016757_1-GO:0016757_2)
abs(GO:0016758_1-GO:0016758_2)
abs(GO:0016772_1-GO:0016772_2)
abs(GO:0016773_1-GO:0016773_2)
abs(GO:0016776_1-GO:0016776_2)
abs(GO:0016779_1-GO:0016779_2)
abs(GO:0016787_1-GO:0016787_2)
abs(GO:0016788_1-GO:0016788_2)
abs(GO:0016791_1-GO:0016791_2)
abs(GO:0016798_1-GO:0016798_2)
abs(GO:0016810_1-GO:0016810_2)
abs(GO:0016811_1-GO:0016811_2)
abs(GO:0016814_1-GO:0016814_2)
abs(GO:0016817_1-GO:0016817_2)
abs(GO:0016818_1-GO:0016818_2)
abs(GO:0016820_1-GO:0016820_2)
abs(GO:0016853_1-GO:0016853_2)
abs(GO:0016866_1-GO:0016866_2)
abs(GO:0016874_1-GO:0016874_2)
abs(GO:0016879_1-GO:0016879_2)
abs(GO:0016881_1-GO:0016881_2)
abs(GO:0016887_1-GO:0016887_2)
abs(GO:0016891_1-GO:0016891_2)
abs(GO:0016892_1-GO:0016892_2)
abs(GO:0016893_1-GO:0016893_2)
abs(GO:0017015_1-GO:0017015_2)
abs(GO:0017016_1-GO:0017016_2)
abs(GO:0017038_1-GO:0017038_2)
abs(GO:0017053_1-GO:0017053_2)
abs(GO:0017056_1-GO:0017056_2)
abs(GO:0017069_1-GO:0017069_2)
abs(GO:0017076_1-GO:0017076_2)
abs(GO:0017111_1-GO:0017111_2)
abs(GO:0017124_1-GO:0017124_2)
abs(GO:0017136_1-GO:0017136_2)
abs(GO:0017171_1-GO:0017171_2)
abs(GO:0018108_1-GO:0018108_2)
abs(GO:0018130_1-GO:0018130_2)
abs(GO:0018193_1-GO:0018193_2)
abs(GO:0018196_1-GO:0018196_2)
abs(GO:0018205_1-GO:0018205_2)
abs(GO:0018209_1-GO:0018209_2)
abs(GO:0018212_1-GO:0018212_2)
abs(GO:0018279_1-GO:0018279_2)
abs(GO:0018393_1-GO:0018393_2)
abs(GO:0018394_1-GO:0018394_2)
abs(GO:0018410_1-GO:0018410_2)
abs(GO:0019001_1-GO:0019001_2)
abs(GO:0019048_1-GO:0019048_2)
abs(GO:0019058_1-GO:0019058_2)
abs(GO:0019060_1-GO:0019060_2)
abs(GO:0019079_1-GO:0019079_2)
abs(GO:0019080_1-GO:0019080_2)
abs(GO:0019083_1-GO:0019083_2)
abs(GO:0019199_1-GO:0019199_2)
abs(GO:0019208_1-GO:0019208_2)
abs(GO:0019212_1-GO:0019212_2)
abs(GO:0019213_1-GO:0019213_2)
abs(GO:0019216_1-GO:0019216_2)
abs(GO:0019217_1-GO:0019217_2)
abs(GO:0019219_1-GO:0019219_2)
abs(GO:0019220_1-GO:0019220_2)
abs(GO:0019221_1-GO:0019221_2)
abs(GO:0019222_1-GO:0019222_2)
abs(GO:0019233_1-GO:0019233_2)
abs(GO:0019239_1-GO:0019239_2)
abs(GO:0019318_1-GO:0019318_2)
abs(GO:0019320_1-GO:0019320_2)
abs(GO:0019438_1-GO:0019438_2)
abs(GO:0019439_1-GO:0019439_2)
abs(GO:0019538_1-GO:0019538_2)
abs(GO:0019637_1-GO:0019637_2)
abs(GO:0019693_1-GO:0019693_2)
abs(GO:0019722_1-GO:0019722_2)
abs(GO:0019725_1-GO:0019725_2)
abs(GO:0019752_1-GO:0019752_2)
abs(GO:0019787_1-GO:0019787_2)
abs(GO:0019827_1-GO:0019827_2)
abs(GO:0019829_1-GO:0019829_2)
abs(GO:0019838_1-GO:0019838_2)
abs(GO:0019843_1-GO:0019843_2)
abs(GO:0019866_1-GO:0019866_2)
abs(GO:0019867_1-GO:0019867_2)
abs(GO:0019882_1-GO:0019882_2)
abs(GO:0019883_1-GO:0019883_2)
abs(GO:0019884_1-GO:0019884_2)
abs(GO:0019885_1-GO:0019885_2)
abs(GO:0019888_1-GO:0019888_2)
abs(GO:0019899_1-GO:0019899_2)
abs(GO:0019900_1-GO:0019900_2)
abs(GO:0019901_1-GO:0019901_2)
abs(GO:0019904_1-GO:0019904_2)
abs(GO:0019907_1-GO:0019907_2)
abs(GO:0019932_1-GO:0019932_2)
abs(GO:0019941_1-GO:0019941_2)
abs(GO:0019953_1-GO:0019953_2)
abs(GO:0019955_1-GO:0019955_2)
abs(GO:0019985_1-GO:0019985_2)
abs(GO:0020037_1-GO:0020037_2)
abs(GO:0021535_1-GO:0021535_2)
abs(GO:0021545_1-GO:0021545_2)
abs(GO:0021549_1-GO:0021549_2)
abs(GO:0021675_1-GO:0021675_2)
abs(GO:0021700_1-GO:0021700_2)
abs(GO:0021915_1-GO:0021915_2)
abs(GO:0021953_1-GO:0021953_2)
abs(GO:0021955_1-GO:0021955_2)
abs(GO:0022008_1-GO:0022008_2)
abs(GO:0022402_1-GO:0022402_2)
abs(GO:0022407_1-GO:0022407_2)
abs(GO:0022411_1-GO:0022411_2)
abs(GO:0022412_1-GO:0022412_2)
abs(GO:0022414_1-GO:0022414_2)
abs(GO:0022602_1-GO:0022602_2)
abs(GO:0022603_1-GO:0022603_2)
abs(GO:0022604_1-GO:0022604_2)
abs(GO:0022607_1-GO:0022607_2)
abs(GO:0022610_1-GO:0022610_2)
abs(GO:0022612_1-GO:0022612_2)
abs(GO:0022613_1-GO:0022613_2)
abs(GO:0022616_1-GO:0022616_2)
abs(GO:0022617_1-GO:0022617_2)
abs(GO:0022618_1-GO:0022618_2)
abs(GO:0022624_1-GO:0022624_2)
abs(GO:0022625_1-GO:0022625_2)
abs(GO:0022626_1-GO:0022626_2)
abs(GO:0022627_1-GO:0022627_2)
abs(GO:0022803_1-GO:0022803_2)
abs(GO:0022804_1-GO:0022804_2)
abs(GO:0022832_1-GO:0022832_2)
abs(GO:0022836_1-GO:0022836_2)
abs(GO:0022838_1-GO:0022838_2)
abs(GO:0022843_1-GO:0022843_2)
abs(GO:0022857_1-GO:0022857_2)
abs(GO:0022890_1-GO:0022890_2)
abs(GO:0022891_1-GO:0022891_2)
abs(GO:0022892_1-GO:0022892_2)
abs(GO:0022900_1-GO:0022900_2)
abs(GO:0022904_1-GO:0022904_2)
abs(GO:0023014_1-GO:0023014_2)
abs(GO:0023051_1-GO:0023051_2)
abs(GO:0023052_1-GO:0023052_2)
abs(GO:0023056_1-GO:0023056_2)
abs(GO:0023057_1-GO:0023057_2)
abs(GO:0023061_1-GO:0023061_2)
abs(GO:0030001_1-GO:0030001_2)
abs(GO:0030003_1-GO:0030003_2)
abs(GO:0030029_1-GO:0030029_2)
abs(GO:0030030_1-GO:0030030_2)
abs(GO:0030031_1-GO:0030031_2)
abs(GO:0030036_1-GO:0030036_2)
abs(GO:0030041_1-GO:0030041_2)
abs(GO:0030054_1-GO:0030054_2)
abs(GO:0030071_1-GO:0030071_2)
abs(GO:0030072_1-GO:0030072_2)
abs(GO:0030073_1-GO:0030073_2)
abs(GO:0030097_1-GO:0030097_2)
abs(GO:0030098_1-GO:0030098_2)
abs(GO:0030099_1-GO:0030099_2)
abs(GO:0030101_1-GO:0030101_2)
abs(GO:0030111_1-GO:0030111_2)
abs(GO:0030117_1-GO:0030117_2)
abs(GO:0030120_1-GO:0030120_2)
abs(GO:0030126_1-GO:0030126_2)
abs(GO:0030135_1-GO:0030135_2)
abs(GO:0030136_1-GO:0030136_2)
abs(GO:0030141_1-GO:0030141_2)
abs(GO:0030154_1-GO:0030154_2)
abs(GO:0030155_1-GO:0030155_2)
abs(GO:0030162_1-GO:0030162_2)
abs(GO:0030163_1-GO:0030163_2)
abs(GO:0030168_1-GO:0030168_2)
abs(GO:0030176_1-GO:0030176_2)
abs(GO:0030182_1-GO:0030182_2)
abs(GO:0030198_1-GO:0030198_2)
abs(GO:0030203_1-GO:0030203_2)
abs(GO:0030204_1-GO:0030204_2)
abs(GO:0030234_1-GO:0030234_2)
abs(GO:0030235_1-GO:0030235_2)
abs(GO:0030246_1-GO:0030246_2)
abs(GO:0030260_1-GO:0030260_2)
abs(GO:0030284_1-GO:0030284_2)
abs(GO:0030325_1-GO:0030325_2)
abs(GO:0030330_1-GO:0030330_2)
abs(GO:0030334_1-GO:0030334_2)
abs(GO:0030335_1-GO:0030335_2)
abs(GO:0030397_1-GO:0030397_2)
abs(GO:0030414_1-GO:0030414_2)
abs(GO:0030425_1-GO:0030425_2)
abs(GO:0030426_1-GO:0030426_2)
abs(GO:0030427_1-GO:0030427_2)
abs(GO:0030490_1-GO:0030490_2)
abs(GO:0030511_1-GO:0030511_2)
abs(GO:0030515_1-GO:0030515_2)
abs(GO:0030518_1-GO:0030518_2)
abs(GO:0030520_1-GO:0030520_2)
abs(GO:0030521_1-GO:0030521_2)
abs(GO:0030522_1-GO:0030522_2)
abs(GO:0030529_1-GO:0030529_2)
abs(GO:0030532_1-GO:0030532_2)
abs(GO:0030540_1-GO:0030540_2)
abs(GO:0030554_1-GO:0030554_2)
abs(GO:0030574_1-GO:0030574_2)
abs(GO:0030581_1-GO:0030581_2)
abs(GO:0030593_1-GO:0030593_2)
abs(GO:0030595_1-GO:0030595_2)
abs(GO:0030659_1-GO:0030659_2)
abs(GO:0030660_1-GO:0030660_2)
abs(GO:0030662_1-GO:0030662_2)
abs(GO:0030663_1-GO:0030663_2)
abs(GO:0030665_1-GO:0030665_2)
abs(GO:0030674_1-GO:0030674_2)
abs(GO:0030677_1-GO:0030677_2)
abs(GO:0030681_1-GO:0030681_2)
abs(GO:0030684_1-GO:0030684_2)
abs(GO:0030686_1-GO:0030686_2)
abs(GO:0030695_1-GO:0030695_2)
abs(GO:0030799_1-GO:0030799_2)
abs(GO:0030801_1-GO:0030801_2)
abs(GO:0030802_1-GO:0030802_2)
abs(GO:0030803_1-GO:0030803_2)
abs(GO:0030804_1-GO:0030804_2)
abs(GO:0030808_1-GO:0030808_2)
abs(GO:0030809_1-GO:0030809_2)
abs(GO:0030810_1-GO:0030810_2)
abs(GO:0030811_1-GO:0030811_2)
abs(GO:0030814_1-GO:0030814_2)
abs(GO:0030816_1-GO:0030816_2)
abs(GO:0030817_1-GO:0030817_2)
abs(GO:0030819_1-GO:0030819_2)
abs(GO:0030832_1-GO:0030832_2)
abs(GO:0030833_1-GO:0030833_2)
abs(GO:0030838_1-GO:0030838_2)
abs(GO:0030850_1-GO:0030850_2)
abs(GO:0030855_1-GO:0030855_2)
abs(GO:0030863_1-GO:0030863_2)
abs(GO:0030864_1-GO:0030864_2)
abs(GO:0030867_1-GO:0030867_2)
abs(GO:0030874_1-GO:0030874_2)
abs(GO:0030880_1-GO:0030880_2)
abs(GO:0030900_1-GO:0030900_2)
abs(GO:0030964_1-GO:0030964_2)
abs(GO:0030971_1-GO:0030971_2)
abs(GO:0030983_1-GO:0030983_2)
abs(GO:0031012_1-GO:0031012_2)
abs(GO:0031055_1-GO:0031055_2)
abs(GO:0031056_1-GO:0031056_2)
abs(GO:0031057_1-GO:0031057_2)
abs(GO:0031058_1-GO:0031058_2)
abs(GO:0031060_1-GO:0031060_2)
abs(GO:0031062_1-GO:0031062_2)
abs(GO:0031072_1-GO:0031072_2)
abs(GO:0031090_1-GO:0031090_2)
abs(GO:0031091_1-GO:0031091_2)
abs(GO:0031093_1-GO:0031093_2)
abs(GO:0031098_1-GO:0031098_2)
abs(GO:0031110_1-GO:0031110_2)
abs(GO:0031111_1-GO:0031111_2)
abs(GO:0031123_1-GO:0031123_2)
abs(GO:0031124_1-GO:0031124_2)
abs(GO:0031145_1-GO:0031145_2)
abs(GO:0031175_1-GO:0031175_2)
abs(GO:0031201_1-GO:0031201_2)
abs(GO:0031214_1-GO:0031214_2)
abs(GO:0031224_1-GO:0031224_2)
abs(GO:0031225_1-GO:0031225_2)
abs(GO:0031226_1-GO:0031226_2)
abs(GO:0031227_1-GO:0031227_2)
abs(GO:0031248_1-GO:0031248_2)
abs(GO:0031252_1-GO:0031252_2)
abs(GO:0031267_1-GO:0031267_2)
abs(GO:0031279_1-GO:0031279_2)
abs(GO:0031300_1-GO:0031300_2)
abs(GO:0031301_1-GO:0031301_2)
abs(GO:0031323_1-GO:0031323_2)
abs(GO:0031324_1-GO:0031324_2)
abs(GO:0031325_1-GO:0031325_2)
abs(GO:0031326_1-GO:0031326_2)
abs(GO:0031327_1-GO:0031327_2)
abs(GO:0031328_1-GO:0031328_2)
abs(GO:0031329_1-GO:0031329_2)
abs(GO:0031330_1-GO:0031330_2)
abs(GO:0031334_1-GO:0031334_2)
abs(GO:0031341_1-GO:0031341_2)
abs(GO:0031343_1-GO:0031343_2)
abs(GO:0031344_1-GO:0031344_2)
abs(GO:0031345_1-GO:0031345_2)
abs(GO:0031347_1-GO:0031347_2)
abs(GO:0031348_1-GO:0031348_2)
abs(GO:0031349_1-GO:0031349_2)
abs(GO:0031369_1-GO:0031369_2)
abs(GO:0031396_1-GO:0031396_2)
abs(GO:0031397_1-GO:0031397_2)
abs(GO:0031398_1-GO:0031398_2)
abs(GO:0031399_1-GO:0031399_2)
abs(GO:0031400_1-GO:0031400_2)
abs(GO:0031401_1-GO:0031401_2)
abs(GO:0031410_1-GO:0031410_2)
abs(GO:0031440_1-GO:0031440_2)
abs(GO:0031442_1-GO:0031442_2)
abs(GO:0031461_1-GO:0031461_2)
abs(GO:0031491_1-GO:0031491_2)
abs(GO:0031492_1-GO:0031492_2)
abs(GO:0031497_1-GO:0031497_2)
abs(GO:0031513_1-GO:0031513_2)
abs(GO:0031519_1-GO:0031519_2)
abs(GO:0031570_1-GO:0031570_2)
abs(GO:0031571_1-GO:0031571_2)
abs(GO:0031573_1-GO:0031573_2)
abs(GO:0031577_1-GO:0031577_2)
abs(GO:0031589_1-GO:0031589_2)
abs(GO:0031625_1-GO:0031625_2)
abs(GO:0031647_1-GO:0031647_2)
abs(GO:0031648_1-GO:0031648_2)
abs(GO:0031663_1-GO:0031663_2)
abs(GO:0031664_1-GO:0031664_2)
abs(GO:0031665_1-GO:0031665_2)
abs(GO:0031667_1-GO:0031667_2)
abs(GO:0031668_1-GO:0031668_2)
abs(GO:0031669_1-GO:0031669_2)
abs(GO:0031670_1-GO:0031670_2)
abs(GO:0031903_1-GO:0031903_2)
abs(GO:0031907_1-GO:0031907_2)
abs(GO:0031929_1-GO:0031929_2)
abs(GO:0031935_1-GO:0031935_2)
abs(GO:0031937_1-GO:0031937_2)
abs(GO:0031965_1-GO:0031965_2)
abs(GO:0031966_1-GO:0031966_2)
abs(GO:0031967_1-GO:0031967_2)
abs(GO:0031968_1-GO:0031968_2)
abs(GO:0031970_1-GO:0031970_2)
abs(GO:0031974_1-GO:0031974_2)
abs(GO:0031975_1-GO:0031975_2)
abs(GO:0031981_1-GO:0031981_2)
abs(GO:0031982_1-GO:0031982_2)
abs(GO:0031983_1-GO:0031983_2)
abs(GO:0031988_1-GO:0031988_2)
abs(GO:0032021_1-GO:0032021_2)
abs(GO:0032039_1-GO:0032039_2)
abs(GO:0032069_1-GO:0032069_2)
abs(GO:0032070_1-GO:0032070_2)
abs(GO:0032101_1-GO:0032101_2)
abs(GO:0032102_1-GO:0032102_2)
abs(GO:0032103_1-GO:0032103_2)
abs(GO:0032104_1-GO:0032104_2)
abs(GO:0032106_1-GO:0032106_2)
abs(GO:0032107_1-GO:0032107_2)
abs(GO:0032109_1-GO:0032109_2)
abs(GO:0032129_1-GO:0032129_2)
abs(GO:0032135_1-GO:0032135_2)
abs(GO:0032147_1-GO:0032147_2)
abs(GO:0032148_1-GO:0032148_2)
abs(GO:0032182_1-GO:0032182_2)
abs(GO:0032200_1-GO:0032200_2)
abs(GO:0032201_1-GO:0032201_2)
abs(GO:0032204_1-GO:0032204_2)
abs(GO:0032205_1-GO:0032205_2)
abs(GO:0032211_1-GO:0032211_2)
abs(GO:0032213_1-GO:0032213_2)
abs(GO:0032259_1-GO:0032259_2)
abs(GO:0032268_1-GO:0032268_2)
abs(GO:0032269_1-GO:0032269_2)
abs(GO:0032270_1-GO:0032270_2)
abs(GO:0032271_1-GO:0032271_2)
abs(GO:0032273_1-GO:0032273_2)
abs(GO:0032318_1-GO:0032318_2)
abs(GO:0032320_1-GO:0032320_2)
abs(GO:0032355_1-GO:0032355_2)
abs(GO:0032386_1-GO:0032386_2)
abs(GO:0032387_1-GO:0032387_2)
abs(GO:0032388_1-GO:0032388_2)
abs(GO:0032392_1-GO:0032392_2)
abs(GO:0032403_1-GO:0032403_2)
abs(GO:0032404_1-GO:0032404_2)
abs(GO:0032405_1-GO:0032405_2)
abs(GO:0032421_1-GO:0032421_2)
abs(GO:0032434_1-GO:0032434_2)
abs(GO:0032435_1-GO:0032435_2)
abs(GO:0032437_1-GO:0032437_2)
abs(GO:0032446_1-GO:0032446_2)
abs(GO:0032479_1-GO:0032479_2)
abs(GO:0032481_1-GO:0032481_2)
abs(GO:0032483_1-GO:0032483_2)
abs(GO:0032496_1-GO:0032496_2)
abs(GO:0032501_1-GO:0032501_2)
abs(GO:0032502_1-GO:0032502_2)
abs(GO:0032504_1-GO:0032504_2)
abs(GO:0032507_1-GO:0032507_2)
abs(GO:0032508_1-GO:0032508_2)
abs(GO:0032526_1-GO:0032526_2)
abs(GO:0032535_1-GO:0032535_2)
abs(GO:0032549_1-GO:0032549_2)
abs(GO:0032550_1-GO:0032550_2)
abs(GO:0032553_1-GO:0032553_2)
abs(GO:0032555_1-GO:0032555_2)
abs(GO:0032559_1-GO:0032559_2)
abs(GO:0032561_1-GO:0032561_2)
abs(GO:0032602_1-GO:0032602_2)
abs(GO:0032606_1-GO:0032606_2)
abs(GO:0032607_1-GO:0032607_2)
abs(GO:0032608_1-GO:0032608_2)
abs(GO:0032609_1-GO:0032609_2)
abs(GO:0032611_1-GO:0032611_2)
abs(GO:0032612_1-GO:0032612_2)
abs(GO:0032623_1-GO:0032623_2)
abs(GO:0032635_1-GO:0032635_2)
abs(GO:0032637_1-GO:0032637_2)
abs(GO:0032640_1-GO:0032640_2)
abs(GO:0032647_1-GO:0032647_2)
abs(GO:0032649_1-GO:0032649_2)
abs(GO:0032673_1-GO:0032673_2)
abs(GO:0032675_1-GO:0032675_2)
abs(GO:0032677_1-GO:0032677_2)
abs(GO:0032680_1-GO:0032680_2)
abs(GO:0032720_1-GO:0032720_2)
abs(GO:0032768_1-GO:0032768_2)
abs(GO:0032770_1-GO:0032770_2)
abs(GO:0032774_1-GO:0032774_2)
abs(GO:0032784_1-GO:0032784_2)
abs(GO:0032786_1-GO:0032786_2)
abs(GO:0032787_1-GO:0032787_2)
abs(GO:0032806_1-GO:0032806_2)
abs(GO:0032844_1-GO:0032844_2)
abs(GO:0032845_1-GO:0032845_2)
abs(GO:0032846_1-GO:0032846_2)
abs(GO:0032856_1-GO:0032856_2)
abs(GO:0032868_1-GO:0032868_2)
abs(GO:0032869_1-GO:0032869_2)
abs(GO:0032870_1-GO:0032870_2)
abs(GO:0032872_1-GO:0032872_2)
abs(GO:0032879_1-GO:0032879_2)
abs(GO:0032880_1-GO:0032880_2)
abs(GO:0032886_1-GO:0032886_2)
abs(GO:0032897_1-GO:0032897_2)
abs(GO:0032940_1-GO:0032940_2)
abs(GO:0032943_1-GO:0032943_2)
abs(GO:0032944_1-GO:0032944_2)
abs(GO:0032946_1-GO:0032946_2)
abs(GO:0032956_1-GO:0032956_2)
abs(GO:0032963_1-GO:0032963_2)
abs(GO:0032964_1-GO:0032964_2)
abs(GO:0032965_1-GO:0032965_2)
abs(GO:0032968_1-GO:0032968_2)
abs(GO:0032970_1-GO:0032970_2)
abs(GO:0032984_1-GO:0032984_2)
abs(GO:0032989_1-GO:0032989_2)
abs(GO:0032990_1-GO:0032990_2)
abs(GO:0032991_1-GO:0032991_2)
abs(GO:0032993_1-GO:0032993_2)
abs(GO:0033002_1-GO:0033002_2)
abs(GO:0033013_1-GO:0033013_2)
abs(GO:0033014_1-GO:0033014_2)
abs(GO:0033017_1-GO:0033017_2)
abs(GO:0033036_1-GO:0033036_2)
abs(GO:0033043_1-GO:0033043_2)
abs(GO:0033044_1-GO:0033044_2)
abs(GO:0033120_1-GO:0033120_2)
abs(GO:0033121_1-GO:0033121_2)
abs(GO:0033124_1-GO:0033124_2)
abs(GO:0033135_1-GO:0033135_2)
abs(GO:0033138_1-GO:0033138_2)
abs(GO:0033157_1-GO:0033157_2)
abs(GO:0033176_1-GO:0033176_2)
abs(GO:0033178_1-GO:0033178_2)
abs(GO:0033180_1-GO:0033180_2)
abs(GO:0033218_1-GO:0033218_2)
abs(GO:0033238_1-GO:0033238_2)
abs(GO:0033260_1-GO:0033260_2)
abs(GO:0033273_1-GO:0033273_2)
abs(GO:0033276_1-GO:0033276_2)
abs(GO:0033280_1-GO:0033280_2)
abs(GO:0033290_1-GO:0033290_2)
abs(GO:0033365_1-GO:0033365_2)
abs(GO:0033500_1-GO:0033500_2)
abs(GO:0033522_1-GO:0033522_2)
abs(GO:0033523_1-GO:0033523_2)
abs(GO:0033554_1-GO:0033554_2)
abs(GO:0033558_1-GO:0033558_2)
abs(GO:0033572_1-GO:0033572_2)
abs(GO:0033598_1-GO:0033598_2)
abs(GO:0033613_1-GO:0033613_2)
abs(GO:0033674_1-GO:0033674_2)
abs(GO:0033993_1-GO:0033993_2)
abs(GO:0034056_1-GO:0034056_2)
abs(GO:0034061_1-GO:0034061_2)
abs(GO:0034062_1-GO:0034062_2)
abs(GO:0034080_1-GO:0034080_2)
abs(GO:0034097_1-GO:0034097_2)
abs(GO:0034098_1-GO:0034098_2)
abs(GO:0034109_1-GO:0034109_2)
abs(GO:0034121_1-GO:0034121_2)
abs(GO:0034122_1-GO:0034122_2)
abs(GO:0034220_1-GO:0034220_2)
abs(GO:0034243_1-GO:0034243_2)
abs(GO:0034340_1-GO:0034340_2)
abs(GO:0034399_1-GO:0034399_2)
abs(GO:0034470_1-GO:0034470_2)
abs(GO:0034504_1-GO:0034504_2)
abs(GO:0034518_1-GO:0034518_2)
abs(GO:0034587_1-GO:0034587_2)
abs(GO:0034599_1-GO:0034599_2)
abs(GO:0034612_1-GO:0034612_2)
abs(GO:0034613_1-GO:0034613_2)
abs(GO:0034614_1-GO:0034614_2)
abs(GO:0034622_1-GO:0034622_2)
abs(GO:0034629_1-GO:0034629_2)
abs(GO:0034641_1-GO:0034641_2)
abs(GO:0034644_1-GO:0034644_2)
abs(GO:0034645_1-GO:0034645_2)
abs(GO:0034654_1-GO:0034654_2)
abs(GO:0034655_1-GO:0034655_2)
abs(GO:0034660_1-GO:0034660_2)
abs(GO:0034661_1-GO:0034661_2)
abs(GO:0034702_1-GO:0034702_2)
abs(GO:0034708_1-GO:0034708_2)
abs(GO:0034709_1-GO:0034709_2)
abs(GO:0034715_1-GO:0034715_2)
abs(GO:0034719_1-GO:0034719_2)
abs(GO:0034724_1-GO:0034724_2)
abs(GO:0034728_1-GO:0034728_2)
abs(GO:0034739_1-GO:0034739_2)
abs(GO:0034754_1-GO:0034754_2)
abs(GO:0034762_1-GO:0034762_2)
abs(GO:0034774_1-GO:0034774_2)
abs(GO:0034968_1-GO:0034968_2)
abs(GO:0034979_1-GO:0034979_2)
abs(GO:0034983_1-GO:0034983_2)
abs(GO:0035097_1-GO:0035097_2)
abs(GO:0035102_1-GO:0035102_2)
abs(GO:0035148_1-GO:0035148_2)
abs(GO:0035150_1-GO:0035150_2)
abs(GO:0035239_1-GO:0035239_2)
abs(GO:0035257_1-GO:0035257_2)
abs(GO:0035258_1-GO:0035258_2)
abs(GO:0035265_1-GO:0035265_2)
abs(GO:0035267_1-GO:0035267_2)
abs(GO:0035270_1-GO:0035270_2)
abs(GO:0035272_1-GO:0035272_2)
abs(GO:0035295_1-GO:0035295_2)
abs(GO:0035329_1-GO:0035329_2)
abs(GO:0035518_1-GO:0035518_2)
abs(GO:0035556_1-GO:0035556_2)
abs(GO:0035601_1-GO:0035601_2)
abs(GO:0035639_1-GO:0035639_2)
abs(GO:0035672_1-GO:0035672_2)
abs(GO:0035673_1-GO:0035673_2)
abs(GO:0035690_1-GO:0035690_2)
abs(GO:0035770_1-GO:0035770_2)
abs(GO:0035821_1-GO:0035821_2)
abs(GO:0035825_1-GO:0035825_2)
abs(GO:0035964_1-GO:0035964_2)
abs(GO:0035966_1-GO:0035966_2)
abs(GO:0035987_1-GO:0035987_2)
abs(GO:0036094_1-GO:0036094_2)
abs(GO:0036211_1-GO:0036211_2)
abs(GO:0036260_1-GO:0036260_2)
abs(GO:0036293_1-GO:0036293_2)
abs(GO:0036294_1-GO:0036294_2)
abs(GO:0036442_1-GO:0036442_2)
abs(GO:0038023_1-GO:0038023_2)
abs(GO:0038034_1-GO:0038034_2)
abs(GO:0038052_1-GO:0038052_2)
abs(GO:0038093_1-GO:0038093_2)
abs(GO:0038094_1-GO:0038094_2)
abs(GO:0038095_1-GO:0038095_2)
abs(GO:0038096_1-GO:0038096_2)
abs(GO:0038127_1-GO:0038127_2)
abs(GO:0038179_1-GO:0038179_2)
abs(GO:0040007_1-GO:0040007_2)
abs(GO:0040008_1-GO:0040008_2)
abs(GO:0040011_1-GO:0040011_2)
abs(GO:0040012_1-GO:0040012_2)
abs(GO:0040013_1-GO:0040013_2)
abs(GO:0040017_1-GO:0040017_2)
abs(GO:0040029_1-GO:0040029_2)
abs(GO:0042026_1-GO:0042026_2)
abs(GO:0042035_1-GO:0042035_2)
abs(GO:0042058_1-GO:0042058_2)
abs(GO:0042059_1-GO:0042059_2)
abs(GO:0042060_1-GO:0042060_2)
abs(GO:0042063_1-GO:0042063_2)
abs(GO:0042089_1-GO:0042089_2)
abs(GO:0042094_1-GO:0042094_2)
abs(GO:0042098_1-GO:0042098_2)
abs(GO:0042102_1-GO:0042102_2)
abs(GO:0042107_1-GO:0042107_2)
abs(GO:0042108_1-GO:0042108_2)
abs(GO:0042110_1-GO:0042110_2)
abs(GO:0042127_1-GO:0042127_2)
abs(GO:0042129_1-GO:0042129_2)
abs(GO:0042147_1-GO:0042147_2)
abs(GO:0042157_1-GO:0042157_2)
abs(GO:0042158_1-GO:0042158_2)
abs(GO:0042162_1-GO:0042162_2)
abs(GO:0042175_1-GO:0042175_2)
abs(GO:0042176_1-GO:0042176_2)
abs(GO:0042177_1-GO:0042177_2)
abs(GO:0042180_1-GO:0042180_2)
abs(GO:0042221_1-GO:0042221_2)
abs(GO:0042245_1-GO:0042245_2)
abs(GO:0042254_1-GO:0042254_2)
abs(GO:0042255_1-GO:0042255_2)
abs(GO:0042256_1-GO:0042256_2)
abs(GO:0042273_1-GO:0042273_2)
abs(GO:0042274_1-GO:0042274_2)
abs(GO:0042277_1-GO:0042277_2)
abs(GO:0042278_1-GO:0042278_2)
abs(GO:0042287_1-GO:0042287_2)
abs(GO:0042288_1-GO:0042288_2)
abs(GO:0042306_1-GO:0042306_2)
abs(GO:0042310_1-GO:0042310_2)
abs(GO:0042325_1-GO:0042325_2)
abs(GO:0042326_1-GO:0042326_2)
abs(GO:0042327_1-GO:0042327_2)
abs(GO:0042330_1-GO:0042330_2)
abs(GO:0042384_1-GO:0042384_2)
abs(GO:0042391_1-GO:0042391_2)
abs(GO:0042393_1-GO:0042393_2)
abs(GO:0042405_1-GO:0042405_2)
abs(GO:0042445_1-GO:0042445_2)
abs(GO:0042454_1-GO:0042454_2)
abs(GO:0042455_1-GO:0042455_2)
abs(GO:0042493_1-GO:0042493_2)
abs(GO:0042503_1-GO:0042503_2)
abs(GO:0042506_1-GO:0042506_2)
abs(GO:0042509_1-GO:0042509_2)
abs(GO:0042516_1-GO:0042516_2)
abs(GO:0042517_1-GO:0042517_2)
abs(GO:0042522_1-GO:0042522_2)
abs(GO:0042523_1-GO:0042523_2)
abs(GO:0042531_1-GO:0042531_2)
abs(GO:0042542_1-GO:0042542_2)
abs(GO:0042578_1-GO:0042578_2)
abs(GO:0042579_1-GO:0042579_2)
abs(GO:0042590_1-GO:0042590_2)
abs(GO:0042592_1-GO:0042592_2)
abs(GO:0042593_1-GO:0042593_2)
abs(GO:0042594_1-GO:0042594_2)
abs(GO:0042605_1-GO:0042605_2)
abs(GO:0042623_1-GO:0042623_2)
abs(GO:0042625_1-GO:0042625_2)
abs(GO:0042626_1-GO:0042626_2)
abs(GO:0042645_1-GO:0042645_2)
abs(GO:0042698_1-GO:0042698_2)
abs(GO:0042742_1-GO:0042742_2)
abs(GO:0042770_1-GO:0042770_2)
abs(GO:0042771_1-GO:0042771_2)
abs(GO:0042773_1-GO:0042773_2)
abs(GO:0042775_1-GO:0042775_2)
abs(GO:0042787_1-GO:0042787_2)
abs(GO:0042788_1-GO:0042788_2)
abs(GO:0042802_1-GO:0042802_2)
abs(GO:0042803_1-GO:0042803_2)
abs(GO:0042809_1-GO:0042809_2)
abs(GO:0042824_1-GO:0042824_2)
abs(GO:0042825_1-GO:0042825_2)
abs(GO:0042826_1-GO:0042826_2)
abs(GO:0042886_1-GO:0042886_2)
abs(GO:0042887_1-GO:0042887_2)
abs(GO:0042974_1-GO:0042974_2)
abs(GO:0042981_1-GO:0042981_2)
abs(GO:0042990_1-GO:0042990_2)
abs(GO:0042991_1-GO:0042991_2)
abs(GO:0042993_1-GO:0042993_2)
abs(GO:0042995_1-GO:0042995_2)
abs(GO:0043005_1-GO:0043005_2)
abs(GO:0043009_1-GO:0043009_2)
abs(GO:0043010_1-GO:0043010_2)
abs(GO:0043021_1-GO:0043021_2)
abs(GO:0043022_1-GO:0043022_2)
abs(GO:0043025_1-GO:0043025_2)
abs(GO:0043038_1-GO:0043038_2)
abs(GO:0043039_1-GO:0043039_2)
abs(GO:0043044_1-GO:0043044_2)
abs(GO:0043046_1-GO:0043046_2)
abs(GO:0043062_1-GO:0043062_2)
abs(GO:0043065_1-GO:0043065_2)
abs(GO:0043066_1-GO:0043066_2)
abs(GO:0043067_1-GO:0043067_2)
abs(GO:0043068_1-GO:0043068_2)
abs(GO:0043069_1-GO:0043069_2)
abs(GO:0043085_1-GO:0043085_2)
abs(GO:0043086_1-GO:0043086_2)
abs(GO:0043087_1-GO:0043087_2)
abs(GO:0043113_1-GO:0043113_2)
abs(GO:0043122_1-GO:0043122_2)
abs(GO:0043123_1-GO:0043123_2)
abs(GO:0043124_1-GO:0043124_2)
abs(GO:0043130_1-GO:0043130_2)
abs(GO:0043154_1-GO:0043154_2)
abs(GO:0043161_1-GO:0043161_2)
abs(GO:0043167_1-GO:0043167_2)
abs(GO:0043168_1-GO:0043168_2)
abs(GO:0043169_1-GO:0043169_2)
abs(GO:0043170_1-GO:0043170_2)
abs(GO:0043186_1-GO:0043186_2)
abs(GO:0043189_1-GO:0043189_2)
abs(GO:0043202_1-GO:0043202_2)
abs(GO:0043207_1-GO:0043207_2)
abs(GO:0043226_1-GO:0043226_2)
abs(GO:0043227_1-GO:0043227_2)
abs(GO:0043228_1-GO:0043228_2)
abs(GO:0043229_1-GO:0043229_2)
abs(GO:0043230_1-GO:0043230_2)
abs(GO:0043231_1-GO:0043231_2)
abs(GO:0043232_1-GO:0043232_2)
abs(GO:0043233_1-GO:0043233_2)
abs(GO:0043234_1-GO:0043234_2)
abs(GO:0043235_1-GO:0043235_2)
abs(GO:0043241_1-GO:0043241_2)
abs(GO:0043244_1-GO:0043244_2)
abs(GO:0043254_1-GO:0043254_2)
abs(GO:0043269_1-GO:0043269_2)
abs(GO:0043270_1-GO:0043270_2)
abs(GO:0043280_1-GO:0043280_2)
abs(GO:0043281_1-GO:0043281_2)
abs(GO:0043392_1-GO:0043392_2)
abs(GO:0043398_1-GO:0043398_2)
abs(GO:0043405_1-GO:0043405_2)
abs(GO:0043406_1-GO:0043406_2)
abs(GO:0043408_1-GO:0043408_2)
abs(GO:0043409_1-GO:0043409_2)
abs(GO:0043410_1-GO:0043410_2)
abs(GO:0043412_1-GO:0043412_2)
abs(GO:0043413_1-GO:0043413_2)
abs(GO:0043414_1-GO:0043414_2)
abs(GO:0043425_1-GO:0043425_2)
abs(GO:0043433_1-GO:0043433_2)
abs(GO:0043434_1-GO:0043434_2)
abs(GO:0043436_1-GO:0043436_2)
abs(GO:0043462_1-GO:0043462_2)
abs(GO:0043467_1-GO:0043467_2)
abs(GO:0043473_1-GO:0043473_2)
abs(GO:0043484_1-GO:0043484_2)
abs(GO:0043486_1-GO:0043486_2)
abs(GO:0043492_1-GO:0043492_2)
abs(GO:0043516_1-GO:0043516_2)
abs(GO:0043517_1-GO:0043517_2)
abs(GO:0043518_1-GO:0043518_2)
abs(GO:0043523_1-GO:0043523_2)
abs(GO:0043531_1-GO:0043531_2)
abs(GO:0043543_1-GO:0043543_2)
abs(GO:0043547_1-GO:0043547_2)
abs(GO:0043549_1-GO:0043549_2)
abs(GO:0043565_1-GO:0043565_2)
abs(GO:0043566_1-GO:0043566_2)
abs(GO:0043583_1-GO:0043583_2)
abs(GO:0043588_1-GO:0043588_2)
abs(GO:0043596_1-GO:0043596_2)
abs(GO:0043601_1-GO:0043601_2)
abs(GO:0043603_1-GO:0043603_2)
abs(GO:0043618_1-GO:0043618_2)
abs(GO:0043620_1-GO:0043620_2)
abs(GO:0043623_1-GO:0043623_2)
abs(GO:0043624_1-GO:0043624_2)
abs(GO:0043627_1-GO:0043627_2)
abs(GO:0043631_1-GO:0043631_2)
abs(GO:0043632_1-GO:0043632_2)
abs(GO:0043648_1-GO:0043648_2)
abs(GO:0043687_1-GO:0043687_2)
abs(GO:0043900_1-GO:0043900_2)
abs(GO:0043901_1-GO:0043901_2)
abs(GO:0043902_1-GO:0043902_2)
abs(GO:0043903_1-GO:0043903_2)
abs(GO:0043921_1-GO:0043921_2)
abs(GO:0043922_1-GO:0043922_2)
abs(GO:0043923_1-GO:0043923_2)
abs(GO:0043928_1-GO:0043928_2)
abs(GO:0043933_1-GO:0043933_2)
abs(GO:0043966_1-GO:0043966_2)
abs(GO:0043968_1-GO:0043968_2)
abs(GO:0044003_1-GO:0044003_2)
abs(GO:0044033_1-GO:0044033_2)
abs(GO:0044057_1-GO:0044057_2)
abs(GO:0044085_1-GO:0044085_2)
abs(GO:0044087_1-GO:0044087_2)
abs(GO:0044092_1-GO:0044092_2)
abs(GO:0044093_1-GO:0044093_2)
abs(GO:0044106_1-GO:0044106_2)
abs(GO:0044212_1-GO:0044212_2)
abs(GO:0044236_1-GO:0044236_2)
abs(GO:0044237_1-GO:0044237_2)
abs(GO:0044238_1-GO:0044238_2)
abs(GO:0044242_1-GO:0044242_2)
abs(GO:0044243_1-GO:0044243_2)
abs(GO:0044248_1-GO:0044248_2)
abs(GO:0044249_1-GO:0044249_2)
abs(GO:0044255_1-GO:0044255_2)
abs(GO:0044257_1-GO:0044257_2)
abs(GO:0044259_1-GO:0044259_2)
abs(GO:0044260_1-GO:0044260_2)
abs(GO:0044262_1-GO:0044262_2)
abs(GO:0044265_1-GO:0044265_2)
abs(GO:0044267_1-GO:0044267_2)
abs(GO:0044270_1-GO:0044270_2)
abs(GO:0044271_1-GO:0044271_2)
abs(GO:0044273_1-GO:0044273_2)
abs(GO:0044281_1-GO:0044281_2)
abs(GO:0044282_1-GO:0044282_2)
abs(GO:0044283_1-GO:0044283_2)
abs(GO:0044297_1-GO:0044297_2)
abs(GO:0044331_1-GO:0044331_2)
abs(GO:0044336_1-GO:0044336_2)
abs(GO:0044344_1-GO:0044344_2)
abs(GO:0044346_1-GO:0044346_2)
abs(GO:0044349_1-GO:0044349_2)
abs(GO:0044389_1-GO:0044389_2)
abs(GO:0044391_1-GO:0044391_2)
abs(GO:0044403_1-GO:0044403_2)
abs(GO:0044409_1-GO:0044409_2)
abs(GO:0044419_1-GO:0044419_2)
abs(GO:0044421_1-GO:0044421_2)
abs(GO:0044422_1-GO:0044422_2)
abs(GO:0044424_1-GO:0044424_2)
abs(GO:0044425_1-GO:0044425_2)
abs(GO:0044427_1-GO:0044427_2)
abs(GO:0044428_1-GO:0044428_2)
abs(GO:0044429_1-GO:0044429_2)
abs(GO:0044430_1-GO:0044430_2)
abs(GO:0044431_1-GO:0044431_2)
abs(GO:0044432_1-GO:0044432_2)
abs(GO:0044433_1-GO:0044433_2)
abs(GO:0044437_1-GO:0044437_2)
abs(GO:0044438_1-GO:0044438_2)
abs(GO:0044439_1-GO:0044439_2)
abs(GO:0044440_1-GO:0044440_2)
abs(GO:0044441_1-GO:0044441_2)
abs(GO:0044444_1-GO:0044444_2)
abs(GO:0044445_1-GO:0044445_2)
abs(GO:0044446_1-GO:0044446_2)
abs(GO:0044448_1-GO:0044448_2)
abs(GO:0044451_1-GO:0044451_2)
abs(GO:0044452_1-GO:0044452_2)
abs(GO:0044454_1-GO:0044454_2)
abs(GO:0044455_1-GO:0044455_2)
abs(GO:0044456_1-GO:0044456_2)
abs(GO:0044459_1-GO:0044459_2)
abs(GO:0044463_1-GO:0044463_2)
abs(GO:0044464_1-GO:0044464_2)
abs(GO:0044699_1-GO:0044699_2)
abs(GO:0044700_1-GO:0044700_2)
abs(GO:0044702_1-GO:0044702_2)
abs(GO:0044703_1-GO:0044703_2)
abs(GO:0044706_1-GO:0044706_2)
abs(GO:0044707_1-GO:0044707_2)
abs(GO:0044708_1-GO:0044708_2)
abs(GO:0044710_1-GO:0044710_2)
abs(GO:0044711_1-GO:0044711_2)
abs(GO:0044712_1-GO:0044712_2)
abs(GO:0044723_1-GO:0044723_2)
abs(GO:0044724_1-GO:0044724_2)
abs(GO:0044728_1-GO:0044728_2)
abs(GO:0044744_1-GO:0044744_2)
abs(GO:0044763_1-GO:0044763_2)
abs(GO:0044764_1-GO:0044764_2)
abs(GO:0044765_1-GO:0044765_2)
abs(GO:0044766_1-GO:0044766_2)
abs(GO:0044767_1-GO:0044767_2)
abs(GO:0044769_1-GO:0044769_2)
abs(GO:0044770_1-GO:0044770_2)
abs(GO:0044772_1-GO:0044772_2)
abs(GO:0044773_1-GO:0044773_2)
abs(GO:0044774_1-GO:0044774_2)
abs(GO:0044782_1-GO:0044782_2)
abs(GO:0044783_1-GO:0044783_2)
abs(GO:0044784_1-GO:0044784_2)
abs(GO:0044786_1-GO:0044786_2)
abs(GO:0044798_1-GO:0044798_2)
abs(GO:0044801_1-GO:0044801_2)
abs(GO:0044802_1-GO:0044802_2)
abs(GO:0044819_1-GO:0044819_2)
abs(GO:0044822_1-GO:0044822_2)
abs(GO:0044839_1-GO:0044839_2)
abs(GO:0045003_1-GO:0045003_2)
abs(GO:0045017_1-GO:0045017_2)
abs(GO:0045047_1-GO:0045047_2)
abs(GO:0045069_1-GO:0045069_2)
abs(GO:0045071_1-GO:0045071_2)
abs(GO:0045087_1-GO:0045087_2)
abs(GO:0045088_1-GO:0045088_2)
abs(GO:0045089_1-GO:0045089_2)
abs(GO:0045121_1-GO:0045121_2)
abs(GO:0045137_1-GO:0045137_2)
abs(GO:0045165_1-GO:0045165_2)
abs(GO:0045177_1-GO:0045177_2)
abs(GO:0045184_1-GO:0045184_2)
abs(GO:0045190_1-GO:0045190_2)
abs(GO:0045202_1-GO:0045202_2)
abs(GO:0045211_1-GO:0045211_2)
abs(GO:0045216_1-GO:0045216_2)
abs(GO:0045271_1-GO:0045271_2)
abs(GO:0045292_1-GO:0045292_2)
abs(GO:0045309_1-GO:0045309_2)
abs(GO:0045321_1-GO:0045321_2)
abs(GO:0045333_1-GO:0045333_2)
abs(GO:0045428_1-GO:0045428_2)
abs(GO:0045429_1-GO:0045429_2)
abs(GO:0045495_1-GO:0045495_2)
abs(GO:0045579_1-GO:0045579_2)
abs(GO:0045595_1-GO:0045595_2)
abs(GO:0045596_1-GO:0045596_2)
abs(GO:0045597_1-GO:0045597_2)
abs(GO:0045621_1-GO:0045621_2)
abs(GO:0045637_1-GO:0045637_2)
abs(GO:0045638_1-GO:0045638_2)
abs(GO:0045664_1-GO:0045664_2)
abs(GO:0045666_1-GO:0045666_2)
abs(GO:0045717_1-GO:0045717_2)
abs(GO:0045727_1-GO:0045727_2)
abs(GO:0045732_1-GO:0045732_2)
abs(GO:0045740_1-GO:0045740_2)
abs(GO:0045776_1-GO:0045776_2)
abs(GO:0045785_1-GO:0045785_2)
abs(GO:0045786_1-GO:0045786_2)
abs(GO:0045787_1-GO:0045787_2)
abs(GO:0045814_1-GO:0045814_2)
abs(GO:0045820_1-GO:0045820_2)
abs(GO:0045839_1-GO:0045839_2)
abs(GO:0045841_1-GO:0045841_2)
abs(GO:0045859_1-GO:0045859_2)
abs(GO:0045860_1-GO:0045860_2)
abs(GO:0045861_1-GO:0045861_2)
abs(GO:0045892_1-GO:0045892_2)
abs(GO:0045893_1-GO:0045893_2)
abs(GO:0045896_1-GO:0045896_2)
abs(GO:0045897_1-GO:0045897_2)
abs(GO:0045910_1-GO:0045910_2)
abs(GO:0045922_1-GO:0045922_2)
abs(GO:0045927_1-GO:0045927_2)
abs(GO:0045931_1-GO:0045931_2)
abs(GO:0045934_1-GO:0045934_2)
abs(GO:0045935_1-GO:0045935_2)
abs(GO:0045936_1-GO:0045936_2)
abs(GO:0045937_1-GO:0045937_2)
abs(GO:0045944_1-GO:0045944_2)
abs(GO:0045981_1-GO:0045981_2)
abs(GO:0046034_1-GO:0046034_2)
abs(GO:0046039_1-GO:0046039_2)
abs(GO:0046058_1-GO:0046058_2)
abs(GO:0046128_1-GO:0046128_2)
abs(GO:0046129_1-GO:0046129_2)
abs(GO:0046130_1-GO:0046130_2)
abs(GO:0046135_1-GO:0046135_2)
abs(GO:0046209_1-GO:0046209_2)
abs(GO:0046323_1-GO:0046323_2)
abs(GO:0046328_1-GO:0046328_2)
abs(GO:0046332_1-GO:0046332_2)
abs(GO:0046390_1-GO:0046390_2)
abs(GO:0046394_1-GO:0046394_2)
abs(GO:0046395_1-GO:0046395_2)
abs(GO:0046425_1-GO:0046425_2)
abs(GO:0046427_1-GO:0046427_2)
abs(GO:0046434_1-GO:0046434_2)
abs(GO:0046467_1-GO:0046467_2)
abs(GO:0046474_1-GO:0046474_2)
abs(GO:0046483_1-GO:0046483_2)
abs(GO:0046486_1-GO:0046486_2)
abs(GO:0046488_1-GO:0046488_2)
abs(GO:0046545_1-GO:0046545_2)
abs(GO:0046546_1-GO:0046546_2)
abs(GO:0046578_1-GO:0046578_2)
abs(GO:0046596_1-GO:0046596_2)
abs(GO:0046597_1-GO:0046597_2)
abs(GO:0046649_1-GO:0046649_2)
abs(GO:0046651_1-GO:0046651_2)
abs(GO:0046660_1-GO:0046660_2)
abs(GO:0046661_1-GO:0046661_2)
abs(GO:0046700_1-GO:0046700_2)
abs(GO:0046718_1-GO:0046718_2)
abs(GO:0046719_1-GO:0046719_2)
abs(GO:0046777_1-GO:0046777_2)
[truncated: 3,685 more rows]
