# Supplementary material for: Identification of protein–protein interaction associated functions based on gene ontology and KEGG pathway
Source: Front Genet. 2022 Sep 12;13:1011659. doi: 10.3389/fgene.2022.1011659 (PMC9511048; doi:10.3389/fgene.2022.1011659)
Supplement: Supplementary file 2 [file Table3.XLSX]

## Sheet: LASSO
Feature	Rank in Dataset 1	Rank in Dataset 2	Rank in Dataset 3	Rank in Dataset 4	Rank in Dataset 5	Rank in Dataset 6	Rank in Dataset 7	Rank in Dataset 8	Rank in Dataset 9	Rank in Dataset 10	Rank in Dataset 11	Rank in Dataset 12	Rank in Dataset 13	Rank in Dataset 14	Rank in Dataset 15	Rank in Dataset 16	Rank in Dataset 17	Rank in Dataset 18	Rank in Dataset 19	Rank in Dataset 20	Rank in Dataset 21	Rank in Dataset 22	Rank in Dataset 23	Rank in Dataset 24	Rank in Dataset 25	Rank in Dataset 26	Rank in Dataset 27	Rank in Dataset 28	Rank in Dataset 29	Rank in Dataset 30	Rank in Dataset 31	Rank in Dataset 32	Rank in Dataset 33	Rank in Dataset 34	Rank in Dataset 35	Rank in Dataset 36	Rank in Dataset 37	Rank in Dataset 38	Rank in Dataset 39	Rank in Dataset 40	Rank in Dataset 41	Rank in Dataset 42	Rank in Dataset 43	Rank in Dataset 44	Rank in Dataset 45	Rank in Dataset 46	Rank in Dataset 47	Rank in Dataset 48	Rank in Dataset 49
abs(GO:0005634_1-GO:0005634_2)	1	1	1	1	1	1	1	1	1	1	1	1	1	2	1	1	1	1	1	1	1	1	1	1	1	1	1	1	1	1	1	1	1	1	1	1	1	2	2	1	1	1	1	1	1	1	1	1	2
abs(GO:0016020_1-GO:0016020_2)	2	2	3	4	4	2	4	4	2	2	5	2	2	1	2	2	2	2	5	3	3	2	2	4	3	2	2	4	4	2	3	2	2	2	4	3	3	1	1	4	4	2	3	2	4	2	2	5	1
abs(GO:0098588_1-GO:0098588_2)	4	3	4	2	3	3	2	3	4	4	3	3	4	3	3	3	5	3	3	2	2	5	3	3	2	3	5	3	3	3	2	4	3	3	3	2	5	3	5	2	3	4	2	3	2	4	4	3	4
abs(GO:0003723_1-GO:0003723_2)	3	4	2	3	2	4	3	5	5	5	2	6	5	4	4	4	3	4	4	4	4	4	5	5	4	4	3	5	2	4	6	5	5	4	5	4	4	4	4	3	2	3	5	4	5	3	5	4	5
abs(GO:0031224_1-GO:0031224_2)	9	5	6	5	7	5	7	2	3	14	4	4	3	6	6	6	4	5	2	7	5	3	8	2	5	7	6	2	5	11	4	3	4	5	2	7	2	9	3	9	7	6	4	7	3	13	3	2	3
abs(GO:0001071_1-GO:0001071_2)	6	6	5	8	5	6	5	6	6	3	6	5	6	5	5	8	6	7	8	5	6	7	4	7	6	5	4	6	6	5	7	6	6	6	8	5	7	6	7	5	5	5	56	5	6	5	6	7	6
abs(GO:0044444_1-GO:0044444_2)	5	7	8	6	6	9	6	9	7	8	7	7	9	9	12	7	7	11	7	10	7	6	6	6	8	8	9	9	7	7	9	8	8	8	7	6	6	8	6	8	8	8	8	6	7	6	8	6	8
abs(GO:0005739_1-GO:0005739_2)	10	12	7	11	8	8	11	7	8	7	9	9	8	8	11	10	8	10	9	9	10	9	9	10	9	11	7	11	12	6	10	12	7	7	6	9	10	5	10	6	6	9	6	8	9	10	10	10	7
abs(GO:0006351_1-GO:0006351_2)	11	13	11	7	11	14	8	11	13	11	8	14	7	7	7	5	10	6	6	8	12	10	11	9	7	9	8	7	9	12	5	7	14	11	9	8	9	10	8	7	10	7	10	9	8	8	7	8	10
abs(GO:0005515_1-GO:0005515_2)	7	8	9	9	9	7	9	10	11	10	10	8	10	10	8	9	14	9	14	12	9	12	7	12	11	10	10	10	8	8	11	9	12	9	10	12	11	7	11	10	9	10	9	13	10	9	9	11	13
abs(GO:0044429_1-GO:0044429_2)	8	9	12	10	14	11	10	14	10	12	11	11	11	12	9	11	11	8	10	6	11	11	10	8	12	6	16	8	10	9	14	11	11	12	12	10	8	12	9	16	15	16	14	15	12	11	11	9	11
abs(GO:0090304_1-GO:0090304_2)	13	10	20	12	13	12	12	8	9	9	14	12	14	11	17	12	9	14	11	11	8	14	12	11	10	18	11	12	13	10	8	19	9	20	11	14	12	13	19	11	12	15	11	10	14	7	19	12	12
abs(GO:0005737_1-GO:0005737_2)	16	17	16	16	23	13	17	12	21	17	13	13	12	13	16	14	16	12	12	15	16	16	14	16	19	12	15	15	15	13	12	16	10	23	13	13	22	15	14	13	13	11	13	16	15	17	12	13	9
abs(GO:0044425_1-GO:0044425_2)	21	14	10	17	15	15	20	18	20	6	15	16	25	23	14	15	17	22	18	16	26	13	17	21	18	23	12	18	14	15	15	10	17	13	14	11	19	11	15	18	17	14	12	11	11	14	13	23	15
abs(GO:0044260_1-GO:0044260_2)	12	18	18	22	24	26	13	13	14	16	16	17	13	15	10	13	20	13	13	17	15	8	16	15	16	14	19	13	19	24	18	13	13	10	15	17	15	20	12	14	19	13	18	34	23	15	14	20	14
abs(GO:0048731_1-GO:0048731_2)	15	21	14	14	12	10	18	17	12	18	18	19	15	17	13	22	13	20	20	14	14	15	19	19	13	19	18	17	11	14	13	15	16	22	19	20	21	16	13	15	20	12	26	18	13	20	16	24	21
abs(GO:0005856_1-GO:0005856_2)	17	11	19	15	10	18	19	15	15	13	22	15	18	16	18	19	15	17	21	13	17	17	18	14	24	16	13	16	18	16	20	18	15	17	18	16	20	18	21	12	11	25	16	17	18	12	17	14	18
abs(GO:0044281_1-GO:0044281_2)	14	24	13	13	16	19	15	23	17	15	20	25	16	21	15	20	24	18	19	21	18	24	13	22	20	13	21	19	16	26	19	14	19	16	21	23	17	24	25	20	14	17	21	12	17	26	30	18	20
abs(GO:0005615_1-GO:0005615_2)	19	22	23	18	20	17	23	20	22	21	21	18	17	14	20	17	19	19	16	18	19	20	22	24	23	15	20	20	17	18	16	17	18	15	16	21	13	17	20	21	27	20	20	19	19	21	15	15	16
abs(GO:0003824_1-GO:0003824_2)	23	19	21	21	19	20	16	19	16	20	17	20	24	19	23	18	18	16	17	20	20	18	21	18	15	21	14	21	22	17	22	22	25	24	17	19	16	22	24	17	22	21	17	21	22	25	25	19	24
abs(GO:1901363_1-GO:1901363_2)	28	23	15	26	22	25	24	26	18	23	19	35	22	20	21	24	21	24	15	19	28	25	26	20	22	25	22	23	24	19	23	23	20	19	23	26	18	19	17	19	26	19	19	25	16	28	23	22	22
abs(GO:0023052_1-GO:0023052_2)	18	16	17	23	17	16	14	16	19	22	12	22	20	25	25	16	12	15	37	34	13	21	24	17	14	26	17	14	20	43	17	32	23	14	34	15	24	14	16	23	29	18	15	40	20	22	18	38	23
abs(GO:0003676_1-GO:0003676_2)	26	20	37	20	21	29	22	21	31	19	26	10	19	18	22	26	23	21	26	27	23	23	15	13	21	20	27	25	30	23	21	20	21	25	20	18	32	21	31	25	21	23	22	14	31	16	20	17	28
abs(GO:0006954_1-GO:0006954_2)	29	15	25	30	18	22	21	22	27	28	24	23	23	24	19	23	28	26	25	25	22	22	23	23	17	27	26	22	21	25	26	24	28	26	25	25	25	23	18	31	16	29	24	20	30	19	26	25	27
abs(GO:0004549_1-GO:0004549_2)	30	28	34	24	28	24	26	28	25	26	23	24	27	22	28	21	22	23	22	23	25	19	20	26	28	22	23	24	25	20	25	21	30	18	24	24	23	27	23	24	18	27	23	23	24	24	21	21	19
abs(GO:0005747_1-GO:0005747_2)	22	26	22	32	34	23	25	27	28	27	25	21	29	26	30	25	25	28	23	30	21	29	28	30	25	29	25	27	23	22	24	25	22	27	22	27	28	30	22	28	24	22	27	22	21	23	24	28	25
abs(hsa04060_1-hsa04060_2)	24	27	28	27	31	31	31	25	26	25	27	27	28	29	31	27	26	29	24	26	24	27	29	25	26	33	28	28	31	29	27	27	26	28	31	30	31	28	26	26	25	26	31	29	27	29	28	29	29
abs(GO:0046873_1-GO:0046873_2)	25	29	32	25	32	30	29	30	29	29	32	26	30	27	34	29	31	27	31	33	30	28	34	27	29	31	31	31	27	27	29	30	29	30	32	31	26	34	29	32	30	28	28	24	26	33	29	30	26
abs(GO:0051179_1-GO:0051179_2)	31	25	27	28	26	33	34	29	34	32	33	32	31	30	32	34	30	30	35	28	29	33	31	33	32	34	29	35	29	40	28	28	31	33	29	40	30	29	27	29	31	33	43	27	35	31	27	27	31
abs(GO:0050794_1-GO:0050794_2)	32	32	26	29	33	21	27	35	30	33	28	28	21	28	29	30	27	31	34	29	31	32	30	28	35	44	32	30	28	33	32	31	24	32	27	29	29	26	48	27	32	30	29	28	29	27	31	35	30
abs(GO:0005179_1-GO:0005179_2)	34	30	29	34	29	32	32	31	33	36	34	29	35	35	36	32	39	32	28	35	35	31	33	31	33	42	33	32	35	30	31	36	32	29	30	33	36	33	30	33	33	32	34	31	25	35	32	34	35
abs(GO:0050896_1-GO:0050896_2)	35	31	31	33	25	27	33	33	24	30	30	34	36	41	27	45	40	36	32	32	33	30	32	35	27	35	42	26	32	28	38	29	33	34	28	32	27	32	28	36	34	31	32	30	28	34	43	32	32
abs(GO:0009100_1-GO:0009100_2)	37	36	30	31	30	34	44	32	32	37	45	38	40	40	26	31	34	33	33	36	34	34	42	32	38	32	30	41	47	31	34	38	43	31	48	37	33	31	36	50	35	34	30	35	54	32	39	31	38
abs(GO:0044700_1-GO:0044700_2)	45	42	40	38	39	40	36	36	39	42	40	37	37	39	35	42	45	42	39	40	36	36	40	38	37	39	36	42	40	41	39	39	36	41	41	41	34	37	39	37	41	35	36	37	40	36	45	41	40
abs(GO:0010467_1-GO:0010467_2)	51	50	39	35	47	36	46	39	41	38	39	39	55	34	53	54	52	35	45	45	39	51	36	34	47	28	40	47	33	37	52	47	37	36	36	35	41	42	40	53	51	49	40	48	44	44	40	37	33
abs(GO:0022610_1-GO:0022610_2)	44	70	44	46	41	42	59	48	38	45	48	47	48	46	45	46	58	44	46	47	46	49	58	46	43	51	48	50	44	50	48	42	45	47	51	43	46	41	44	47	61	47	48	46	45	55	47	43	43
abs(GO:0006259_1-GO:0006259_2)	38	62	36	43	61	55	58	60	50	43	38	57	38	49	51	38	57	38	51	43	50	41	37	41	42	47	45	37	59	48	45	51	40	35	50	39	42	44	55	43	39	57	33	42	42	50	52	46	46
abs(GO:0005576_1-GO:0005576_2)	46	34	33	36	40	44	35	41	36	31	42	36	47	45	38	36	41	40	40	49	38	39	46	36	30	30	37	33	37	34	41	41	42	55	38	45	43	48	49	42	38	46	37	49	36	41	44	54	56
abs(GO:0005783_1-GO:0005783_2)	42	45	35	39	53	50	38	46	56	46	29	40	39	32	43	39	38	37	43	48	43	37	39	44	54	71	34	39	36	42	36	55	39	43	35	49	40	38	34	73	40	50	45	38	50	51	35	44	50
abs(GO:0007155_1-GO:0007155_2)	59	61	45	60	45	46	57	53	58	48	44	52	44	54	58	61	62	52	69	61	53	60	59	68	60	63	54	64	53	56	63	58	62	62	64	53	63	51	62	62	62	62	57	58	58	56	63	60	70
abs(GO:0043228_1-GO:0043228_2)	47	54	53	55	51	51	42	55	54	49	49	45	34	58	41	37	56	50	53	54	51	35	53	48	39	49	55	40	52	54	42	40	51	48	49	44	55	73	41	55	73	37	46	61	43	70	41	39	42
abs(GO:0071944_1-GO:0071944_2)	41	43	49	41	46	37	52	42	43	53	43	51	57	44	56	41	54	41	41	37	44	50	43	45	49	48	64	46	41	39	46	53	47	37	47	42	48	52	50	38	45	42	49	47	49	52	50	42	51
abs(GO:0019883_1-GO:0019883_2)	-	46	-	-	50	-	47	-	-	-	35	55	33	38	33	1048	35	34	38	42	32	61	35	53	40	41	38	36	34	46	30	33	74	38	45	48	37	40	38	34	46	44	42	36	32	38	42	53	37
abs(GO:0048583_1-GO:0048583_2)	36	38	38	37	37	43	39	44	40	34	70	43	42	33	40	65	44	48	52	52	60	45	45	40	48	38	43	44	38	61	51	61	35	42	39	47	51	53	35	45	36	48	69	57	41	42	46	62	34
abs(GO:0030964_1-GO:0030964_2)	70	66	66	66	70	63	64	62	69	66	67	70	60	59	55	70	66	65	74	66	67	59	67	69	70	70	69	66	65	68	70	64	66	70	69	64	66	71	67	64	74	67	68	60	72	71	64	66	63
abs(GO:0032501_1-GO:0032501_2)	20	33	43	44	55	28	37	38	23	24	36	33	26	31	59	28	29	25	30	22	42	1307	27	29	44	52	59	29	26	32	33	35	27	21	26	22	1292	50	33	35	23	65	51	26	33	37	22	16	17
abs(GO:0042605_1-GO:0042605_2)	-	-	-	-	58	-	-	-	-	-	37	46	46	42	48	33	48	45	54	51	59	40	50	42	41	50	51	45	54	47	64	54	34	45	46	36	47	35	53	57	37	40	41	43	46	43	34	36	49
abs(GO:0007186_1-GO:0007186_2)	56	57	50	59	67	48	40	49	61	60	52	48	50	60	49	55	46	63	66	39	52	57	62	50	50	43	58	65	51	49	653	44	57	63	44	59	52	56	71	69	52	58	50	44	67	45	51	49	54
hsa00190_1+hsa00190_2	78	83	72	75	75	72	73	73	75	74	79	77	76	79	69	78	76	77	83	74	75	82	83	77	78	78	75	77	77	75	81	78	82	78	77	76	73	77	76	74	80	75	84	74	78	78	81	77	80
abs(hsa00190_1-hsa00190_2)	79	84	73	76	76	73	74	74	76	75	80	78	77	80	70	79	77	78	84	75	76	83	84	78	79	79	76	78	78	76	82	79	83	79	78	77	74	78	77	75	81	76	85	75	79	79	82	78	81
abs(GO:0043232_1-GO:0043232_2)	75	77	67	74	72	69	67	70	68	65	66	68	66	69	68	74	70	70	77	60	71	74	69	64	69	66	70	71	68	74	72	72	76	66	65	68	68	66	69	66	67	66	80	68	73	74	70	67	74
hsa00230_1+hsa00230_2	80	85	74	77	77	74	75	75	77	76	81	79	78	81	71	80	78	79	85	76	77	84	85	79	80	80	77	79	79	77	83	80	84	80	79	78	75	79	78	76	82	77	86	76	80	80	83	79	82
abs(hsa04514_1-hsa04514_2)	130	134	125	128	128	62	125	127	125	127	131	71	132	129	60	72	61	56	78	68	56	63	63	58	76	57	133	130	62	131	60	69	55	68	132	67	127	63	73	60	65	71	78	132	56	59	53	65	137
hsa00240_1+hsa00240_2	82	87	75	79	79	76	77	77	78	78	82	81	80	83	72	81	80	81	87	77	78	86	87	81	81	81	79	81	81	79	85	82	86	82	80	80	77	81	80	78	84	79	88	78	81	82	84	81	84
abs(GO:0016556_1-GO:0016556_2)	43	39	-	45	52	39	-	50	47	69	46	-	56	51	50	59	-	49	80	-	47	-	-	60	51	46	-	55	50	69	-	43	44	60	59	50	44	46	37	-	-	51	62	-	-	49	-	-	-
abs(hsa03008_1-hsa03008_2)	83	89	76	81	82	78	81	80	81	80	85	85	84	87	77	84	85	85	91	81	82	90	91	85	85	85	83	85	85	81	88	86	90	86	84	84	81	85	84	82	88	83	92	82	86	86	88	85	88
hsa03010_1+hsa03010_2	84	90	77	82	83	79	82	81	82	81	86	86	85	88	78	85	86	86	92	82	83	91	92	86	86	86	84	86	86	82	89	87	91	87	85	85	82	86	85	83	89	84	93	83	87	87	89	86	89
abs(hsa02010_1-hsa02010_2)	-	-	-	-	81	-	80	79	80	-	84	84	83	86	76	83	84	84	90	80	81	89	90	84	84	84	82	84	84	80	87	85	89	85	83	83	80	84	83	81	87	82	91	81	85	85	87	84	87
abs(hsa03010_1-hsa03010_2)	85	91	78	83	84	80	83	82	83	82	87	87	86	89	79	86	87	87	93	83	84	92	93	87	87	87	85	87	87	83	90	88	92	88	86	86	83	87	86	84	90	85	94	84	88	88	90	87	90
hsa03013_1+hsa03013_2	86	92	79	84	85	81	84	83	84	83	88	88	87	90	80	87	88	88	94	84	85	93	94	88	88	88	86	88	88	84	91	89	93	89	87	87	84	88	87	85	91	86	95	85	89	89	91	88	91
abs(hsa03013_1-hsa03013_2)	87	93	80	85	86	82	85	84	85	84	89	89	88	91	81	88	89	89	95	85	86	94	95	89	89	89	87	89	89	85	92	90	94	90	88	88	85	89	88	86	92	87	96	86	90	90	92	89	92
hsa03015_1+hsa03015_2	88	94	81	86	87	83	86	85	86	-	90	90	89	92	82	89	90	90	96	86	87	95	96	90	90	90	88	90	90	86	93	91	95	91	89	89	86	90	89	87	93	88	97	87	91	91	93	90	93
abs(hsa00240_1-hsa00240_2)	-	88	-	80	80	77	78	78	79	79	-	82	81	84	73	82	81	82	88	78	79	87	88	82	82	82	80	-	82	-	86	83	87	83	81	81	78	82	81	79	85	80	89	79	82	83	85	82	85
abs(hsa03018_1-hsa03018_2)	91	96	84	88	88	86	88	88	89	87	92	93	91	94	84	91	92	93	99	89	89	98	98	92	91	92	91	93	93	89	96	93	97	93	92	91	88	91	91	90	96	90	99	90	94	94	95	93	96
abs(GO:0000439_1-GO:0000439_2)	55	52	47	42	36	45	43	37	37	51	2923	42	45	64	39	51	42	39	36	44	41	38	49	49	45	45	39	59	42	67	35	34	61	39	52	54	49	49	47	39	43	43	47	50	51	53	36	40	44
hsa03020_1+hsa03020_2	92	97	85	89	89	87	89	89	90	88	93	94	92	95	85	92	93	94	100	90	90	99	99	93	92	93	92	94	94	90	97	94	98	94	93	92	89	92	92	91	97	91	100	91	95	95	96	94	97
abs(GO:0012505_1-GO:0012505_2)	48	41	41	49	48	41	45	40	45	47	71	31	41	48	42	48	33	43	42	41	48	43	44	39	36	37	44	52	45	45	55	46	41	46	54	38	39	45	59	41	49	36	54	45	37	40	48	33	53
abs(hsa03020_1-hsa03020_2)	93	98	86	90	90	88	90	90	91	89	94	95	93	96	86	93	94	95	101	91	91	100	100	94	93	94	93	95	95	-	98	95	99	95	94	93	90	93	93	92	98	92	101	92	96	96	97	95	98
hsa03030_1+hsa03030_2	96	101	89	93	93	91	93	93	94	92	96	98	96	97	89	96	97	98	104	94	94	103	103	96	96	97	96	97	98	93	101	98	102	98	96	95	92	96	96	95	101	95	104	95	99	99	100	98	101
abs(hsa03030_1-hsa03030_2)	97	102	90	94	94	92	94	94	95	93	97	99	97	98	90	97	98	99	105	95	95	-	104	97	97	98	97	98	99	94	102	99	103	99	97	96	93	97	97	96	102	96	105	96	100	100	101	99	102
hsa03040_1+hsa03040_2	98	103	91	95	95	93	95	95	96	94	98	100	98	99	91	98	99	100	106	96	96	104	105	98	98	99	98	99	100	95	103	100	104	100	98	97	94	98	98	97	103	97	106	97	101	101	102	100	103
abs(hsa03040_1-hsa03040_2)	99	104	92	96	96	94	96	96	97	95	99	101	99	100	92	99	100	101	107	97	97	105	106	99	99	100	99	100	101	96	104	101	105	101	99	98	95	99	99	98	104	98	107	98	102	102	103	101	104
hsa03050_1+hsa03050_2	100	105	93	97	97	95	97	97	98	96	100	102	100	101	93	100	101	102	108	98	98	106	107	100	100	101	100	101	102	97	105	102	106	102	100	99	96	100	100	99	105	99	108	99	103	103	104	102	105
hsa03420_1+hsa03420_2	101	108	94	98	98	98	98	99	99	98	101	103	102	102	94	101	102	103	110	100	99	107	108	101	101	103	101	102	103	98	106	103	107	103	101	100	97	101	101	100	107	101	110	100	104	104	106	103	106
abs(hsa03022_1-hsa03022_2)	95	100	88	92	92	90	92	92	93	91	95	97	95	-	88	95	96	97	103	93	93	102	102	95	95	96	95	-	97	92	100	97	101	97	95	-	91	95	95	94	100	94	103	94	98	98	99	97	100
abs(hsa03420_1-hsa03420_2)	102	109	95	99	99	99	99	100	100	99	102	104	103	103	95	102	103	104	111	101	100	108	109	102	102	104	102	103	104	99	107	104	108	104	102	101	98	102	102	101	108	102	111	101	105	105	107	104	107
hsa02010_1+hsa02010_2	-	-	-	-	-	-	79	-	-	-	83	83	82	85	75	-	83	83	89	79	80	88	89	83	83	83	81	83	83	-	-	84	88	84	82	82	79	83	82	80	86	81	90	80	84	84	86	83	86
abs(hsa00230_1-hsa00230_2)	81	86	-	78	78	75	76	76	-	77	-	80	79	82	-	-	79	80	86	-	-	85	86	80	-	-	78	80	80	78	84	81	85	81	-	79	76	80	79	77	83	78	87	77	-	81	-	80	83
hsa03430_1+hsa03430_2	103	110	96	100	100	100	100	101	101	100	103	105	104	104	96	103	104	105	112	102	101	109	110	103	103	105	103	104	105	100	108	105	109	105	103	102	99	103	103	102	109	103	112	102	106	106	108	105	108
abs(GO:0008236_1-GO:0008236_2)	-	60	-	56	43	47	-	58	51	-	54	-	49	57	54	57	49	-	49	-	-	47	-	47	-	54	56	49	57	53	50	49	-	-	60	56	-	70	45	-	44	-	44	-	48	63	-	59	57
abs(hsa03440_1-hsa03440_2)	106	112	98	102	102	102	102	103	103	102	105	107	106	106	98	105	106	107	114	104	103	111	112	105	105	107	105	106	107	102	109	107	111	107	105	104	101	106	105	104	111	105	114	104	107	108	110	107	110
abs(GO:0044710_1-GO:0044710_2)	50	37	60	53	69	49	56	34	63	50	47	49	59	43	44	60	36	62	44	72	40	42	66	55	52	56	41	43	49	57	37	48	49	52	53	46	38	43	51	70	72	59	53	53	70	46	38	71	62
hsa03460_1+hsa03460_2	107	113	99	103	103	103	103	104	104	103	106	108	107	107	99	106	107	108	115	105	104	112	113	106	106	108	106	107	108	103	110	108	112	108	106	105	102	107	106	105	112	106	115	105	108	109	111	108	111
abs(GO:0007600_1-GO:0007600_2)	54	63	48	52	62	58	50	47	52	52	-	64	73	53	-	44	50	57	61	-	57	68	55	-	61	65	47	51	66	719	57	74	46	73	70	683	35	57	701	-	698	-	39	51	-	48	54	52	703
hsa03022_1+hsa03022_2	94	99	87	91	91	89	91	91	92	90	-	96	94	-	87	94	95	96	102	92	92	101	101	-	94	95	94	96	96	91	99	96	100	96	-	94	-	94	94	93	99	93	102	93	97	97	98	96	99
abs(hsa03430_1-hsa03430_2)	104	111	97	101	101	101	101	102	102	101	104	106	105	105	97	104	105	106	113	103	102	110	111	104	104	106	104	105	106	101	-	106	110	106	104	103	100	104	104	103	110	104	113	103	-	107	109	106	109
hsa04060_1+hsa04060_2	111	116	103	107	107	108	107	108	108	107	110	113	113	111	103	110	111	112	119	109	109	117	117	110	110	112	110	111	112	107	114	113	116	112	110	109	106	111	112	110	115	110	120	110	112	114	116	112	116
abs(hsa03460_1-hsa03460_2)	108	-	100	104	104	104	104	105	105	104	107	109	108	108	100	-	108	109	116	106	105	113	114	107	107	109	107	108	109	104	111	109	113	109	107	106	103	108	107	106	-	107	116	106	109	110	112	109	112
hsa04068_1+hsa04068_2	112	117	104	108	108	109	108	109	109	108	112	114	114	112	104	111	112	113	121	110	110	118	118	111	111	113	111	112	113	108	115	114	117	114	112	110	107	112	113	111	116	111	122	111	113	115	117	113	117
abs(hsa04068_1-hsa04068_2)	113	118	105	109	109	110	109	110	110	109	113	115	115	113	105	112	113	114	122	111	111	119	119	112	112	114	112	113	114	109	116	115	118	115	113	111	108	113	114	112	117	112	123	112	114	116	118	114	118
abs(hsa04110_1-hsa04110_2)	115	120	107	111	110	112	111	113	111	112	116	117	116	114	108	113	116	116	124	112	114	121	122	114	113	116	114	116	117	112	119	117	119	116	116	113	111	116	115	113	120	115	126	115	117	119	121	115	121
hsa04114_1+hsa04114_2	116	121	108	112	111	113	112	114	112	113	117	118	117	115	109	114	117	117	125	113	115	122	123	115	114	117	115	117	118	113	120	118	120	117	117	114	112	117	116	114	121	116	127	116	118	120	122	116	122
abs(GO:0017171_1-GO:0017171_2)	-	80	-	73	73	70	-	72	74	68	76	-	72	74	-	75	71	69	81	53	58	75	-	75	73	-	73	73	70	70	77	75	-	-	74	71	54	72	75	54	-	-	76	-	76	-	-	-	76
abs(hsa04012_1-hsa04012_2)	110	115	102	106	106	107	106	107	107	106	109	112	112	110	102	109	110	111	118	108	108	116	116	109	109	111	109	110	111	106	113	112	115	111	109	108	105	110	111	109	114	109	119	109	111	113	115	111	115
abs(hsa04114_1-hsa04114_2)	117	122	109	113	112	114	113	115	113	114	118	119	118	116	110	115	118	118	126	114	116	123	124	116	115	118	116	118	119	114	121	119	121	118	118	115	113	118	117	115	122	117	128	117	119	121	123	117	123
abs(hsa04612_1-hsa04612_2)	132	-	128	-	130	-	128	69	-	-	136	141	134	133	126	130	135	134	63	130	133	142	72	134	131	135	135	132	140	134	54	134	136	138	135	130	69	59	137	129	70	134	144	64	134	140	69	132	139
hsa04115_1+hsa04115_2	118	123	110	114	113	115	114	116	114	115	119	120	119	117	111	116	119	119	127	115	117	124	125	117	116	119	117	119	120	115	122	120	122	119	119	116	114	119	118	116	123	118	129	118	120	122	124	118	124
hsa04012_1+hsa04012_2	109	114	101	105	105	106	105	106	106	105	108	111	111	109	101	108	109	110	117	107	107	115	115	108	108	110	108	109	110	105	112	111	114	110	108	107	104	109	110	108	113	108	118	108	110	112	114	110	114
abs(hsa04115_1-hsa04115_2)	119	124	111	115	114	116	115	117	115	116	120	121	120	118	112	117	120	120	128	116	118	125	126	118	117	120	118	120	121	116	123	121	123	120	120	117	115	120	119	117	124	119	130	-	121	123	125	119	125
abs(hsa04120_1-hsa04120_2)	121	125	113	117	116	118	117	119	116	118	121	123	122	119	114	118	121	122	130	118	120	127	128	120	118	122	120	122	123	118	125	122	125	121	122	119	117	122	121	118	126	121	132	120	122	125	127	120	127
abs(GO:0003008_1-GO:0003008_2)	64	67	303	323	49	309	62	323	332	313	73	54	61	347	57	329	362	359	353	55	358	56	354	51	68	69	353	63	361	358	356	57	60	67	43	60	62	55	46	48	42	54	72	355	75	73	383	47	60
abs(hsa04141_1-hsa04141_2)	123	126	115	118	-	119	118	121	117	119	123	125	124	120	115	119	123	123	132	119	121	129	129	121	119	123	122	123	125	119	126	123	126	123	123	120	119	123	122	119	127	123	134	122	123	127	129	121	128
abs(hsa03015_1-hsa03015_2)	89	-	82	87	-	84	87	86	87	85	91	91	-	93	-	90	91	91	97	87	88	96	97	-	-	91	89	91	91	87	94	92	96	92	90	90	-	-	-	88	94	-	98	88	92	92	94	91	94
abs(hsa04330_1-hsa04330_2)	129	131	123	126	125	124	124	126	123	125	129	136	130	127	122	125	131	129	138	126	128	136	140	129	127	129	131	128	133	127	132	130	133	132	130	125	125	129	132	125	133	130	140	130	128	135	138	128	134
hsa04514_1+hsa04514_2	-	133	124	127	127	126	-	-	124	126	130	137	131	128	123	126	132	130	139	127	130	137	141	130	128	130	132	129	134	130	133	131	134	134	131	126	126	130	133	126	135	131	141	131	130	136	139	129	136
abs(hsa04142_1-hsa04142_2)	125	128	117	120	119	120	120	123	119	121	125	127	126	122	116	121	125	125	134	121	122	130	131	122	121	-	124	125	126	121	128	125	128	125	125	121	121	125	124	121	129	125	136	124	124	129	131	-	129
hsa04630_1+hsa04630_2	133	138	129	132	131	128	129	130	128	131	137	142	135	134	127	131	136	135	142	131	134	143	143	135	132	136	136	133	141	135	137	135	137	139	136	131	131	133	138	130	140	135	145	135	135	141	143	133	140
abs(hsa04310_1-hsa04310_2)	127	130	-	125	123	-	123	125	122	124	128	135	129	126	121	124	130	128	137	125	127	134	139	128	125	128	129	127	132	126	131	129	132	130	129	124	123	128	131	124	132	129	139	129	127	133	137	127	133
abs(hsa04630_1-hsa04630_2)	134	139	130	133	132	129	130	131	129	132	138	143	136	135	128	132	137	136	143	132	135	144	144	136	133	137	137	134	142	136	138	136	138	140	137	132	132	134	139	131	141	136	146	136	136	142	144	134	141
hsa04612_1+hsa04612_2	-	137	127	-	-	-	-	-	-	-	135	140	133	132	125	129	134	133	141	129	132	141	142	133	130	134	134	131	139	133	136	133	135	137	134	129	130	132	136	128	139	133	143	134	133	139	142	131	138
abs(hsa04666_1-hsa04666_2)	137	141	131	135	135	130	132	133	132	134	140	146	139	137	130	134	139	138	146	134	138	147	147	138	136	139	140	137	145	139	141	139	141	144	140	135	135	136	142	134	144	138	149	138	139	145	146	135	144
hsa04722_1+hsa04722_2	139	143	133	137	137	133	135	135	134	135	142	149	142	139	135	136	141	141	148	137	140	151	150	141	139	142	143	139	148	141	144	142	144	147	142	138	138	139	146	136	146	140	151	140	142	147	150	137	146
hsa04914_1+hsa04914_2	141	146	136	139	139	137	137	138	137	138	145	151	146	142	137	139	144	144	151	139	142	152	152	144	141	144	145	141	151	143	148	145	147	150	146	141	140	141	148	138	149	142	154	143	145	149	152	142	150
abs(GO:0044707_1-GO:0044707_2)	49	35	24	19	27	1587	30	24	42	39	41	30	54	36	24	43	60	61	29	69	27	26	41	37	31	24	24	38	43	36	47	37	58	65	37	61	14	25	42	40	50	24	25	39	39	30	56	1585	36
abs(hsa04914_1-hsa04914_2)	142	147	137	140	140	138	138	139	138	139	146	152	147	143	138	140	145	145	152	140	143	153	153	145	142	145	146	142	152	144	149	146	148	151	147	142	141	142	149	139	150	143	155	144	146	150	153	143	151
abs(GO:0009058_1-GO:0009058_2)	40	71	42	716	44	35	70	63	53	44	57	61	52	55	46	56	47	59	59	46	45	52	38	43	55	53	50	48	74	51	62	742	69	44	725	51	58	39	43	44	69	45	35	755	52	755	49	45	47
hsa04721_1+hsa04721_2	138	142	132	136	136	131	133	134	133	-	141	147	140	138	133	135	140	139	147	135	139	150	148	140	137	140	141	138	146	140	142	140	142	145	141	136	136	137	144	-	145	139	150	139	140	146	148	136	145
abs(hsa04722_1-hsa04722_2)	140	144	134	138	138	134	136	136	135	136	143	150	143	140	136	137	142	142	149	138	141	-	151	142	140	143	144	140	149	142	145	143	145	148	143	139	139	140	-	137	147	141	152	141	143	148	151	138	147
abs(hsa04919_1-hsa04919_2)	145	150	140	143	142	141	140	142	141	143	149	156	149	144	141	144	148	146	153	143	146	156	155	146	145	148	149	143	155	146	152	150	150	153	148	144	144	145	150	142	153	146	158	146	149	151	156	146	154
hsa04932_1+hsa04932_2	146	151	141	144	143	142	141	143	142	145	150	157	150	145	142	145	149	147	154	144	147	157	156	147	146	149	150	144	156	147	153	152	151	154	149	145	145	146	151	143	154	147	159	147	150	152	157	147	155
abs(hsa04932_1-hsa04932_2)	147	152	142	145	144	143	142	144	143	146	151	158	151	146	143	146	150	148	155	145	148	158	157	148	147	150	151	145	157	148	154	153	152	155	150	146	146	147	152	144	155	148	160	148	151	153	158	148	156
hsa05012_1+hsa05012_2	151	157	144	148	149	148	145	149	147	151	155	162	156	151	148	151	154	152	158	149	153	165	163	153	152	155	156	149	160	154	159	158	156	159	154	151	151	152	157	147	160	153	164	152	155	160	163	152	161
abs(hsa05016_1-hsa05016_2)	153	159	146	150	151	150	147	151	148	153	157	164	158	153	150	155	156	154	160	151	155	167	165	155	154	157	158	151	162	156	161	159	158	161	156	153	153	154	159	149	162	155	166	156	157	162	165	154	163
hsa04142_1+hsa04142_2	124	127	116	119	118	-	119	122	118	120	124	126	125	121	-	120	124	124	133	120	-	-	130	-	120	-	123	124	-	120	127	124	127	124	124	-	120	124	123	120	128	124	135	123	-	128	130	-	-
abs(hsa05034_1-hsa05034_2)	155	160	148	151	152	151	148	152	149	155	158	165	160	154	151	156	158	156	162	152	156	169	166	156	155	158	159	152	163	158	162	160	159	162	158	154	155	155	161	150	163	156	168	157	159	163	166	155	164
abs(hsa05166_1-hsa05166_2)	159	165	154	159	156	157	151	158	155	158	162	172	168	159	157	164	165	162	167	158	162	176	170	162	159	164	164	158	168	163	165	167	163	168	163	158	161	160	166	155	170	160	175	163	165	168	173	160	170
hsa05168_1+hsa05168_2	160	166	155	160	157	158	152	159	156	159	163	173	169	160	158	165	166	163	168	159	163	177	171	163	160	165	165	159	169	164	166	168	164	169	164	159	162	161	167	156	171	161	176	164	166	169	174	161	171
abs(hsa04080_1-hsa04080_2)	114	119	-	110	-	111	-	112	-	111	115	116	-	-	107	-	115	-	123	-	113	120	121	113	-	115	113	115	116	111	118	116	-	-	115	112	110	115	-	-	119	114	125	114	116	118	120	-	120
abs(hsa05200_1-hsa05200_2)	162	169	157	163	161	161	154	162	158	162	165	176	172	162	161	167	169	166	171	162	166	181	174	166	163	168	168	163	172	167	169	170	168	172	168	161	165	164	170	158	173	163	178	166	169	172	177	164	174
abs(hsa05168_1-hsa05168_2)	161	167	156	161	158	159	153	160	157	160	164	174	170	161	159	166	167	164	169	160	164	178	172	164	161	166	166	160	170	165	167	169	165	170	165	160	163	162	168	157	172	162	177	165	167	170	175	162	172
abs(hsa05012_1-hsa05012_2)	152	158	145	149	150	149	146	150	-	152	156	163	157	152	149	152	155	153	159	150	154	166	164	154	153	156	157	150	161	155	160	-	157	160	155	152	152	153	158	148	161	154	165	153	156	161	164	153	162
abs(hsa05205_1-hsa05205_2)	164	171	159	165	163	163	156	164	160	164	166	178	174	163	163	169	171	168	173	164	168	183	176	168	165	170	170	165	174	170	171	172	170	174	170	163	167	166	173	160	175	165	180	168	171	174	179	166	176
hsa05206_1+hsa05206_2	165	172	160	166	164	164	157	165	161	165	167	179	175	164	164	170	172	169	174	165	169	184	177	169	166	171	171	166	175	171	172	173	171	175	171	164	168	167	174	161	176	166	181	169	172	175	180	167	177
hsa04917_1+hsa04917_2	144	148	138	142	-	139	139	140	139	141	147	154	148	-	139	142	146	-	-	141	144	-	154	-	143	146	147	-	153	145	150	148	149	152	-	143	142	143	-	140	151	144	-	145	147	-	154	144	152
abs(hsa05206_1-hsa05206_2)	166	173	161	167	165	165	158	166	162	166	168	180	176	165	165	171	173	170	175	166	170	185	178	170	167	172	172	167	176	172	173	174	172	176	172	165	169	168	175	162	177	167	182	170	173	176	181	168	178
abs(hsa04640_1-hsa04640_2)	136	140	-	134	134	-	-	132	131	-	139	145	138	136	129	133	-	137	145	-	137	146	146	-	135	138	139	136	144	138	140	138	140	142	139	134	134	135	141	133	143	-	148	-	138	144	145	-	143
hsa05215_1+hsa05215_2	168	176	164	171	168	167	161	170	166	169	171	184	179	167	166	173	176	172	179	169	172	188	180	172	171	174	174	170	181	176	177	178	176	179	174	169	171	171	177	164	179	171	184	172	176	179	185	170	182
abs(hsa05215_1-hsa05215_2)	169	177	165	172	169	168	162	171	167	170	172	185	180	168	167	174	177	173	180	170	173	189	181	173	172	175	175	171	182	177	178	179	177	180	175	170	172	172	178	165	180	172	185	173	177	180	186	171	183
hsa05220_1+hsa05220_2	170	178	166	173	170	169	163	172	168	171	173	186	181	169	168	175	178	174	181	171	174	190	182	174	173	176	176	172	183	178	179	180	178	181	176	171	173	173	179	166	181	173	186	174	178	181	187	172	184
GO:0000003_1+GO:0000003_2	175	182	170	179	173	172	166	178	174	174	179	191	188	176	179	181	184	182	189	176	182	196	190	180	177	182	182	178	189	185	185	185	184	187	179	177	180	180	187	172	187	180	196	180	184	190	193	178	191
abs(hsa05220_1-hsa05220_2)	171	179	167	174	171	170	164	173	169	172	174	-	182	170	169	176	179	175	182	172	175	191	183	-	174	177	177	173	184	179	180	181	179	182	177	172	174	-	180	167	182	174	187	175	179	182	188	173	185
GO:0000070_1+GO:0000070_2	177	185	174	181	176	175	169	181	177	177	183	195	191	178	183	183	187	186	192	180	185	198	194	183	181	186	184	182	193	189	187	189	186	190	182	180	183	183	190	174	190	183	199	184	188	192	197	179	194
abs(GO:0005775_1-GO:0005775_2)	53	72	56	57	63	67	55	65	48	71	53	44	62	47	3094	71	63	67	76	56	74	64	70	67	46	3099	46	57	58	52	67	60	48	72	56	62	53	61	57	71	78	56	70	55	68	62	61	74	59
abs(hsa05010_1-hsa05010_2)	150	156	-	147	148	147	144	148	-	150	154	161	155	150	147	150	-	151	-	148	152	164	162	152	151	154	155	-	-	153	158	157	155	158	153	150	150	151	156	146	159	152	-	151	154	159	162	151	160
GO:0000075_1+GO:0000075_2	179	187	176	183	178	177	171	183	179	179	185	197	193	180	185	185	189	188	194	182	187	200	196	185	183	188	186	184	195	191	189	191	188	192	184	182	185	185	192	176	192	185	201	186	190	194	199	181	196
abs(GO:0000075_1-GO:0000075_2)	180	188	177	184	179	178	172	184	180	180	186	198	194	181	186	186	190	189	195	183	188	201	197	186	184	189	187	185	196	192	190	192	189	193	185	183	186	186	193	177	193	186	202	187	191	195	200	182	197
GO:0000077_1+GO:0000077_2	181	189	178	185	180	179	173	185	181	181	187	199	195	182	187	187	191	190	196	184	189	202	198	187	185	190	188	186	197	193	191	193	190	194	186	184	187	187	194	178	194	187	203	188	192	196	201	183	198
abs(hsa05322_1-hsa05322_2)	172	181	169	177	172	171	165	177	172	173	176	189	185	172	172	179	182	179	184	174	179	193	185	176	176	180	179	174	186	180	183	182	180	184	178	174	176	176	183	169	185	176	191	177	181	186	190	175	187
abs(GO:0000077_1-GO:0000077_2)	182	190	179	186	181	180	174	186	182	182	188	200	196	183	188	188	192	191	197	185	190	203	199	188	186	191	189	187	198	194	192	194	191	195	187	185	188	188	195	179	195	188	204	189	193	197	202	184	199
hsa05161_1+hsa05161_2	158	163	151	156	155	155	150	155	152	-	160	169	165	157	154	161	162	160	165	156	-	173	168	160	157	162	161	155	-	161	-	164	161	165	161	157	-	159	163	153	167	-	173	161	162	166	170	158	168
hsa04520_1+hsa04520_2	-	135	126	129	129	127	126	128	126	128	132	138	-	130	124	127	133	131	140	128	-	138	-	131	129	131	-	-	135	-	134	-	-	135	133	127	128	-	134	127	136	-	142	-	131	137	140	130	-
GO:0000082_1+GO:0000082_2	184	191	180	188	184	182	175	188	184	185	191	201	197	185	189	191	195	194	198	188	192	205	202	190	189	194	190	189	201	195	194	196	193	198	189	187	190	189	197	182	198	191	206	190	196	199	204	186	201
abs(GO:0000082_1-GO:0000082_2)	185	192	181	189	185	183	176	189	185	186	192	202	198	186	190	192	196	195	199	189	193	206	203	191	190	195	191	190	202	196	195	197	194	199	190	188	191	190	198	183	199	192	207	191	197	200	205	187	202
abs(GO:0000070_1-GO:0000070_2)	178	186	175	182	177	176	170	182	178	178	184	196	192	179	184	184	188	187	193	181	186	199	195	184	182	187	185	183	194	190	188	190	187	191	183	181	184	184	191	175	191	184	200	185	189	193	198	180	195
hsa04640_1+hsa04640_2	135	-	-	-	133	-	131	-	130	133	-	144	137	-	-	-	-	-	144	133	136	145	145	137	134	-	138	135	143	137	139	137	139	141	138	133	133	-	140	132	142	137	147	137	137	143	-	-	142
GO:0000086_1+GO:0000086_2	188	194	183	192	187	184	177	192	187	189	193	205	200	188	193	193	198	197	202	192	195	208	206	193	193	197	194	192	204	198	198	199	196	201	193	191	192	192	200	185	202	194	209	193	200	202	207	190	204
abs(GO:0000086_1-GO:0000086_2)	189	195	184	193	188	185	178	193	188	190	194	206	201	189	194	194	199	198	203	193	196	209	207	194	194	198	195	193	205	199	199	200	197	202	194	192	193	193	201	186	203	195	210	194	201	203	208	191	205
GO:0000122_1+GO:0000122_2	190	196	185	194	189	186	179	194	189	191	195	207	202	190	195	195	200	199	204	194	197	210	208	195	195	199	196	194	206	200	200	201	198	203	195	193	194	194	202	187	204	196	211	195	202	204	209	192	206
abs(GO:0043202_1-GO:0043202_2)	69	73	63	67	64	64	63	61	66	63	68	69	67	66	3281	67	65	68	65	65	68	69	64	65	67	3292	67	67	60	64	68	65	65	61	68	65	70	67	68	63	71	63	64	67	69	64	65	75	65
GO:0000165_1+GO:0000165_2	192	198	187	196	191	188	181	196	191	193	197	209	204	192	197	197	202	201	206	196	199	212	210	197	197	201	198	196	208	202	202	202	200	205	197	195	196	196	204	189	206	198	212	197	204	206	211	193	208
abs(GO:0000165_1-GO:0000165_2)	193	199	188	197	192	189	182	197	192	194	198	210	205	193	198	198	203	202	207	197	200	213	211	198	198	202	199	197	209	203	203	203	201	206	198	196	197	197	205	190	207	199	213	198	205	207	212	194	209
GO:0000184_1+GO:0000184_2	194	200	189	198	193	190	183	198	193	195	199	211	206	194	199	199	204	203	208	198	201	214	212	199	199	203	200	198	210	204	204	204	202	207	199	197	198	198	206	191	208	200	214	199	206	208	213	195	210
abs(GO:0000184_1-GO:0000184_2)	195	201	190	199	194	191	184	199	194	196	200	212	207	195	200	200	205	204	209	199	202	215	213	200	200	204	201	199	211	205	205	205	203	208	200	198	199	199	207	192	209	201	215	200	207	209	214	196	211
hsa04961_1+hsa04961_2	-	153	-	-	145	144	-	145	144	147	152	159	153	147	144	147	151	149	156	146	149	160	159	149	148	151	152	146	158	150	155	154	153	156	151	147	147	148	154	-	156	-	161	149	-	156	159	-	157
GO:0000209_1+GO:0000209_2	196	202	191	200	195	192	185	200	195	197	201	215	209	196	201	203	206	206	210	200	203	216	214	201	201	205	202	200	212	206	206	206	204	209	203	199	200	200	208	193	210	202	216	202	208	210	215	197	212
GO:0000226_1+GO:0000226_2	198	204	193	202	197	194	187	202	197	199	203	217	211	198	203	205	208	208	212	202	205	218	216	203	203	207	204	202	214	208	208	208	206	211	205	201	202	202	210	195	212	204	218	204	210	211	217	199	214
abs(hsa05203_1-hsa05203_2)	163	170	158	164	162	162	155	163	159	163	3333	177	173	3356	162	168	170	167	172	163	167	182	175	167	164	169	169	164	173	169	170	171	169	173	169	162	166	165	172	159	174	164	179	167	170	173	178	165	175
GO:0000278_1+GO:0000278_2	202	207	196	206	200	198	191	206	201	203	207	221	215	202	207	209	211	212	215	206	209	221	220	207	207	210	208	206	218	212	212	210	209	215	209	205	206	206	214	198	216	208	222	208	214	215	221	203	218
abs(GO:0000278_1-GO:0000278_2)	203	208	197	207	201	199	192	207	202	204	208	222	216	203	208	210	212	213	216	207	210	222	221	208	208	211	209	207	219	213	213	211	210	216	210	206	207	207	215	199	217	209	223	209	215	216	222	204	219
abs(GO:0000122_1-GO:0000122_2)	191	197	186	195	190	187	180	195	190	192	196	208	203	191	196	196	201	200	205	195	198	211	209	196	196	200	197	195	207	201	201	-	199	204	196	194	195	195	203	188	205	197	-	196	203	205	210	-	207
GO:0000280_1+GO:0000280_2	204	209	198	208	202	200	193	208	203	205	209	223	217	204	209	211	213	214	217	208	211	223	222	209	209	212	210	208	220	214	214	212	211	217	211	207	208	208	216	200	218	210	224	210	216	217	223	205	220
abs(GO:0000280_1-GO:0000280_2)	205	210	199	209	203	201	194	209	204	206	210	224	218	205	210	212	214	215	218	209	212	224	223	210	210	213	211	209	221	215	215	213	212	218	212	208	209	209	217	201	219	211	225	211	217	218	224	206	221
GO:0000288_1+GO:0000288_2	206	211	200	210	204	202	195	210	205	207	211	225	219	206	211	213	215	216	219	210	213	225	224	211	211	214	212	210	222	216	216	214	213	219	213	209	210	210	218	202	220	212	226	212	218	219	225	207	222
abs(GO:0000209_1-GO:0000209_2)	197	203	192	201	196	193	186	201	196	198	202	216	210	197	202	204	207	207	211	201	204	217	215	202	202	206	203	201	213	207	207	207	205	210	204	200	201	201	209	194	211	203	217	203	209	-	216	198	213
abs(GO:0000226_1-GO:0000226_2)	199	-	194	203	198	195	188	203	198	200	204	218	212	199	204	206	-	209	213	203	206	219	217	204	204	208	205	203	215	209	209	-	207	212	206	202	203	203	211	196	213	205	219	205	211	212	218	200	215
GO:0000375_1+GO:0000375_2	209	213	203	213	207	205	198	213	207	209	214	228	221	209	212	216	218	219	222	213	216	228	227	214	214	217	215	214	224	220	218	217	217	222	216	212	212	213	220	205	223	215	230	215	221	222	228	210	225
abs(hsa05100_1-hsa05100_2)	157	161	-	153	154	-	-	154	151	156	159	167	162	156	153	-	160	157	163	154	158	170	-	158	-	160	-	-	164	-	163	162	-	-	160	156	157	157	-	152	-	158	170	159	160	165	168	157	166
GO:0000245_1+GO:0000245_2	200	205	-	204	199	196	189	204	199	201	205	219	213	200	205	207	209	210	-	204	207	220	218	205	205	209	206	204	216	210	210	209	208	213	207	203	204	204	212	197	214	206	220	206	212	213	219	201	216
abs(GO:0000375_1-GO:0000375_2)	210	214	204	214	208	206	199	214	208	210	215	229	222	210	213	217	219	220	223	214	217	229	228	215	215	218	216	215	225	221	219	218	218	223	217	213	213	214	221	206	224	216	231	216	222	223	229	211	226
GO:0000377_1+GO:0000377_2	211	215	205	215	209	207	200	215	209	211	216	230	223	211	214	218	220	221	224	215	218	230	229	216	216	219	217	216	226	222	220	219	219	224	218	214	214	215	222	207	225	217	232	217	223	224	230	212	227
GO:0000018_1+GO:0000018_2	176	184	172	180	174	-	167	179	-	176	181	193	190	177	181	182	185	184	190	178	184	197	192	182	179	184	183	180	191	187	-	187	-	188	180	179	181	181	188	-	188	-	197	182	186	-	195	-	193
abs(GO:0000377_1-GO:0000377_2)	212	216	206	216	210	208	201	216	210	212	217	231	224	212	215	219	221	222	225	216	219	231	230	217	217	220	218	217	227	223	221	220	220	225	219	215	215	216	223	208	226	218	233	218	224	225	231	213	228
GO:0000387_1+GO:0000387_2	213	217	207	217	211	209	202	217	211	213	218	232	225	213	216	220	222	223	226	217	220	232	231	218	218	221	219	218	228	224	222	221	221	226	220	216	216	217	224	209	227	219	234	219	225	226	232	214	229
GO:0000398_1+GO:0000398_2	215	219	209	219	213	211	204	219	213	215	220	234	227	215	218	222	224	225	228	219	222	234	233	220	220	223	221	220	230	226	224	223	223	228	222	218	218	219	226	211	229	221	236	221	227	228	234	216	231
abs(GO:0000387_1-GO:0000387_2)	214	218	208	218	212	210	203	218	212	214	219	233	226	214	217	221	223	224	227	218	221	233	232	219	219	222	220	219	229	225	223	222	222	227	221	217	217	218	225	210	228	220	235	220	226	227	233	215	230
abs(GO:0000398_1-GO:0000398_2)	216	220	210	220	214	212	205	220	214	216	221	235	228	216	219	223	225	226	229	220	223	235	234	221	221	224	222	221	231	227	225	224	224	229	223	219	219	220	227	212	230	222	237	222	228	229	235	217	232
abs(hsa04961_1-hsa04961_2)	148	154	-	-	146	-	-	146	145	148	-	-	-	148	145	148	152	-	-	147	150	161	160	150	149	152	153	147	-	151	156	155	-	-	-	148	148	-	-	-	157	150	162	-	152	157	160	149	158
GO:0000722_1+GO:0000722_2	219	223	213	225	218	216	208	223	217	219	224	239	232	220	222	226	229	229	233	224	227	239	237	225	225	229	225	225	235	232	231	228	228	232	227	223	222	225	230	216	235	226	241	227	231	232	239	220	236
hsa05210_1+hsa05210_2	-	174	162	168	-	-	159	167	163	167	169	181	177	-	-	172	174	171	176	167	171	186	-	171	168	173	-	168	177	173	174	175	173	177	-	166	170	169	-	-	-	168	183	171	174	177	182	169	179
GO:0000723_1+GO:0000723_2	221	225	215	227	220	218	210	225	219	221	226	241	234	222	224	228	231	231	235	225	229	241	239	227	227	231	227	227	237	234	233	230	230	234	229	225	224	227	232	218	237	228	243	229	233	234	241	222	238
abs(GO:0000723_1-GO:0000723_2)	222	226	216	228	221	219	211	226	220	222	227	242	235	223	225	229	232	232	236	226	230	242	240	228	228	232	228	228	238	235	234	231	231	235	230	226	225	228	233	219	238	229	244	230	234	235	242	223	239
GO:0000291_1+GO:0000291_2	208	-	202	212	206	204	197	211	206	-	213	227	220	208	-	215	217	218	221	212	215	227	226	213	213	216	214	212	223	218	217	216	215	221	215	211	-	212	219	204	222	214	228	214	220	221	227	209	224
GO:0000718_1+GO:0000718_2	217	221	211	223	216	214	206	221	215	217	222	237	230	218	220	224	227	227	231	222	225	237	235	223	223	227	223	223	233	230	229	226	226	230	226	221	220	223	229	214	233	224	239	225	229	230	237	218	234
GO:0000724_1+GO:0000724_2	223	227	217	229	222	220	212	227	221	223	228	243	236	224	226	230	233	233	237	227	231	243	241	229	229	233	229	229	239	236	235	232	232	236	231	227	226	229	234	220	239	230	245	231	235	236	243	224	240
hsa04310_1+hsa04310_2	3301	129	122	124	122	123	122	124	121	123	127	134	3320	3365	120	123	129	127	136	124	126	133	138	127	3291	127	128	126	131	125	130	128	131	129	128	3359	122	127	130	123	131	128	138	128	126	132	136	126	132
abs(GO:0000722_1-GO:0000722_2)	220	224	214	226	219	217	209	224	218	220	225	240	233	221	223	227	230	230	234	-	228	240	238	226	226	230	226	226	236	233	232	229	229	233	228	224	223	226	231	217	236	227	242	228	232	233	240	221	237
abs(GO:0000724_1-GO:0000724_2)	224	228	218	230	223	221	213	228	222	224	229	244	237	225	227	231	234	234	238	228	232	244	242	230	230	234	230	230	240	237	236	233	233	237	232	228	227	230	235	221	240	231	246	232	236	237	244	225	241
GO:0000725_1+GO:0000725_2	225	229	219	231	224	222	214	229	223	225	230	245	238	226	228	232	235	235	239	229	233	245	243	231	231	235	231	231	241	238	237	234	234	238	233	229	228	231	236	222	241	232	247	233	237	238	245	226	242
abs(GO:0000725_1-GO:0000725_2)	226	230	220	232	225	223	215	230	224	226	231	246	239	227	229	233	236	236	240	230	234	246	244	232	232	236	232	232	242	239	238	235	235	239	234	230	229	232	237	223	242	233	248	234	238	239	246	227	243
hsa05010_1+hsa05010_2	149	155	143	146	147	146	143	147	146	149	153	160	154	149	146	149	153	150	157	3298	151	163	161	151	150	153	154	148	159	152	157	156	154	157	152	149	149	150	155	145	158	151	163	150	153	158	161	150	159
abs(GO:0000718_1-GO:0000718_2)	218	222	212	224	217	215	207	222	216	218	223	238	231	219	221	225	228	228	232	223	226	238	236	224	224	228	224	224	234	231	230	227	227	231	-	222	221	224	-	215	234	225	240	226	230	231	238	219	235
GO:0000902_1+GO:0000902_2	230	235	224	236	229	228	218	236	230	233	235	249	247	231	233	236	241	242	245	236	238	251	249	237	237	241	237	236	246	244	243	241	239	244	239	234	234	237	242	228	247	237	253	238	245	243	249	231	248
abs(GO:0000902_1-GO:0000902_2)	231	236	225	237	230	229	219	237	231	234	236	250	248	232	234	237	242	243	246	237	239	252	250	238	238	242	238	237	247	245	244	242	240	245	240	235	235	238	243	229	248	238	254	239	246	244	250	232	249
GO:0000819_1+GO:0000819_2	228	233	222	235	227	226	216	234	228	231	233	247	245	229	231	234	239	240	243	234	236	249	247	235	235	239	235	234	244	242	241	239	237	242	237	232	232	235	240	226	245	235	252	236	243	241	247	229	246
GO:0000904_1+GO:0000904_2	232	237	226	238	231	230	220	238	232	235	237	251	249	233	235	238	243	244	247	238	240	253	251	239	239	243	239	238	248	246	245	243	241	246	241	236	236	239	244	230	249	239	255	240	247	245	251	233	250
abs(GO:0000904_1-GO:0000904_2)	233	238	227	239	232	231	221	239	233	236	238	252	250	234	236	239	244	245	248	239	241	254	252	240	240	244	240	239	249	247	246	244	242	247	242	237	237	240	245	231	250	240	256	241	248	246	252	234	251
GO:0000956_1+GO:0000956_2	234	239	228	240	233	232	222	240	234	237	239	253	251	235	237	240	245	246	249	240	242	255	254	241	242	245	241	240	250	248	247	245	243	248	243	238	238	241	246	232	251	241	257	242	250	247	253	235	252
abs(GO:0000245_1-GO:0000245_2)	201	206	195	205	-	197	190	205	200	202	206	220	214	201	206	208	210	211	214	205	208	-	219	206	206	-	207	205	217	211	211	-	-	214	208	204	205	205	213	-	215	207	221	207	213	214	220	202	217
abs(GO:0000956_1-GO:0000956_2)	235	240	229	241	234	233	223	241	235	238	240	254	252	236	238	241	246	247	250	241	243	256	255	242	243	246	242	241	251	249	248	246	244	249	244	239	239	242	247	233	252	242	258	243	251	248	254	236	253
hsa05340_1+hsa05340_2	-	-	-	-	-	-	-	-	-	-	177	190	-	174	177	-	-	180	187	175	180	194	188	178	-	181	180	176	187	183	-	183	182	185	-	175	178	178	185	170	186	178	194	178	182	189	191	176	189
GO:0001501_1+GO:0001501_2	236	241	230	243	235	234	224	243	236	239	241	256	253	238	239	242	248	248	251	243	244	257	256	243	245	248	244	242	252	251	249	247	245	250	246	240	240	243	248	235	253	243	260	244	252	249	256	237	255
abs(GO:0001501_1-GO:0001501_2)	237	242	231	244	236	235	225	244	237	240	242	257	254	239	240	243	249	249	252	244	245	258	257	244	246	249	245	243	253	252	250	248	246	251	247	241	241	244	249	236	254	244	261	245	253	250	257	238	256
GO:0001522_1+GO:0001522_2	238	243	232	245	237	236	226	245	238	241	243	258	255	240	241	244	250	250	253	245	246	259	258	245	247	250	246	244	254	253	251	249	247	252	248	242	242	245	250	237	255	245	262	246	254	251	258	239	257
abs(GO:0001522_1-GO:0001522_2)	239	244	233	246	238	237	227	246	239	242	244	259	256	241	242	245	251	251	254	246	247	260	259	246	248	251	247	245	255	254	252	250	248	253	249	243	243	246	251	238	256	246	263	247	255	252	259	240	258
abs(GO:0000288_1-GO:0000288_2)	207	212	201	211	205	203	196	-	-	208	212	226	-	207	-	214	216	217	220	211	214	226	225	212	212	215	213	211	-	217	-	215	214	220	214	210	211	211	-	203	221	213	227	213	219	220	226	208	223
GO:0001547_1+GO:0001547_2	242	245	234	248	240	239	229	247	240	244	246	260	257	243	243	246	254	252	257	248	248	261	260	249	249	252	249	246	257	255	254	253	249	254	250	245	245	247	252	239	257	248	264	248	256	254	261	241	259
GO:0001666_1+GO:0001666_2	245	251	238	252	243	242	233	251	245	249	250	264	261	247	247	249	259	258	261	253	252	264	264	252	252	256	253	249	262	256	259	256	252	258	255	248	249	250	257	243	261	253	268	252	260	257	265	245	263
abs(hsa04520_1-hsa04520_2)	-	136	-	130	-	-	127	129	-	129	133	139	-	131	-	128	-	-	-	-	131	139	-	132	-	132	-	-	136	-	135	132	-	136	-	128	129	131	135	-	137	-	-	133	132	138	141	-	-
abs(GO:0001666_1-GO:0001666_2)	246	252	239	253	244	243	234	252	246	250	251	265	262	248	248	250	260	259	262	254	253	265	265	253	253	257	254	250	263	257	260	257	253	259	256	249	250	251	258	244	262	254	269	253	261	258	266	246	264
abs(GO:0000819_1-GO:0000819_2)	229	234	223	-	228	227	217	235	229	232	234	248	246	230	232	235	240	241	244	235	237	250	248	236	236	240	236	235	245	243	242	240	238	243	238	233	233	236	241	227	246	236	-	237	244	242	248	230	247
GO:0001654_1+GO:0001654_2	243	248	236	249	241	240	230	249	241	246	247	261	258	244	245	247	255	254	259	249	249	262	261	250	250	253	251	247	259	-	256	254	250	255	252	246	246	248	255	240	258	250	266	249	258	255	262	243	260
abs(GO:0001654_1-GO:0001654_2)	244	249	237	250	242	241	231	250	242	247	248	262	259	245	246	248	256	255	260	250	250	263	262	251	251	254	252	248	260	-	257	255	251	256	253	247	247	249	256	241	259	251	267	250	259	256	263	244	261
GO:0001775_1+GO:0001775_2	248	255	242	256	248	248	236	256	251	254	253	269	265	250	250	253	261	261	266	259	257	268	267	257	257	260	259	252	265	263	264	259	256	261	258	252	254	254	260	246	264	260	273	257	266	262	273	250	268
GO:0001816_1+GO:0001816_2	250	257	244	258	249	250	238	258	253	256	255	271	267	252	252	255	263	262	268	261	259	270	268	259	259	262	261	254	267	265	266	261	258	263	259	254	255	256	261	248	265	262	275	259	268	264	275	252	270
abs(GO:0001816_1-GO:0001816_2)	251	258	245	259	250	251	239	259	254	257	256	272	268	253	253	256	264	263	269	262	260	271	269	260	260	263	262	255	268	266	267	262	259	264	260	255	256	257	262	249	266	263	276	260	269	265	276	253	271
GO:0001817_1+GO:0001817_2	252	259	246	260	251	252	240	260	255	258	257	273	269	254	254	257	265	264	270	263	261	272	270	261	261	264	263	256	269	267	268	263	260	265	261	256	257	258	263	250	267	264	277	261	270	266	277	254	272
hsa04080_1+hsa04080_2	-	-	106	-	-	-	110	111	-	110	114	-	-	-	106	-	114	115	-	-	112	-	120	-	-	-	-	114	115	110	117	-	-	-	114	-	109	114	-	-	118	113	124	113	115	117	119	-	119
abs(GO:0001817_1-GO:0001817_2)	253	260	247	261	252	253	241	261	256	259	258	274	270	255	255	258	266	265	271	264	262	273	271	262	262	265	264	257	270	268	269	264	261	266	262	257	258	259	264	251	268	265	278	262	271	267	278	255	273
abs(hsa04917_1-hsa04917_2)	-	149	139	-	141	140	-	141	140	142	148	155	-	-	140	143	147	-	-	142	145	155	-	-	144	147	148	-	154	-	151	149	-	-	-	-	143	144	-	141	152	145	157	-	148	-	155	145	153
abs(hsa05340_1-hsa05340_2)	-	-	-	-	-	-	-	-	-	-	178	-	187	175	178	180	183	181	188	-	181	195	189	179	-	-	181	177	188	184	-	184	183	186	-	176	179	179	186	171	-	179	195	179	183	-	192	177	190
abs(GO:0000018_1-GO:0000018_2)	-	-	173	-	175	174	168	180	176	-	182	194	-	-	182	-	186	185	191	179	-	-	193	-	180	185	-	181	192	188	186	188	-	189	181	-	182	182	189	-	-	182	198	183	187	-	196	-	-
GO:0000083_1+GO:0000083_2	186	193	-	190	186	-	-	190	186	187	-	203	199	-	191	-	197	196	200	190	-	207	204	192	191	-	192	-	203	197	196	198	195	-	191	189	-	191	199	184	200	193	-	-	198	-	206	188	203
abs(GO:0007017_1-GO:0007017_2)	585	591	69	69	56	566	53	589	72	572	51	58	65	70	613	594	55	53	73	59	63	71	57	52	601	59	619	61	64	44	65	605	67	58	66	594	591	74	65	56	64	55	643	69	59	58	71	581	68
GO:0001909_1+GO:0001909_2	258	-	-	-	257	-	-	-	-	-	266	279	279	263	261	264	271	273	278	271	269	277	277	267	266	268	270	263	273	275	272	268	264	270	264	261	263	263	271	256	274	271	282	271	275	270	284	260	278
abs(GO:0001909_1-GO:0001909_2)	-	-	-	265	-	-	-	266	-	-	267	280	280	264	262	265	272	274	279	272	270	278	278	268	267	269	271	264	274	276	273	269	265	271	265	262	264	264	272	257	275	272	283	272	276	271	285	261	279
GO:0001932_1+GO:0001932_2	259	265	249	267	258	258	245	267	263	262	278	291	291	275	273	272	283	285	290	282	281	289	289	279	278	279	282	275	285	287	284	280	276	282	273	273	275	275	283	268	286	283	294	283	287	282	296	272	290
abs(GO:0001932_1-GO:0001932_2)	260	266	250	268	259	259	246	268	264	263	279	292	292	276	274	273	284	286	291	283	282	290	290	280	279	280	283	276	286	288	285	281	277	283	274	274	276	276	284	269	287	284	295	284	288	283	297	273	291
GO:0000079_1+GO:0000079_2	183	-	-	187	182	181	-	187	183	183	189	-	-	-	-	189	193	192	-	186	191	204	200	189	187	192	-	188	199	-	193	195	192	196	188	-	189	-	196	180	196	189	205	-	194	198	-	185	200
GO:0001912_1+GO:0001912_2	-	-	-	266	-	-	-	-	-	-	270	283	283	267	265	267	275	277	282	275	273	281	281	271	270	271	274	267	277	279	276	272	268	274	267	265	267	267	275	260	278	275	286	275	279	274	288	264	282
abs(GO:0001912_1-GO:0001912_2)	-	263	-	-	-	-	-	-	262	-	271	284	284	268	266	268	276	278	283	276	274	282	282	272	271	272	275	268	278	280	277	273	269	275	268	266	268	268	276	261	279	276	287	276	280	275	289	265	283
GO:0001934_1+GO:0001934_2	261	268	251	269	260	260	247	269	265	264	280	293	293	277	275	274	285	287	292	284	283	291	291	281	280	281	284	277	287	290	286	282	278	284	275	275	277	279	285	270	288	285	296	285	289	285	298	274	292
abs(GO:0001934_1-GO:0001934_2)	262	269	252	270	261	261	248	270	266	265	281	294	294	278	276	275	286	288	293	285	284	292	292	282	281	282	285	278	288	291	287	283	279	285	276	276	278	280	286	271	289	286	297	286	290	286	299	275	293
GO:0001913_1+GO:0001913_2	-	-	-	-	-	-	-	-	-	-	272	285	285	269	267	269	277	279	284	277	275	283	283	273	272	273	276	269	279	281	278	274	270	276	269	267	269	269	277	262	280	277	288	277	281	276	290	266	284
abs(GO:0001913_1-GO:0001913_2)	-	-	-	-	-	-	-	-	-	-	273	286	286	270	268	270	278	280	285	278	276	284	284	274	273	274	277	270	280	282	279	275	271	277	270	268	270	270	278	263	281	278	289	278	282	277	291	267	285
abs(GO:0001910_1-GO:0001910_2)	-	-	-	-	-	-	-	-	-	-	269	282	282	266	264	266	274	276	281	274	272	280	280	270	269	-	273	266	276	278	275	271	267	273	266	264	266	266	274	259	277	274	285	274	278	273	287	263	281
GO:0002252_1+GO:0002252_2	275	282	259	273	267	268	256	275	275	271	291	305	302	284	284	284	295	295	300	292	291	300	301	289	287	291	292	287	299	301	297	288	284	294	282	286	288	291	295	280	299	300	309	295	295	293	307	280	301
abs(GO:0002252_1-GO:0002252_2)	276	283	260	274	268	269	257	276	276	272	292	306	303	285	285	285	296	296	301	293	292	301	302	290	288	292	293	288	300	302	298	289	285	295	283	287	289	292	296	281	300	301	310	296	296	294	308	281	302
GO:0001910_1+GO:0001910_2	-	-	-	-	-	-	-	-	-	-	268	281	281	265	263	-	273	275	280	273	271	279	279	269	268	270	272	265	275	277	274	270	266	272	-	263	265	265	273	258	276	273	284	273	277	272	286	262	280
abs(GO:0001916_1-GO:0001916_2)	-	-	-	-	-	-	-	-	-	-	277	290	290	274	272	271	282	284	289	281	280	288	288	278	277	278	281	274	284	286	283	279	275	281	272	272	274	274	282	267	285	282	293	282	286	281	295	271	289
GO:0002253_1+GO:0002253_2	277	284	261	275	269	270	258	277	277	273	293	307	304	286	286	286	297	297	302	294	293	302	303	291	289	293	294	289	301	303	299	290	286	296	284	288	290	293	297	282	301	302	311	297	297	295	309	282	303
GO:0002376_1+GO:0002376_2	279	286	263	277	270	272	260	279	279	275	295	309	306	288	288	288	298	299	304	295	295	304	306	293	291	294	296	291	303	305	301	292	288	298	285	290	292	294	299	284	302	305	313	299	299	297	311	283	305
abs(GO:0001906_1-GO:0001906_2)	-	-	-	-	-	-	-	-	-	-	265	278	278	262	260	263	270	272	277	-	268	276	276	266	265	-	269	262	272	274	-	267	-	269	-	260	262	262	270	255	273	270	281	270	274	269	283	259	277
abs(GO:0002376_1-GO:0002376_2)	280	287	264	278	271	273	261	280	280	276	296	310	307	289	289	289	299	300	305	296	296	305	307	294	292	295	297	292	304	306	302	293	289	299	286	291	293	295	300	285	303	306	314	300	300	298	312	284	306
GO:0001731_1+GO:0001731_2	247	253	240	254	245	244	235	253	247	251	252	266	263	249	-	252	-	-	265	255	-	266	266	256	254	259	255	251	264	259	261	258	255	260	257	251	251	253	259	-	263	256	270	255	262	260	268	247	265
GO:0001906_1+GO:0001906_2	-	-	-	-	256	-	-	-	-	-	264	277	277	261	259	262	269	271	276	-	267	-	275	265	264	267	268	261	271	273	-	266	263	268	-	259	261	261	269	254	272	269	280	-	273	268	282	258	276
hsa04810_1+hsa04810_2	-	145	135	-	-	135	-	137	136	137	-	-	144	141	-	138	-	143	150	-	-	-	-	143	-	-	-	-	150	-	-	-	146	149	144	140	-	-	147	-	148	-	153	142	144	-	-	139	148
GO:0001916_1+GO:0001916_2	-	-	-	-	-	-	-	-	-	-	276	289	289	273	271	-	281	283	288	280	279	287	287	277	276	277	280	273	283	285	282	278	274	280	271	271	273	273	281	266	284	281	292	281	285	280	294	270	288
abs(GO:0002449_1-GO:0002449_2)	285	291	268	283	274	279	265	285	287	281	302	317	314	298	296	294	308	304	313	302	303	315	315	302	299	302	306	297	311	311	308	299	292	306	293	296	299	302	305	290	309	311	321	307	305	302	319	291	314
GO:0002449_1+GO:0002449_2	284	290	267	282	273	278	-	284	286	280	301	316	313	297	295	293	307	303	312	301	302	314	314	301	298	301	305	296	310	310	307	298	291	305	292	295	298	301	304	289	308	310	320	306	304	301	318	290	313
abs(GO:0002483_1-GO:0002483_2)	-	-	-	-	-	-	-	-	-	-	312	327	323	307	308	302	319	314	321	311	315	78	68	63	308	312	315	306	321	321	318	310	300	317	301	305	310	311	314	301	320	322	79	315	313	312	330	301	326
GO:0002456_1+GO:0002456_2	286	292	269	284	275	280	266	286	288	282	303	318	315	299	297	295	309	305	314	303	304	316	316	303	300	303	307	298	312	312	309	300	293	307	294	297	300	303	306	291	310	312	322	308	306	303	320	292	315
abs(hsa05161_1-hsa05161_2)	-	-	152	157	-	156	-	156	153	-	161	170	166	-	155	162	163	-	-	-	160	174	-	-	158	163	162	156	-	162	-	165	-	166	-	-	159	-	164	-	168	-	-	-	163	-	171	159	-
abs(GO:0002456_1-GO:0002456_2)	287	293	270	285	276	281	267	287	289	283	304	319	316	300	298	296	310	306	315	304	305	317	317	304	301	304	308	299	313	313	310	301	294	308	295	298	301	304	307	292	311	313	323	309	307	304	321	293	316
GO:0002460_1+GO:0002460_2	288	294	271	286	277	282	268	288	290	284	305	320	317	301	299	297	311	307	316	305	306	318	318	305	302	305	309	300	314	314	311	302	295	309	296	299	302	305	308	293	312	314	324	310	308	305	322	294	317
abs(GO:0002460_1-GO:0002460_2)	289	295	272	287	278	283	269	289	291	285	306	321	318	302	300	298	312	308	317	306	307	319	319	306	303	306	310	301	315	315	312	303	296	310	297	300	303	306	309	294	313	315	325	311	309	306	323	295	318
abs(GO:0001914_1-GO:0001914_2)	-	264	-	-	-	-	-	-	-	-	275	288	288	272	270	-	280	282	287	279	278	286	286	276	275	276	279	272	282	284	281	277	273	279	-	270	272	272	280	265	283	280	291	280	284	279	293	269	287
abs(GO:0002237_1-GO:0002237_2)	273	280	256	-	266	-	255	274	272	-	289	303	300	282	283	282	293	293	298	290	290	-	299	287	-	290	291	284	296	299	294	286	283	292	281	283	285	289	294	277	297	297	308	294	293	291	305	278	298
abs(hsa04721_1-hsa04721_2)	-	-	-	-	-	132	134	-	-	-	-	148	141	-	134	-	-	140	-	136	-	-	149	-	138	141	142	-	147	-	143	141	143	146	-	137	137	138	145	135	-	-	-	-	141	-	149	-	-
abs(hsa05210_1-hsa05210_2)	167	175	163	169	166	166	160	168	164	168	170	-	-	166	-	-	175	-	177	168	-	187	179	-	169	-	173	-	178	174	175	176	174	178	173	-	-	170	176	163	178	-	-	-	175	-	183	-	180
GO:0002474_1+GO:0002474_2	290	296	273	288	279	284	270	290	292	-	307	322	319	303	301	299	313	309	318	307	308	320	320	307	304	307	311	302	316	316	313	304	297	311	298	301	304	307	310	295	314	316	326	312	310	307	324	296	319
abs(hsa04130_1-hsa04130_2)	122	-	114	-	117	-	-	120	-	-	122	124	123	-	-	-	122	-	131	-	-	128	-	-	-	-	121	-	124	-	-	-	-	122	-	-	118	-	-	-	-	122	133	121	-	126	128	-	-
GO:0002479_1+GO:0002479_2	293	298	277	289	281	286	272	292	294	287	309	324	321	305	305	300	316	312	319	309	312	322	323	308	306	310	312	-	319	318	315	307	298	314	299	303	307	309	312	299	317	319	327	313	311	310	327	299	323
GO:0001914_1+GO:0001914_2	-	-	-	-	-	-	-	-	-	-	274	287	287	271	269	-	279	281	286	-	277	285	285	275	274	275	278	271	281	283	280	276	272	278	-	269	271	271	279	264	282	279	290	279	283	278	292	268	286
GO:0002682_1+GO:0002682_2	298	305	281	294	284	290	275	298	300	289	314	331	327	312	314	305	325	321	326	317	317	331	328	313	311	317	320	309	328	325	322	311	307	320	305	308	313	315	321	306	325	327	332	320	316	317	335	304	330
abs(GO:0002682_1-GO:0002682_2)	299	306	282	295	285	291	276	299	301	290	315	332	328	313	315	306	326	322	327	318	318	332	329	314	312	318	321	310	329	326	323	312	308	321	306	309	314	316	322	307	326	328	333	321	317	318	336	305	331
GO:0002684_1+GO:0002684_2	302	309	285	298	288	294	279	302	304	293	318	335	331	316	318	309	329	325	329	321	321	335	332	317	315	321	324	313	332	329	326	315	311	324	309	312	317	319	325	310	329	331	336	324	320	321	339	308	334
abs(GO:0002684_1-GO:0002684_2)	303	310	286	299	289	295	280	303	305	294	319	336	332	317	319	310	330	326	330	322	322	336	333	318	316	322	325	314	333	330	327	316	312	325	310	313	318	320	326	311	330	332	337	325	321	322	340	309	335
abs(GO:0000003_1-GO:0000003_2)	-	183	171	-	-	173	-	-	175	175	180	192	189	-	180	-	-	183	-	177	183	-	191	181	178	183	-	179	190	186	-	186	185	-	-	178	-	-	-	173	-	181	-	181	185	191	194	-	192
GO:0002697_1+GO:0002697_2	309	315	289	305	292	297	282	307	311	300	324	338	336	322	324	313	335	331	334	329	328	345	337	320	324	329	332	318	339	336	337	319	316	328	313	317	321	324	330	316	332	335	341	332	325	327	350	312	338
GO:0002683_1+GO:0002683_2	300	307	283	296	286	292	277	300	302	291	316	333	329	314	316	307	327	323	-	319	319	333	330	315	313	319	322	311	330	327	324	313	309	322	307	310	315	317	323	308	327	329	334	322	318	319	337	306	332
abs(GO:0002697_1-GO:0002697_2)	310	316	290	306	293	298	283	308	312	301	325	339	337	323	325	314	336	332	335	330	329	346	338	321	325	330	333	319	340	337	338	320	317	329	314	318	322	325	331	317	333	336	342	333	326	328	351	313	339
abs(GO:0002683_1-GO:0002683_2)	301	308	284	297	287	293	278	301	303	292	317	334	330	315	317	308	328	324	328	320	320	334	331	316	314	320	323	312	331	328	325	314	310	323	308	311	316	318	324	309	328	330	335	323	319	320	338	307	333
GO:0002483_1+GO:0002483_2	-	-	-	-	-	-	-	-	-	-	311	326	322	306	307	301	318	313	320	310	314	324	325	310	307	311	314	305	320	320	317	309	299	316	300	304	309	310	313	300	319	321	329	314	312	311	329	300	325
GO:0002237_1+GO:0002237_2	272	279	255	-	265	265	254	273	271	270	-	302	299	-	282	281	-	292	297	289	289	298	298	286	285	289	290	283	295	298	293	-	282	291	280	282	284	288	293	276	296	296	307	293	-	290	304	-	297
GO:0002757_1+GO:0002757_2	311	319	293	309	295	299	285	310	317	302	340	344	340	333	339	318	345	345	342	333	341	353	343	328	331	333	342	327	347	343	343	326	322	339	315	321	330	338	337	331	339	343	348	342	332	341	365	322	346
abs(GO:0001775_1-GO:0001775_2)	249	256	243	257	-	249	237	257	252	255	254	270	266	251	251	254	262	-	267	260	258	269	-	258	258	261	260	253	266	264	265	260	257	262	-	253	-	255	-	247	-	261	274	258	267	263	274	251	269
GO:0002443_1+GO:0002443_2	282	288	-	-	-	-	-	283	284	-	300	314	-	295	293	291	305	301	310	-	300	312	312	299	296	299	303	294	308	308	305	-	290	-	290	293	296	299	303	287	306	308	318	304	302	299	316	288	311
GO:0002764_1+GO:0002764_2	314	321	296	312	297	301	287	312	319	304	342	346	342	335	341	320	349	347	344	334	342	355	345	330	333	335	344	329	349	345	345	328	324	341	317	323	331	340	339	334	341	346	351	344	334	343	367	324	348
hsa05110_1+hsa05110_2	-	-	-	154	-	153	-	-	-	-	-	168	-	-	-	158	-	158	164	-	159	-	-	159	-	161	-	-	165	160	-	163	160	-	-	-	158	158	-	-	165	-	-	160	-	-	169	-	167
GO:0002768_1+GO:0002768_2	316	323	298	314	299	303	289	314	321	306	344	348	344	337	343	322	351	349	346	335	344	357	347	332	335	337	346	331	351	347	347	330	326	343	319	325	333	342	341	336	343	348	353	346	336	345	369	326	350
abs(GO:0002764_1-GO:0002764_2)	315	322	297	313	298	302	288	313	320	305	343	347	343	336	342	321	350	348	345	-	343	356	346	331	334	336	345	330	350	346	346	329	325	342	318	324	332	341	340	335	342	347	352	345	335	344	368	325	349
abs(GO:0002443_1-GO:0002443_2)	283	289	-	281	-	277	264	-	285	-	-	315	312	296	294	292	306	302	311	300	301	313	313	300	297	300	304	295	309	309	306	297	-	-	291	294	297	300	-	288	307	309	319	305	303	300	317	289	312
GO:0003008_1+GO:0003008_2	321	325	302	322	301	308	294	322	331	312	350	362	350	346	349	328	361	358	352	340	357	365	353	342	342	341	352	335	360	357	355	341	332	353	324	330	343	352	350	345	351	355	365	354	340	353	382	330	357
GO:0003013_1+GO:0003013_2	324	328	306	325	304	312	297	326	334	316	353	364	351	349	352	332	365	361	356	343	360	368	356	345	343	344	355	336	363	361	357	343	333	356	327	333	344	355	353	348	354	357	368	356	342	356	386	333	360
abs(GO:0003013_1-GO:0003013_2)	325	329	307	326	305	313	298	327	335	317	354	365	352	350	353	333	366	362	357	344	361	369	357	346	344	345	356	337	364	362	358	344	334	357	328	70	345	356	354	349	355	358	369	357	343	357	387	334	361
GO:0003018_1+GO:0003018_2	328	331	310	328	306	316	300	329	336	319	355	368	353	353	356	334	369	364	358	345	362	372	358	347	347	348	359	338	366	363	359	346	336	358	330	335	346	357	356	350	358	361	372	360	346	359	390	335	364
abs(GO:0002757_1-GO:0002757_2)	312	320	294	310	296	300	286	311	318	303	341	345	341	334	340	319	346	346	343	-	-	354	344	329	332	334	343	328	348	344	344	327	323	340	316	322	-	339	338	332	340	344	349	343	333	342	366	323	347
abs(GO:0003018_1-GO:0003018_2)	329	332	311	329	307	317	301	330	337	320	356	369	354	354	357	335	370	365	359	346	363	373	359	348	348	349	360	339	367	364	360	347	337	359	331	336	347	358	357	351	359	362	373	361	347	360	391	336	365
GO:0005975_1+GO:0005975_2	332	335	314	330	310	319	303	332	338	322	357	372	355	356	360	336	373	368	360	348	365	375	360	349	350	352	361	340	370	367	363	349	338	362	335	340	348	360	358	353	362	366	376	363	348	363	396	337	368
abs(GO:0005975_1-GO:0005975_2)	333	336	315	331	311	320	304	333	339	323	358	373	356	357	361	337	374	369	361	349	366	376	361	350	351	353	362	341	371	368	364	350	339	363	336	341	349	361	359	354	363	367	377	364	349	364	397	338	369
abs(GO:0002253_1-GO:0002253_2)	278	285	262	276	-	271	259	278	278	274	294	308	305	287	287	287	-	298	303	-	294	303	304	292	290	-	295	290	302	304	300	291	287	297	-	289	291	-	298	283	-	303	312	298	298	296	310	-	304
abs(GO:0006022_1-GO:0006022_2)	335	338	318	333	313	322	308	335	341	326	360	375	358	359	363	339	376	371	364	351	368	378	363	352	353	355	364	343	373	371	366	352	341	365	338	343	351	363	361	356	365	370	379	366	351	366	399	340	371
GO:0006022_1+GO:0006022_2	334	337	317	332	312	321	307	334	340	325	359	374	357	358	362	338	375	370	363	350	367	377	362	351	352	354	363	342	372	370	365	351	340	364	337	342	350	362	360	355	364	369	378	365	350	365	398	339	370
abs(GO:0000083_1-GO:0000083_2)	187	-	182	191	-	-	-	191	-	188	-	204	-	187	192	-	-	-	201	191	194	-	205	-	192	196	193	191	-	-	197	-	-	200	192	190	-	-	-	-	201	-	208	192	199	201	-	189	-
GO:0006066_1+GO:0006066_2	341	340	323	338	321	328	313	346	351	331	365	383	364	366	366	344	384	374	367	354	374	380	367	357	358	359	369	346	376	377	370	357	346	373	343	344	352	370	364	362	367	371	382	375	357	373	403	348	376
abs(GO:0006066_1-GO:0006066_2)	342	341	324	339	322	329	314	347	352	332	366	384	365	367	367	345	385	375	368	355	375	381	368	358	359	360	370	347	377	378	371	358	347	374	344	345	353	371	365	363	368	372	383	376	358	374	404	349	377
GO:0006082_1+GO:0006082_2	343	342	325	340	323	330	315	348	353	333	367	385	366	368	368	346	386	376	369	356	376	382	369	359	360	361	371	348	378	379	372	359	348	375	345	346	354	372	366	364	369	373	384	377	359	375	405	350	378
abs(GO:0009653_1-GO:0009653_2)	71	51	791	71	71	71	65	820	836	61	62	72	829	849	850	68	869	55	843	823	65	855	61	74	71	58	71	827	63	866	839	838	828	69	817	58	825	68	839	853	48	848	876	66	828	65	73	55	852
abs(GO:0006082_1-GO:0006082_2)	344	343	326	341	324	331	316	349	354	334	368	386	367	369	369	347	387	377	370	357	377	383	370	360	361	362	372	349	379	380	373	360	349	376	346	347	355	373	367	365	370	374	385	378	360	376	406	351	379
GO:0006091_1+GO:0006091_2	345	344	327	342	325	332	317	350	355	335	369	387	368	370	370	348	388	378	371	358	378	384	371	361	362	363	373	350	380	381	374	361	350	377	347	348	356	374	368	366	371	375	386	379	361	377	407	352	380
abs(GO:0006091_1-GO:0006091_2)	346	345	328	343	326	333	318	351	356	336	370	388	369	371	371	349	389	379	372	359	379	385	372	362	363	364	374	351	381	382	375	362	351	378	348	349	357	375	369	367	372	376	387	380	362	378	408	353	381
hsa04150_1+hsa04150_2	-	-	119	-	-	-	121	-	-	-	-	132	-	-	-	-	126	-	-	123	-	-	136	125	-	-	-	-	-	-	-	127	-	126	126	-	-	126	129	-	-	-	-	127	-	-	-	-	-
GO:0000737_1+GO:0000737_2	-	231	221	-	-	-	-	233	226	229	-	-	243	228	230	-	238	238	241	232	235	-	-	233	234	237	233	233	243	240	239	237	-	241	-	231	231	-	-	225	243	-	250	-	241	-	-	-	-
GO:0002433_1+GO:0002433_2	281	-	266	279	272	275	-	282	281	278	-	312	310	293	-	-	303	-	308	299	298	309	310	297	294	297	301	-	306	-	-	295	-	303	288	-	294	298	302	286	305	-	316	302	-	-	315	286	309
abs(GO:0006120_1-GO:0006120_2)	350	348	331	344	329	336	319	353	357	339	373	392	373	374	372	351	392	381	375	361	383	386	375	364	366	365	377	352	383	385	377	363	355	379	350	351	360	377	370	370	376	379	389	383	364	381	409	355	384
abs(GO:0006139_1-GO:0006139_2)	351	350	333	346	330	338	320	354	358	340	374	393	375	376	373	353	394	382	376	363	384	388	377	365	367	367	379	354	385	386	379	365	356	381	352	353	361	379	372	371	377	380	390	385	365	382	411	356	385
GO:0006140_1+GO:0006140_2	352	351	334	347	331	339	321	355	359	341	375	394	376	377	374	354	395	383	377	364	385	389	378	366	368	368	380	355	386	387	380	366	357	382	353	354	362	380	373	372	378	381	391	386	366	383	412	357	386
GO:0002064_1+GO:0002064_2	265	272	-	271	263	262	-	-	268	266	286	298	-	-	-	279	-	-	296	288	286	293	-	284	282	285	287	282	290	294	290	284	-	289	278	279	281	284	289	274	292	289	301	290	-	288	300	277	295
abs(GO:0006140_1-GO:0006140_2)	353	352	335	348	332	340	322	356	360	342	376	395	377	378	375	355	396	384	378	365	386	390	379	367	369	369	381	356	387	388	381	367	358	383	354	355	363	381	374	373	379	382	392	387	367	384	413	358	387
GO:0006152_1+GO:0006152_2	354	353	336	349	333	341	323	357	361	343	377	396	378	379	376	356	397	385	379	366	387	391	380	368	370	370	382	357	388	389	382	368	359	384	355	356	364	382	375	374	380	383	393	388	368	385	414	359	388
abs(GO:0031012_1-GO:0031012_2)	3085	68	3033	63	68	3090	69	51	65	59	59	65	58	56	3211	58	59	51	72	57	49	62	60	3154	72	62	68	68	67	59	66	70	68	74	71	52	57	60	58	49	59	3144	60	54	64	77	3174	51	39
abs(GO:0006152_1-GO:0006152_2)	355	354	337	350	334	342	324	358	362	344	378	397	379	380	377	357	398	386	380	367	388	392	381	369	371	371	383	358	389	390	383	369	360	385	356	357	365	383	376	375	381	384	394	389	369	386	415	360	389
GO:0006163_1+GO:0006163_2	356	355	338	351	335	343	325	359	363	345	379	398	380	381	378	358	399	387	381	368	389	393	382	370	372	372	384	359	390	391	384	370	361	386	357	358	366	384	377	376	382	385	395	390	370	387	416	361	390
abs(GO:0006163_1-GO:0006163_2)	357	356	339	352	336	344	326	360	364	346	380	399	381	382	379	359	400	388	382	369	390	394	383	371	373	373	385	360	391	392	385	371	362	387	358	359	367	385	378	377	383	386	396	391	371	388	417	362	391
GO:0006164_1+GO:0006164_2	358	357	340	353	337	345	327	361	365	347	381	400	382	383	380	360	401	389	383	370	391	395	384	372	374	374	386	361	392	393	386	372	363	388	359	360	368	386	379	378	384	387	397	392	372	389	418	363	392
abs(GO:0006164_1-GO:0006164_2)	359	358	341	354	338	346	328	362	366	348	382	401	383	384	381	361	402	390	384	371	392	396	385	373	375	375	387	362	393	394	387	373	364	389	360	361	369	387	380	379	385	388	398	393	373	390	419	364	393
GO:0006184_1+GO:0006184_2	362	361	344	357	339	349	331	365	369	351	385	404	386	387	384	364	405	393	386	374	395	399	388	376	378	378	390	365	396	397	390	376	367	392	363	364	372	390	383	382	388	391	401	396	376	393	422	367	396
abs(GO:0006171_1-GO:0006171_2)	361	360	343	356	-	348	330	364	368	350	384	403	385	386	383	363	404	392	385	373	394	398	387	375	377	377	389	364	395	396	389	375	366	391	362	363	371	389	382	381	387	390	400	395	375	392	421	366	395
abs(GO:0006184_1-GO:0006184_2)	363	362	345	358	340	350	332	366	370	352	386	405	387	388	385	365	406	394	387	375	396	400	389	377	379	379	391	366	397	398	391	377	368	393	364	365	373	391	384	383	389	392	402	397	377	394	423	368	397
GO:0006195_1+GO:0006195_2	364	363	346	359	341	351	333	367	371	353	387	406	388	389	386	366	407	395	388	376	397	401	390	378	380	380	392	367	398	399	392	378	369	394	365	366	374	392	385	384	390	393	403	398	378	395	424	369	398
abs(GO:0006195_1-GO:0006195_2)	365	364	347	360	342	352	334	368	372	354	388	407	389	390	387	367	408	396	389	377	398	402	391	379	381	381	393	368	399	400	393	379	370	395	366	367	375	393	386	385	391	394	404	399	379	396	425	370	399
GO:0006200_1+GO:0006200_2	366	365	348	361	343	353	335	369	373	355	389	408	390	391	388	368	409	397	390	378	399	403	392	380	382	382	394	369	400	401	394	380	371	396	367	368	376	394	387	386	392	395	405	400	380	397	426	371	400
abs(GO:0006200_1-GO:0006200_2)	367	366	349	362	344	354	336	370	374	356	390	409	391	392	389	369	410	398	391	379	400	404	393	381	383	383	395	370	401	402	395	381	372	397	368	369	377	395	388	387	393	396	406	401	381	398	427	372	401
GO:0006259_1+GO:0006259_2	368	367	350	363	345	355	337	371	375	357	391	410	392	393	390	370	411	399	392	380	401	405	394	382	384	384	396	371	402	403	396	382	373	398	369	370	378	396	389	388	394	397	407	402	382	399	428	373	402
GO:0002478_1+GO:0002478_2	292	297	275	-	280	285	271	291	293	286	308	323	320	-	303	-	315	311	-	308	310	-	322	-	305	-	-	-	318	317	314	-	-	312	-	302	306	-	311	297	316	318	-	-	-	309	326	298	321
GO:0006171_1+GO:0006171_2	360	359	342	355	-	347	329	363	367	349	383	402	384	385	382	362	403	391	-	372	393	397	386	374	376	376	388	363	394	395	388	374	365	390	361	362	370	388	381	380	386	389	399	394	374	391	420	365	394
abs(GO:0002699_1-GO:0002699_2)	-	-	291	307	-	-	-	-	313	-	327	341	338	325	327	316	338	334	-	331	331	-	340	323	327	332	335	320	342	339	-	322	319	330	-	-	323	327	332	321	-	338	343	334	328	330	353	315	341
abs(GO:0006260_1-GO:0006260_2)	369	368	351	364	346	356	338	372	376	358	392	411	393	394	391	371	412	401	393	381	402	406	395	383	385	385	397	372	403	404	397	383	374	399	370	371	379	397	391	389	395	398	408	403	383	400	429	374	403
GO:0006261_1+GO:0006261_2	370	369	352	365	347	357	339	373	377	359	393	412	394	395	392	372	413	402	394	382	403	407	396	384	386	386	398	373	404	405	398	384	375	400	371	372	380	398	392	390	396	399	409	404	384	401	430	375	404
abs(GO:0006261_1-GO:0006261_2)	371	370	353	366	348	358	340	374	378	360	394	413	395	396	393	373	414	403	395	383	404	408	397	385	387	387	399	374	405	406	399	385	376	401	372	373	381	399	393	391	397	400	410	405	385	402	431	376	405
GO:0006271_1+GO:0006271_2	374	373	354	369	349	361	343	376	380	362	395	-	396	398	395	375	416	405	397	386	406	410	400	387	388	388	401	375	408	407	402	387	379	403	373	375	383	401	395	394	398	401	413	407	386	403	433	377	406
GO:0006275_1+GO:0006275_2	376	374	356	371	351	363	345	378	382	364	396	416	398	400	397	377	418	407	399	388	408	412	402	389	389	390	403	377	410	409	404	389	381	405	375	377	385	403	397	396	400	403	415	408	388	405	435	379	408
abs(GO:0006275_1-GO:0006275_2)	377	375	357	372	352	364	346	379	383	365	397	417	399	401	398	378	419	408	400	389	409	413	403	390	390	391	404	378	411	410	405	390	382	406	376	378	386	404	398	397	401	404	416	409	389	406	436	380	409
abs(GO:0006281_1-GO:0006281_2)	381	379	361	375	356	367	350	382	386	369	401	420	403	405	401	382	423	410	404	392	412	417	407	393	394	394	408	382	414	414	408	393	386	410	380	382	388	407	401	400	405	408	420	412	392	409	439	383	412
GO:0006278_1+GO:0006278_2	378	376	358	373	353	365	347	380	384	366	398	418	400	402	399	379	420	409	401	390	410	414	404	391	391	392	405	379	412	411	406	391	383	407	377	379	387	405	399	398	402	405	417	410	390	407	437	381	410
GO:0006283_1+GO:0006283_2	382	380	362	377	357	368	352	383	389	371	402	421	404	406	402	383	424	411	406	393	413	418	408	394	395	395	410	383	415	415	409	394	387	411	381	383	389	408	403	401	406	410	421	413	393	410	440	384	413
abs(GO:0006283_1-GO:0006283_2)	383	381	363	378	358	369	353	384	390	372	403	422	405	407	403	384	425	412	407	394	414	419	409	395	396	396	411	384	416	416	410	395	388	412	382	384	390	409	404	402	407	411	422	414	394	411	441	385	414
GO:0001944_1+GO:0001944_2	-	270	253	-	262	-	249	271	-	-	282	295	295	-	277	276	287	289	-	286	-	-	293	-	-	283	-	279	-	292	288	-	280	286	277	277	-	281	287	272	290	287	298	287	291	-	-	-	294
GO:0006289_1+GO:0006289_2	384	382	364	379	359	370	354	385	391	373	404	423	406	408	404	385	426	413	408	395	415	420	410	396	397	397	412	385	417	417	411	396	389	413	383	385	391	410	405	403	408	412	423	415	395	412	442	386	415
abs(GO:0007154_1-GO:0007154_2)	52	79	595	51	592	598	71	620	632	41	75	53	634	645	643	626	660	73	27	31	645	650	47	636	633	631	651	629	644	35	49	26	80	644	40	626	624	648	645	642	642	651	676	32	628	650	680	26	61
abs(GO:0006289_1-GO:0006289_2)	385	383	365	380	360	371	355	386	392	374	405	424	407	409	405	386	427	414	409	396	416	421	411	397	398	398	413	386	418	418	412	397	390	414	384	386	392	411	406	404	409	413	424	416	396	413	443	387	416
abs(GO:0002685_1-GO:0002685_2)	305	312	287	301	290	296	-	304	307	296	321	337	334	319	321	-	331	328	332	324	-	338	335	-	318	324	327	316	335	332	329	-	-	-	311	314	320	322	-	313	-	-	-	327	323	324	342	310	-
abs(GO:0006278_1-GO:0006278_2)	379	377	359	374	354	366	348	381	385	367	399	419	401	403	400	380	421	-	402	391	411	415	405	392	392	393	406	380	413	412	-	392	384	408	378	380	-	406	400	399	403	406	418	411	391	408	438	382	411
GO:0002822_1+GO:0002822_2	-	-	-	-	-	-	-	-	326	-	346	356	348	340	345	324	357	351	348	-	350	-	350	338	-	338	348	332	354	-	352	335	328	347	-	328	338	346	345	341	347	351	358	350	-	346	375	-	353
GO:0006302_1+GO:0006302_2	390	388	370	386	364	377	360	391	397	380	412	429	412	414	411	391	433	421	415	403	420	425	414	402	403	403	420	391	422	423	417	404	396	420	390	391	397	416	411	410	415	418	430	422	400	419	449	390	420
abs(GO:0006302_1-GO:0006302_2)	391	389	371	387	365	378	361	392	398	381	413	430	413	415	412	392	434	422	416	404	421	426	415	403	404	404	421	392	423	424	418	405	397	421	391	392	398	417	412	411	416	419	431	423	401	420	450	391	421
hsa04151_1+hsa04151_2	-	-	120	122	-	-	-	-	-	-	-	133	-	125	-	-	127	126	-	-	-	132	-	126	-	-	126	-	-	124	-	-	-	127	127	123	-	-	-	-	-	127	-	-	-	-	135	124	131
GO:0006308_1+GO:0006308_2	392	393	372	390	366	379	362	393	399	382	414	431	416	418	414	397	435	424	420	405	422	427	418	410	407	406	422	393	424	425	422	406	398	422	392	398	399	418	413	414	417	420	435	424	402	421	451	392	422
abs(GO:0006297_1-GO:0006297_2)	387	385	-	382	362	373	357	388	394	376	407	426	409	411	407	388	429	416	411	398	418	422	413	398	400	400	415	388	420	420	414	399	392	416	386	388	394	413	408	406	411	415	426	418	398	415	445	388	418
abs(GO:0006308_1-GO:0006308_2)	393	394	373	391	367	380	363	394	400	383	415	432	417	419	415	398	436	425	421	406	423	428	419	411	408	407	423	394	425	426	423	407	399	423	393	399	400	419	414	415	418	421	436	425	403	422	452	393	423
GO:0006310_1+GO:0006310_2	394	395	374	392	368	381	364	395	401	384	416	433	418	420	416	399	437	426	422	407	424	429	420	412	409	408	424	395	426	427	424	408	400	424	394	400	401	420	415	416	419	422	437	426	404	423	453	394	424
abs(GO:0006310_1-GO:0006310_2)	395	396	375	393	369	382	365	396	402	385	417	434	419	421	417	400	438	427	423	408	425	430	421	413	410	409	425	396	427	428	425	409	401	425	395	401	402	421	416	417	420	423	438	427	405	424	454	395	425
GO:0006312_1+GO:0006312_2	396	397	376	394	370	383	366	397	403	386	418	435	420	422	418	401	439	428	424	409	426	431	422	414	411	410	426	397	428	429	426	410	402	426	396	402	403	422	417	418	421	424	439	428	406	425	455	396	426
GO:0002699_1+GO:0002699_2	-	-	-	-	-	-	284	-	-	-	326	340	-	324	326	315	337	333	336	-	330	-	339	322	326	331	334	-	341	338	339	321	318	-	-	319	-	326	-	320	-	337	-	-	327	329	352	314	340
abs(GO:0006312_1-GO:0006312_2)	397	398	377	395	371	384	367	398	404	387	419	436	421	423	419	402	440	429	425	410	427	432	423	415	412	411	427	398	429	430	427	411	403	427	397	403	404	423	418	419	422	425	440	429	407	426	456	397	427
GO:0006325_1+GO:0006325_2	398	399	378	396	372	385	368	399	405	388	420	437	422	424	420	403	441	430	426	411	428	433	424	416	413	412	428	399	430	431	428	412	404	428	398	404	405	424	419	420	423	426	441	430	408	427	457	398	428
abs(GO:0006325_1-GO:0006325_2)	399	400	379	397	373	386	369	400	406	389	421	438	423	425	421	404	442	431	427	412	429	434	425	417	414	413	429	400	431	432	429	413	405	429	399	405	406	425	420	421	424	427	442	431	409	428	458	399	429
GO:0006338_1+GO:0006338_2	400	402	380	398	374	387	370	401	407	390	422	439	424	426	422	405	444	433	428	413	430	435	426	418	415	415	430	401	432	434	430	414	406	430	401	406	407	426	421	422	425	428	445	432	411	429	459	400	430
abs(GO:0006338_1-GO:0006338_2)	401	403	381	399	375	388	371	402	408	391	423	440	425	427	423	406	445	434	429	414	431	436	427	419	416	416	431	402	433	435	431	415	407	431	402	407	408	427	422	423	426	429	446	433	412	430	460	401	431
GO:0006351_1+GO:0006351_2	404	406	384	402	378	391	374	404	411	393	426	443	428	430	426	408	448	437	432	417	434	439	430	422	419	419	434	405	436	438	434	418	410	433	405	410	411	430	425	426	429	432	449	435	413	433	462	404	434
GO:0006297_1+GO:0006297_2	386	384	366	381	361	372	356	387	393	375	406	425	408	410	406	387	428	415	410	397	417	-	412	-	399	399	414	387	419	419	413	398	391	415	385	387	393	412	407	405	410	414	425	417	397	414	444	-	417
abs(GO:0006352_1-GO:0006352_2)	406	408	386	404	379	393	376	406	413	395	428	445	430	432	428	410	450	439	434	419	436	440	432	424	420	421	435	407	438	440	435	420	412	435	407	412	412	432	427	427	431	433	451	436	414	435	464	405	436
GO:0006353_1+GO:0006353_2	407	409	387	405	380	394	377	407	414	396	429	446	431	433	429	411	451	440	435	420	437	441	433	425	421	422	436	408	439	441	436	421	413	436	408	413	413	433	428	428	432	434	452	437	415	436	465	406	437
abs(GO:0006353_1-GO:0006353_2)	408	410	388	406	381	395	378	408	415	397	430	447	432	434	430	412	452	441	436	421	438	442	434	426	422	423	437	409	440	442	437	422	414	437	409	414	414	434	429	429	433	435	453	438	416	437	466	407	438
abs(GO:0003012_1-GO:0003012_2)	323	327	305	324	303	311	296	325	333	315	352	363	-	-	351	331	364	360	355	342	359	367	355	344	-	343	354	-	362	360	-	342	-	355	326	332	-	354	352	347	353	-	367	-	341	355	385	332	359
GO:0006354_1+GO:0006354_2	409	411	389	407	382	396	379	409	416	398	431	448	433	435	431	413	453	442	437	422	439	443	435	427	423	424	438	410	441	443	438	423	415	438	410	415	415	435	430	430	434	436	454	439	417	438	467	408	439
abs(GO:0006354_1-GO:0006354_2)	410	412	390	408	383	397	380	410	417	399	432	449	434	436	432	414	454	443	438	423	440	444	436	428	424	425	439	411	442	444	439	424	416	439	411	416	416	436	431	431	435	437	455	440	418	439	468	409	440
abs(GO:0006271_1-GO:0006271_2)	375	-	355	370	350	362	344	377	381	363	-	415	397	399	396	376	417	406	398	387	407	411	401	388	-	389	402	376	409	408	403	388	380	404	374	376	384	402	396	395	399	402	414	-	387	404	434	378	407
GO:0006355_1+GO:0006355_2	411	413	391	409	384	398	381	411	418	400	433	450	435	437	433	415	455	444	439	424	441	445	437	429	425	426	440	412	443	445	440	425	417	440	412	417	417	437	432	432	436	438	456	441	419	440	469	410	441
abs(GO:0006355_1-GO:0006355_2)	412	414	392	410	385	399	382	412	419	401	434	451	436	438	434	416	456	445	440	425	442	446	438	430	426	427	441	413	444	446	441	426	418	441	413	418	418	438	433	433	437	439	457	442	420	441	470	411	442
GO:0002685_1+GO:0002685_2	304	311	-	300	-	-	-	-	306	295	320	-	333	318	320	-	-	327	331	323	323	337	334	319	317	323	326	315	334	331	328	-	313	-	-	-	319	321	-	312	-	333	338	326	322	323	341	-	-
GO:0006357_1+GO:0006357_2	413	415	393	411	386	400	383	413	420	402	435	452	437	439	435	417	457	446	441	426	443	447	439	431	427	428	442	414	445	447	442	427	419	442	414	419	419	439	434	434	438	440	458	443	421	442	471	412	443
abs(GO:0006357_1-GO:0006357_2)	414	416	394	412	387	401	384	414	421	403	436	453	438	440	436	418	458	447	442	427	444	448	440	432	428	429	443	415	446	448	443	428	420	443	415	420	420	440	435	435	439	441	459	444	422	443	472	413	444
abs(hsa04146_1-hsa04146_2)	-	-	-	-	121	-	-	-	-	-	-	131	-	-	118	-	-	-	-	-	-	-	135	-	-	126	125	-	-	123	-	-	-	-	-	-	-	-	-	-	130	126	-	126	-	-	134	-	-
GO:0006364_1+GO:0006364_2	418	424	400	419	392	405	389	421	429	410	439	462	441	444	441	423	464	452	449	431	449	453	448	438	430	432	450	421	450	451	448	434	423	447	421	425	422	444	442	441	445	448	468	448	427	446	476	416	448
abs(GO:0000737_1-GO:0000737_2)	-	232	-	234	-	225	-	-	227	230	232	-	244	-	-	-	-	239	242	233	-	248	246	234	-	238	234	-	-	241	240	238	236	-	236	-	-	234	239	-	244	-	251	235	242	-	-	228	245
abs(GO:0006364_1-GO:0006364_2)	419	425	401	420	393	406	390	422	430	411	440	463	442	445	442	424	465	453	450	432	450	454	449	439	431	433	451	422	451	452	449	435	424	448	422	426	423	445	443	442	446	449	469	449	428	447	477	417	449
abs(GO:0006366_1-GO:0006366_2)	420	426	402	421	394	407	391	423	431	412	441	464	443	446	443	425	466	454	451	433	451	455	450	440	432	434	452	423	452	453	450	436	425	449	423	427	424	446	444	443	447	450	470	450	429	448	478	418	450
abs(GO:0002822_1-GO:0002822_2)	-	-	-	-	-	-	-	-	327	-	347	357	-	341	346	325	358	352	349	338	351	360	351	339	339	-	349	333	355	351	353	-	329	-	-	-	339	347	346	342	348	-	359	351	-	347	376	328	354
GO:0006367_1+GO:0006367_2	421	427	403	422	395	408	392	424	432	413	442	465	444	447	444	426	467	455	452	434	452	456	451	441	433	435	453	424	453	454	451	437	426	450	424	428	425	447	445	444	448	451	471	451	430	449	479	419	451
abs(GO:0006367_1-GO:0006367_2)	422	428	404	423	396	409	393	425	433	414	443	466	445	448	445	427	468	456	453	435	453	457	452	442	434	436	454	425	454	455	452	438	427	451	425	429	426	448	446	445	449	452	472	452	431	450	480	420	452
GO:0006369_1+GO:0006369_2	424	431	406	425	398	411	396	427	435	416	445	468	447	450	447	429	470	458	456	437	455	459	454	444	436	438	456	427	456	458	454	441	429	453	427	431	429	450	448	447	452	455	474	454	433	452	483	422	455
abs(hsa05321_1-hsa05321_2)	-	-	-	175	-	-	-	-	170	-	-	187	184	-	-	-	180	177	-	-	177	192	184	175	175	178	178	-	185	-	182	-	-	183	-	-	-	175	181	168	184	-	189	176	-	184	-	-	-
abs(GO:0006369_1-GO:0006369_2)	425	432	407	426	399	412	397	428	436	417	446	469	448	451	448	430	471	459	457	438	456	460	455	445	437	439	457	428	457	459	455	442	430	454	428	432	430	451	449	448	453	456	475	455	434	453	484	423	456
GO:0006370_1+GO:0006370_2	426	433	408	427	400	413	398	429	437	418	447	470	449	452	449	431	472	460	458	439	457	461	456	446	438	440	458	429	458	460	456	443	431	455	429	433	431	452	450	449	454	457	476	456	435	454	485	424	457
abs(GO:0006370_1-GO:0006370_2)	427	434	409	428	401	414	399	430	438	419	448	471	450	453	450	432	473	461	459	440	458	462	457	447	439	441	459	430	459	461	457	444	432	456	430	434	432	453	451	450	455	458	477	457	436	455	486	425	458
GO:0006396_1+GO:0006396_2	428	436	410	429	402	415	400	431	439	420	449	472	451	454	452	433	474	462	461	441	459	463	458	448	442	442	460	432	460	463	458	446	433	457	431	436	433	455	452	452	456	459	478	458	437	456	487	426	459
GO:0006342_1+GO:0006342_2	402	404	382	400	376	389	372	-	409	392	424	441	426	428	424	407	446	435	430	415	432	437	428	420	417	417	432	403	434	436	432	416	408	-	403	408	409	428	423	424	427	430	447	434	-	431	461	402	432
abs(GO:0006396_1-GO:0006396_2)	429	437	411	430	403	416	401	432	440	421	450	473	452	455	453	434	475	463	462	442	460	464	459	449	443	443	461	433	461	464	459	447	434	458	432	437	434	456	453	453	457	460	479	459	438	457	488	427	460
GO:0002694_1+GO:0002694_2	307	314	288	304	291	-	281	305	309	297	-	-	335	320	323	311	332	329	333	328	325	342	336	-	321	326	330	317	338	-	336	317	315	326	312	315	-	-	328	-	-	334	340	331	324	325	348	311	336
GO:0006397_1+GO:0006397_2	430	438	412	431	404	417	402	433	441	422	451	474	453	456	454	435	476	464	463	443	461	465	460	450	444	444	462	434	462	465	460	448	435	459	433	438	435	457	454	454	458	461	480	460	439	458	489	428	461
abs(GO:0006397_1-GO:0006397_2)	431	439	413	432	405	418	403	434	442	423	452	475	454	457	455	436	477	465	464	444	462	466	461	451	445	445	463	435	463	466	461	449	436	460	434	439	436	458	455	455	459	462	481	461	440	459	490	429	462
GO:0006399_1+GO:0006399_2	432	440	414	433	406	419	404	435	443	424	453	476	455	458	456	437	478	466	465	445	463	467	462	452	446	446	464	436	464	467	462	450	437	461	435	440	437	459	456	456	460	463	482	462	441	460	491	430	463
abs(GO:0006399_1-GO:0006399_2)	433	441	415	434	407	420	405	436	444	425	454	477	456	459	457	438	479	467	466	446	464	468	463	453	447	447	465	437	465	468	463	451	438	462	436	441	438	460	457	457	461	464	483	463	442	461	492	431	464
GO:0006401_1+GO:0006401_2	434	442	416	435	408	421	406	437	445	426	455	478	457	460	458	439	480	468	467	447	465	469	464	454	448	448	466	438	466	469	464	452	439	463	437	442	439	461	458	458	462	465	484	464	443	462	493	432	465
abs(GO:0006401_1-GO:0006401_2)	435	443	417	436	409	422	407	438	446	427	456	479	458	461	459	440	481	469	468	448	466	470	465	455	449	449	467	439	467	470	465	453	440	464	438	443	440	462	459	459	463	466	485	465	444	463	494	433	466
GO:0006402_1+GO:0006402_2	436	444	418	437	410	423	408	439	447	428	457	480	459	462	460	441	482	470	469	449	467	471	466	456	450	450	468	440	468	471	466	454	441	465	439	444	441	463	460	460	464	467	486	466	445	464	495	434	467
abs(GO:0045271_1-GO:0045271_2)	76	82	70	3229	74	68	72	3226	73	73	77	3397	75	76	65	76	75	75	82	73	3313	77	75	76	77	77	74	76	75	71	78	77	79	76	75	73	72	75	3268	72	79	74	82	72	77	76	80	76	78
abs(GO:0006402_1-GO:0006402_2)	437	445	419	438	411	424	409	440	448	429	458	481	460	463	461	442	483	471	470	450	468	472	467	457	451	451	469	441	469	472	467	455	442	466	440	445	442	464	461	461	465	468	487	467	446	465	496	435	468
GO:0002200_1+GO:0002200_2	267	274	254	-	-	263	251	272	269	267	287	-	-	-	-	-	289	290	-	-	288	294	297	285	284	287	-	-	291	296	292	285	-	-	-	280	282	285	290	-	294	291	302	291	292	-	302	-	296
GO:0006403_1+GO:0006403_2	438	446	420	439	412	425	410	441	449	430	459	482	461	464	462	443	484	472	471	451	469	473	468	458	452	452	470	442	470	473	468	456	443	467	441	446	443	465	462	462	466	469	488	468	447	466	497	436	469
abs(GO:0006403_1-GO:0006403_2)	439	447	421	440	413	426	411	442	450	431	460	483	462	465	463	444	485	473	472	452	470	474	469	459	453	453	471	443	471	474	469	457	444	468	442	447	444	466	463	463	467	470	489	469	448	467	498	437	470
abs(GO:0001822_1-GO:0001822_2)	-	-	-	-	255	255	-	-	261	-	261	-	276	260	258	260	268	270	274	270	266	275	274	-	263	-	267	260	-	272	-	-	-	-	-	-	-	260	268	-	271	-	-	267	-	-	281	257	275
GO:0006405_1+GO:0006405_2	440	448	422	441	414	427	412	443	451	432	461	484	463	466	464	445	486	474	473	453	471	475	470	460	454	454	472	444	472	475	470	458	445	469	443	448	445	467	464	464	468	471	490	470	449	468	499	438	471
abs(GO:0006405_1-GO:0006405_2)	441	449	423	442	415	428	413	444	452	433	462	485	464	467	465	446	487	475	474	454	472	476	471	461	455	455	473	445	473	476	471	459	446	470	444	449	446	468	465	465	469	472	491	471	450	469	500	439	472
GO:0006406_1+GO:0006406_2	442	450	424	443	416	429	414	445	453	434	463	486	465	468	466	447	488	476	475	455	473	477	472	462	456	456	474	446	474	477	472	460	447	471	445	450	447	469	466	466	470	473	492	472	451	470	501	440	473
abs(GO:0006406_1-GO:0006406_2)	443	451	425	444	417	430	415	446	454	435	464	487	466	469	467	448	489	477	476	456	474	478	473	463	457	457	475	447	475	478	473	461	448	472	446	451	448	470	467	467	471	474	493	473	452	471	502	441	474
GO:0006412_1+GO:0006412_2	444	452	426	445	418	431	416	447	455	436	465	488	467	470	468	449	490	478	477	457	475	479	474	464	458	458	476	448	476	479	474	462	449	473	447	452	449	471	468	468	472	475	494	474	453	472	503	442	475
abs(GO:0006412_1-GO:0006412_2)	445	453	427	446	419	432	417	448	456	437	466	489	468	471	469	450	491	479	478	458	476	480	475	465	459	459	477	449	477	480	475	463	450	474	448	453	450	472	469	469	473	476	495	475	454	473	504	443	476
GO:0006413_1+GO:0006413_2	446	454	428	447	420	433	418	449	457	438	467	490	469	472	470	451	492	480	479	459	477	481	476	466	460	460	478	450	478	481	476	464	451	475	449	454	451	473	470	470	474	477	496	476	455	474	505	444	477
abs(GO:0006413_1-GO:0006413_2)	447	455	429	448	421	434	419	450	458	439	468	491	470	473	471	452	493	481	480	460	478	482	477	467	461	461	479	451	479	482	477	465	452	476	450	455	452	474	471	471	475	478	497	477	456	475	506	445	478
GO:0006414_1+GO:0006414_2	448	456	430	449	422	435	420	451	459	440	469	492	471	474	472	453	494	482	481	461	479	483	478	468	462	462	480	452	480	483	478	466	453	477	451	456	453	475	472	472	476	479	498	478	457	476	507	446	479
abs(GO:0006026_1-GO:0006026_2)	337	339	320	335	318	326	310	341	347	328	362	380	361	363	-	341	380	373	-	352	371	379	365	354	355	357	366	344	374	373	368	354	343	370	340	-	-	367	-	359	-	-	381	372	354	370	401	343	373
abs(GO:0006414_1-GO:0006414_2)	449	457	431	450	423	436	421	452	460	441	470	493	472	475	473	454	495	483	482	462	480	484	479	469	463	463	481	453	481	484	479	467	454	478	452	457	454	476	473	473	477	480	499	479	458	477	508	447	480
GO:0006415_1+GO:0006415_2	450	458	432	451	424	437	422	453	461	442	471	494	473	476	474	455	496	484	483	463	481	485	480	470	464	464	482	454	482	485	480	468	455	479	453	458	455	477	474	474	478	481	500	480	459	478	509	448	481
abs(GO:0006415_1-GO:0006415_2)	451	459	433	452	425	438	423	454	462	443	472	495	474	477	475	456	497	485	484	464	482	486	481	471	465	465	483	455	483	486	481	469	456	480	454	459	456	478	475	475	479	482	501	481	460	479	510	449	482
GO:0006417_1+GO:0006417_2	452	460	434	453	426	439	424	455	463	444	473	496	475	478	476	457	498	486	485	465	483	487	482	472	466	466	484	456	484	487	482	470	457	481	455	460	457	479	476	476	480	483	502	482	461	480	511	450	483
abs(GO:0006417_1-GO:0006417_2)	453	461	435	454	427	440	425	456	464	445	474	497	476	479	477	458	499	487	486	466	484	488	483	473	467	467	485	457	485	488	483	471	458	482	456	461	458	480	477	477	481	484	503	483	462	481	512	451	484
GO:0006446_1+GO:0006446_2	454	462	436	455	428	442	426	457	466	446	476	499	477	480	478	460	500	489	487	467	485	490	484	474	468	469	487	459	486	489	485	472	459	483	458	463	459	481	479	479	482	485	505	484	464	482	514	452	485
abs(GO:0006446_1-GO:0006446_2)	455	463	437	456	429	443	427	458	467	447	477	500	478	481	479	461	501	490	488	468	486	491	485	475	469	470	488	460	487	490	486	473	460	484	459	464	460	482	480	480	483	486	506	485	465	483	515	453	486
abs(GO:0006457_1-GO:0006457_2)	457	464	439	458	431	444	429	459	469	449	479	502	480	483	481	463	502	492	490	470	488	493	487	477	471	472	490	461	489	492	488	475	462	486	461	466	462	484	482	482	485	488	508	487	467	485	517	455	488
GO:0003012_1+GO:0003012_2	322	326	304	-	302	310	295	324	-	314	351	-	-	348	350	330	363	-	354	341	-	366	-	343	-	342	-	-	-	359	-	-	-	354	325	331	-	353	351	346	352	356	366	-	-	354	384	331	358
GO:0006461_1+GO:0006461_2	459	466	441	460	433	446	431	461	471	451	481	504	482	485	483	465	504	494	492	472	490	495	489	479	473	474	492	463	491	494	490	477	464	488	463	468	464	486	484	484	487	490	510	489	469	487	519	457	490
abs(GO:0006458_1-GO:0006458_2)	458	465	440	459	432	445	430	460	470	450	480	503	481	484	482	464	503	493	491	471	489	494	488	478	472	473	491	462	490	493	489	476	463	487	462	467	463	485	483	483	486	489	509	488	468	486	518	456	489
abs(GO:0006461_1-GO:0006461_2)	460	467	442	461	434	447	432	462	472	452	482	505	483	486	484	466	505	495	493	473	491	496	490	480	474	475	493	464	492	495	491	478	465	489	464	469	465	487	485	485	488	491	511	490	470	488	520	458	491
GO:0002431_1+GO:0002431_2	-	-	265	-	-	-	263	281	-	-	299	-	308	-	292	-	302	-	306	297	297	307	309	295	293	296	300	293	305	307	-	294	-	301	287	292	-	297	301	-	-	-	315	-	301	-	314	285	307
GO:0006464_1+GO:0006464_2	461	468	443	462	435	448	433	463	473	453	483	506	484	487	485	467	506	496	494	474	492	497	491	481	475	476	494	465	493	496	492	479	466	490	465	470	466	488	486	486	489	492	512	491	471	489	521	459	492
abs(GO:0006464_1-GO:0006464_2)	462	469	444	463	436	449	434	464	474	454	484	507	485	488	486	468	507	497	495	475	493	498	492	482	476	477	495	466	494	497	493	480	467	491	466	471	467	489	487	487	490	493	513	492	472	490	522	460	493
GO:0006468_1+GO:0006468_2	463	470	445	464	437	450	435	465	475	455	485	508	486	489	487	469	508	498	496	476	494	499	493	483	477	478	496	467	495	498	494	481	468	492	467	472	468	490	488	488	491	494	514	493	473	491	523	461	494
abs(GO:0006468_1-GO:0006468_2)	464	471	446	465	438	451	436	466	476	456	486	509	487	490	488	470	509	499	497	477	495	500	494	484	478	479	497	468	496	499	495	482	469	493	468	473	469	491	489	489	492	495	515	494	474	492	524	462	495
GO:0006473_1+GO:0006473_2	465	472	447	466	439	452	437	467	477	457	487	510	488	491	489	471	510	500	498	478	496	501	495	485	479	480	498	469	497	500	496	483	470	494	469	474	470	492	490	490	493	496	516	495	475	493	525	463	496
abs(GO:0006473_1-GO:0006473_2)	466	473	448	467	440	453	438	468	478	458	488	511	489	492	490	472	511	501	499	479	497	502	496	486	480	481	499	470	498	501	497	484	471	495	470	475	471	493	491	491	494	497	517	496	476	494	526	464	497
GO:0006475_1+GO:0006475_2	467	474	449	468	441	454	439	469	479	459	489	512	490	493	491	473	512	502	500	480	498	503	497	487	481	482	500	471	499	502	498	485	472	496	471	476	472	494	492	492	495	498	518	497	477	495	527	465	498
abs(GO:0006342_1-GO:0006342_2)	403	405	383	401	377	390	373	403	410	-	425	442	427	429	425	-	447	436	431	416	433	438	429	421	418	418	433	404	435	437	433	417	409	432	404	409	410	429	424	425	428	431	448	-	-	432	-	403	433
abs(GO:0006475_1-GO:0006475_2)	468	475	450	469	442	455	440	470	480	460	490	513	491	494	492	474	513	503	501	481	499	504	498	488	482	483	501	472	500	503	499	486	473	497	472	477	473	495	493	493	496	499	519	498	478	496	528	466	499
abs(GO:0006368_1-GO:0006368_2)	423	430	405	424	397	410	395	426	434	415	444	467	446	449	446	428	469	457	455	436	454	458	453	443	435	437	455	426	455	457	453	440	428	452	426	430	428	449	447	446	451	454	473	453	432	451	482	421	454
abs(GO:0006486_1-GO:0006486_2)	472	481	456	475	448	460	444	476	486	465	495	519	496	500	498	479	518	507	507	485	503	509	501	494	486	489	505	477	506	509	503	492	479	503	478	479	478	501	498	498	500	505	525	502	484	502	534	472	503
GO:0006486_1+GO:0006486_2	471	480	455	474	447	459	443	475	485	464	494	518	495	499	497	478	517	506	506	484	502	508	500	493	485	488	504	476	505	508	502	491	478	502	477	478	477	500	497	497	499	504	524	501	483	501	533	471	502
GO:0006508_1+GO:0006508_2	474	484	457	476	451	461	446	480	489	467	498	524	498	505	503	481	519	511	509	488	506	510	504	499	488	492	507	481	509	512	507	496	482	505	482	482	480	503	499	501	502	508	528	504	488	504	538	474	508
abs(GO:0006508_1-GO:0006508_2)	475	485	458	477	452	462	447	481	490	468	499	525	499	506	504	482	520	512	510	489	507	511	505	500	489	493	508	482	510	513	508	497	483	506	483	483	481	504	500	502	503	509	529	505	489	505	539	475	509
GO:0001822_1+GO:0001822_2	257	-	-	-	254	254	-	265	260	261	260	-	275	259	257	259	-	269	273	269	265	274	273	-	-	-	-	-	-	-	-	-	-	-	-	-	-	-	267	-	270	267	-	266	-	-	-	256	274
GO:0006511_1+GO:0006511_2	476	486	459	478	453	463	448	482	491	469	500	526	500	507	505	483	521	513	511	490	508	512	506	501	490	494	509	483	511	514	509	498	484	507	484	484	482	505	501	503	504	510	530	506	490	506	540	476	510
GO:0006301_1+GO:0006301_2	-	-	368	384	-	375	358	-	395	378	410	428	410	412	409	-	431	419	413	401	419	424	-	400	402	-	418	389	421	421	416	402	394	418	388	389	396	414	409	408	413	416	428	420	399	417	447	-	419
GO:0006479_1+GO:0006479_2	470	478	453	472	445	458	441	473	483	462	493	516	-	497	495	476	516	505	504	482	500	506	499	491	483	486	503	474	503	506	501	489	476	500	475	-	475	498	495	496	497	502	522	499	481	499	531	469	501
abs(GO:0006511_1-GO:0006511_2)	477	487	460	479	454	464	449	483	492	470	501	527	501	508	506	484	522	514	512	491	509	513	507	502	491	495	510	484	512	515	510	499	485	508	485	485	483	506	502	504	505	511	531	507	491	507	541	477	511
GO:0001819_1+GO:0001819_2	256	261	-	-	-	-	244	264	258	-	259	275	273	257	-	-	267	267	272	267	263	-	-	263	-	-	-	-	-	271	271	-	-	267	263	258	-	-	265	-	269	-	-	-	-	-	280	-	-
GO:0002520_1+GO:0002520_2	294	300	278	290	-	-	273	293	295	-	313	328	324	308	-	-	320	315	322	312	316	325	-	-	309	313	316	307	322	322	319	-	301	-	302	306	311	312	315	302	321	323	-	316	314	313	331	-	-
abs(GO:0007166_1-GO:0007166_2)	77	626	601	612	597	603	66	625	67	607	74	671	639	73	649	49	665	72	645	635	650	53	643	641	62	636	656	634	649	666	645	641	626	650	624	55	629	653	650	648	647	60	682	71	55	655	72	64	77
GO:0006520_1+GO:0006520_2	480	489	463	481	456	467	450	486	495	473	502	529	503	510	509	487	525	516	515	493	512	516	508	505	494	497	513	487	515	518	513	501	488	509	486	487	486	508	504	507	508	512	534	510	493	509	542	479	514
abs(GO:0006520_1-GO:0006520_2)	481	490	464	482	457	468	451	487	496	474	503	530	504	511	510	488	526	517	516	494	513	517	509	506	495	498	514	488	516	519	514	502	489	510	487	488	487	509	505	508	509	513	535	511	494	510	543	480	515
GO:0006605_1+GO:0006605_2	485	494	468	486	461	471	455	491	501	478	507	534	508	514	514	490	530	520	520	498	517	521	513	510	498	502	518	492	518	523	518	504	493	514	491	490	491	513	509	512	511	516	538	514	496	514	546	484	519
abs(GO:0006605_1-GO:0006605_2)	486	495	469	487	462	472	456	492	502	479	508	535	509	515	515	491	531	521	521	499	518	522	514	511	499	503	519	493	519	524	519	505	494	515	492	491	492	514	510	513	512	517	539	515	497	515	547	485	520
GO:0006612_1+GO:0006612_2	488	497	473	490	466	475	459	495	507	481	510	538	512	517	517	495	534	523	524	502	520	525	517	515	502	506	522	496	521	527	522	508	497	518	495	494	494	518	513	516	514	520	542	519	500	518	550	488	524
abs(GO:0006612_1-GO:0006612_2)	489	498	474	491	467	476	460	496	508	482	511	539	513	518	518	496	535	524	525	503	521	526	518	516	503	507	523	497	522	528	523	509	498	519	496	495	495	519	514	517	515	521	543	520	501	519	551	489	525
GO:0006606_1+GO:0006606_2	487	496	470	488	463	473	457	493	503	480	509	536	510	516	516	492	532	522	522	500	519	523	515	512	500	504	520	494	520	525	520	506	495	516	493	492	493	515	511	514	513	518	540	516	498	516	548	486	521
GO:0006613_1+GO:0006613_2	490	499	475	492	468	477	461	497	509	483	512	540	514	519	519	497	536	525	526	504	522	527	519	517	504	508	524	498	523	529	524	510	499	520	497	496	496	520	515	518	516	522	544	521	502	520	552	490	526
abs(GO:0006613_1-GO:0006613_2)	491	500	476	493	469	478	462	498	510	484	513	541	515	520	520	498	537	526	527	505	523	528	520	518	505	509	525	499	524	530	525	511	500	521	498	497	497	521	516	519	517	523	545	522	503	521	553	491	527
GO:0006614_1+GO:0006614_2	492	501	477	494	470	479	463	499	511	485	514	542	516	521	521	499	538	527	528	506	524	529	521	519	506	510	526	500	525	531	526	512	501	522	499	498	498	522	517	520	518	524	546	523	504	522	554	492	528
abs(GO:0006614_1-GO:0006614_2)	493	502	478	495	471	480	464	500	512	486	515	543	517	522	522	500	539	528	529	507	525	530	522	520	507	511	527	501	526	532	527	513	502	523	500	499	499	523	518	521	519	525	547	524	505	523	555	493	529
GO:0006629_1+GO:0006629_2	494	504	480	496	472	481	465	501	513	488	516	544	518	523	523	501	540	529	530	508	526	531	524	521	508	512	529	503	528	534	528	515	503	524	501	501	501	524	519	522	520	526	548	525	506	525	557	494	530
abs(GO:0006027_1-GO:0006027_2)	339	-	322	337	320	327	312	343	349	330	364	382	363	365	-	343	382	-	-	353	372	-	366	356	357	358	368	345	-	375	369	356	345	372	342	-	-	369	-	361	366	-	-	373	356	372	402	345	375
abs(GO:0006629_1-GO:0006629_2)	495	505	481	497	473	482	466	502	514	489	517	545	519	524	524	502	541	530	531	509	527	532	525	522	509	513	530	504	529	535	529	516	504	525	502	502	502	525	520	523	521	527	549	526	507	526	558	495	531
GO:0006026_1+GO:0006026_2	336	-	319	334	317	325	309	340	346	327	361	379	360	362	-	340	379	-	-	-	370	-	364	353	354	356	365	-	-	372	367	353	342	369	339	-	-	366	362	358	-	-	380	371	353	369	400	342	372
abs(GO:0002706_1-GO:0002706_2)	-	318	292	-	-	-	-	-	-	-	333	-	-	330	333	-	-	339	-	-	335	349	-	-	330	-	339	324	-	-	341	-	-	335	-	-	326	332	-	327	336	-	346	338	-	336	359	319	344
abs(GO:0006643_1-GO:0006643_2)	497	507	483	499	475	484	468	504	516	491	519	547	521	526	526	504	543	532	533	511	529	534	527	524	511	515	532	506	531	537	531	518	506	527	504	504	504	527	522	525	523	529	552	528	509	528	560	497	533
GO:0006643_1+GO:0006643_2	496	506	482	498	474	-	467	503	515	490	518	546	520	525	525	503	542	531	532	510	528	533	526	523	510	514	531	505	530	536	530	517	505	526	503	503	503	526	521	524	522	528	551	527	508	527	559	496	532
abs(GO:0006644_1-GO:0006644_2)	499	509	485	501	477	486	470	506	518	493	521	549	523	528	528	506	545	534	535	513	531	536	529	526	513	517	534	508	533	539	533	520	508	529	506	506	506	529	524	527	525	531	554	530	511	530	562	499	535
GO:0006644_1+GO:0006644_2	498	508	484	500	476	485	469	505	517	492	520	548	522	527	527	505	544	533	534	512	530	535	528	525	512	516	533	507	532	538	532	519	507	528	505	505	505	528	523	526	524	530	553	529	510	529	561	498	534
abs(GO:0006816_1-GO:0006816_2)	530	534	510	528	502	508	497	532	545	516	550	579	550	555	67	534	570	560	560	541	556	563	556	552	542	540	561	538	556	566	558	546	534	555	537	531	535	555	552	553	551	559	582	557	536	556	588	522	560
abs(GO:0006664_1-GO:0006664_2)	503	513	488	504	479	-	474	510	522	496	525	553	527	532	532	510	548	537	538	516	533	540	533	530	516	521	538	512	535	543	537	524	512	533	510	510	509	532	527	531	529	535	556	534	514	534	566	-	79
abs(GO:0003774_1-GO:0003774_2)	39	-	-	50	-	2532	48	54	44	-	-	-	-	-	-	50	69	-	71	64	-	65	51	56	-	-	49	58	48	63	44	-	-	-	58	-	-	54	-	-	-	-	-	-	47	-	37	-	-
GO:0006725_1+GO:0006725_2	507	514	489	508	480	488	476	511	525	497	529	557	528	534	533	512	551	540	540	520	534	541	535	531	522	522	540	516	536	544	538	526	514	534	514	511	513	533	531	533	531	538	561	536	515	536	567	501	541
abs(GO:0006725_1-GO:0006725_2)	508	515	490	509	481	489	477	512	526	498	530	558	529	535	534	513	552	541	541	521	535	542	536	532	523	523	541	517	537	545	539	527	515	535	515	512	514	534	532	534	532	539	562	537	516	537	568	502	542
GO:0006753_1+GO:0006753_2	511	518	493	510	484	491	480	515	528	499	532	561	532	537	537	514	553	543	543	524	538	545	539	535	525	525	544	520	539	548	541	528	517	538	518	514	517	537	535	535	535	541	565	539	519	540	571	505	544
abs(GO:0006753_1-GO:0006753_2)	512	519	494	511	485	492	481	516	529	500	533	562	533	538	538	515	554	544	544	525	539	546	540	536	526	526	545	521	540	549	542	529	518	539	519	515	518	538	536	536	536	542	566	540	520	541	572	506	545
abs(GO:0006811_1-GO:0006811_2)	526	530	506	524	498	504	493	528	541	512	546	575	546	551	550	530	566	556	556	537	552	559	552	548	538	64	557	534	552	562	554	542	530	551	533	527	531	551	548	549	547	555	578	553	532	72	584	518	556
GO:0006793_1+GO:0006793_2	516	521	497	514	488	495	484	519	532	503	536	565	536	541	541	521	557	547	547	528	542	549	543	539	529	528	548	524	543	552	545	533	521	542	524	517	522	541	539	539	538	545	569	544	523	544	575	509	546
abs(GO:0006793_1-GO:0006793_2)	517	522	498	515	489	496	485	520	533	504	537	566	537	542	542	522	558	548	548	529	543	550	544	540	530	529	549	525	544	553	546	534	522	543	525	518	523	542	540	540	539	546	570	545	524	545	576	510	547
GO:0006796_1+GO:0006796_2	518	523	499	516	490	497	486	521	534	505	538	567	538	543	543	523	559	549	549	530	544	551	545	541	531	530	550	526	545	554	547	535	523	544	526	519	524	543	541	541	540	547	571	546	525	546	577	511	548
abs(GO:0006796_1-GO:0006796_2)	519	524	500	517	491	498	487	522	535	506	539	568	539	544	544	524	560	550	550	531	545	552	546	542	532	531	551	527	546	555	548	536	524	545	527	520	525	544	542	542	541	548	572	547	526	547	578	512	549
GO:0006807_1+GO:0006807_2	520	525	501	518	492	499	488	523	536	507	540	569	540	545	545	525	561	551	551	532	546	553	547	543	533	532	552	528	547	556	549	537	525	546	528	521	526	545	543	543	542	549	573	548	527	548	579	513	550
abs(GO:0006807_1-GO:0006807_2)	521	526	502	519	493	500	489	524	537	508	541	570	541	546	546	526	562	552	552	533	547	554	548	544	534	533	553	529	548	557	550	538	526	547	529	522	527	546	544	544	543	550	574	549	528	549	580	514	551
GO:0002562_1+GO:0002562_2	296	303	279	291	283	287	274	-	297	-	-	-	-	309	311	303	323	317	323	316	-	327	326	312	310	314	318	-	-	324	-	-	304	319	303	-	-	313	319	303	323	325	-	317	-	315	-	-	-
GO:0006810_1+GO:0006810_2	523	527	503	521	495	501	490	525	538	509	543	572	543	548	547	527	563	553	553	534	549	556	549	545	535	534	554	531	549	559	551	539	527	548	530	524	528	548	545	546	544	552	575	550	529	550	581	515	553
abs(GO:0006810_1-GO:0006810_2)	524	528	504	522	496	502	491	526	539	510	544	573	544	549	548	528	564	554	554	535	550	557	550	546	536	535	555	532	550	560	552	540	528	549	531	525	529	549	546	547	545	553	576	551	530	551	582	516	554
GO:0006811_1+GO:0006811_2	525	529	505	523	497	503	492	527	540	511	545	574	545	550	549	529	565	555	555	536	551	558	551	547	537	536	556	533	551	561	553	541	529	550	532	526	530	550	547	548	546	554	577	552	531	552	583	517	555
GO:0006812_1+GO:0006812_2	527	531	507	525	499	505	494	529	542	513	547	576	547	552	551	531	567	557	557	538	553	560	553	549	539	537	558	535	553	563	555	543	531	552	534	528	532	552	549	550	548	556	579	554	533	553	585	519	557
abs(GO:0001944_1-GO:0001944_2)	263	-	-	-	-	-	-	-	267	-	283	296	296	279	-	277	-	-	294	287	-	-	294	283	-	-	-	280	289	293	-	-	281	287	-	-	279	282	288	273	-	288	299	-	-	287	-	-	-
abs(GO:0006812_1-GO:0006812_2)	528	532	508	526	500	506	495	530	543	514	548	577	548	553	552	532	568	558	558	539	554	561	554	550	540	538	559	536	554	564	556	544	532	553	535	529	533	553	550	551	549	557	580	555	534	554	586	520	558
GO:0006816_1+GO:0006816_2	529	533	509	527	501	507	496	531	544	515	549	578	549	554	553	533	569	559	559	540	555	562	555	551	541	539	560	537	555	565	557	545	533	554	536	530	534	554	551	552	550	558	581	556	535	555	587	521	559
GO:0002706_1+GO:0002706_2	-	-	-	-	-	-	-	-	316	-	332	-	339	329	332	-	-	338	-	-	334	348	-	-	329	-	-	323	-	340	-	-	320	334	-	-	325	331	335	326	335	-	345	337	331	335	358	318	343
abs(GO:0007389_1-GO:0007389_2)	647	658	627	641	628	66	617	64	666	639	78	701	671	68	679	64	698	686	67	663	682	684	676	673	666	667	688	69	61	696	676	670	52	56	76	660	661	681	682	682	679	61	710	684	667	685	75	642	71
GO:0006873_1+GO:0006873_2	536	538	514	531	506	512	501	536	550	521	558	584	556	563	560	539	577	568	568	547	564	569	563	559	551	547	567	546	564	574	563	550	542	562	542	539	542	561	559	558	559	568	589	564	543	565	595	530	568
abs(GO:0006873_1-GO:0006873_2)	537	539	515	532	507	513	502	537	551	522	559	585	557	564	561	540	578	569	-	548	565	570	564	560	552	548	568	547	565	575	564	551	543	563	543	540	543	562	560	559	560	569	590	565	544	566	596	531	569
abs(GO:0002708_1-GO:0002708_2)	-	-	-	-	-	-	-	-	-	-	335	-	-	332	335	317	342	341	339	332	337	351	-	326	-	-	340	325	345	342	342	324	-	337	-	-	328	334	336	-	-	340	-	340	-	338	361	320	345
GO:0006818_1+GO:0006818_2	531	535	511	529	503	509	498	533	546	517	551	580	551	556	554	535	571	561	561	542	557	564	557	553	543	541	562	539	557	567	559	547	535	556	538	532	536	556	553	554	552	-	583	558	537	557	589	523	561
GO:0006886_1+GO:0006886_2	540	543	518	535	512	517	506	541	555	526	564	589	561	568	566	544	581	572	571	553	569	574	567	564	555	552	571	552	570	580	567	556	548	567	547	544	546	567	565	563	564	572	594	569	549	570	601	535	574
abs(GO:0006886_1-GO:0006886_2)	541	544	519	536	513	518	507	542	556	527	565	590	562	569	567	545	582	573	572	554	570	575	568	565	556	553	572	553	571	581	568	557	549	568	548	545	547	568	566	564	565	573	595	570	550	571	602	536	575
GO:0006887_1+GO:0006887_2	542	545	520	537	514	519	508	543	557	528	566	591	563	570	568	546	583	574	573	555	571	576	569	566	557	554	573	554	572	582	569	558	550	569	549	546	548	569	567	565	566	574	596	571	551	572	603	537	576
abs(GO:0006650_1-GO:0006650_2)	501	510	487	502	478	487	472	508	520	495	523	551	525	530	530	508	546	535	537	514	532	538	531	528	514	519	536	510	-	541	535	522	510	531	508	508	507	531	525	529	527	533	-	532	-	532	564	500	537
GO:0006888_1+GO:0006888_2	544	547	522	539	516	521	510	545	559	530	568	593	565	572	570	548	585	576	575	557	573	578	571	568	559	556	575	556	574	584	571	560	552	571	551	548	550	571	569	567	568	576	598	573	553	574	605	539	578
abs(GO:0006875_1-GO:0006875_2)	539	542	517	534	511	516	505	540	554	525	563	588	560	567	565	543	580	571	570	552	568	573	566	563	554	551	570	551	569	579	566	555	547	566	546	543	545	566	564	562	563	-	593	568	548	569	600	534	573
abs(GO:0006497_1-GO:0006497_2)	473	483	-	-	450	-	-	478	488	466	496	521	497	502	500	480	-	509	-	487	505	-	503	498	487	491	506	479	508	511	505	495	480	504	480	481	479	502	-	500	501	507	527	503	486	-	536	473	506
abs(GO:0006790_1-GO:0006790_2)	515	520	496	513	487	494	483	518	531	502	535	564	535	540	540	520	556	546	546	527	541	548	542	538	528	527	547	523	542	551	544	532	520	541	523	516	521	540	538	538	537	544	568	543	522	543	574	508	-
GO:0006897_1+GO:0006897_2	546	550	524	541	519	523	512	549	562	533	571	597	568	575	574	552	591	578	579	560	576	583	573	570	563	560	579	560	578	589	572	563	555	574	552	551	553	575	573	570	571	581	602	579	554	580	608	542	581
GO:0006270_1+GO:0006270_2	372	371	-	367	-	359	341	375	-	361	-	414	-	397	394	374	415	404	-	384	405	-	398	386	-	-	400	-	406	-	400	386	378	402	-	374	382	400	394	392	-	-	411	406	-	-	432	-	-
GO:0006875_1+GO:0006875_2	538	541	516	533	510	515	504	539	553	524	562	587	559	566	564	542	579	570	569	551	567	572	565	562	553	550	569	550	568	578	565	554	546	565	545	542	544	565	563	561	562	571	592	567	547	568	599	533	572
abs(hsa04144_1-hsa04144_2)	-	-	-	-	-	122	-	-	120	-	-	129	-	-	117	122	-	-	-	122	124	-	-	-	-	-	-	-	128	122	129	126	-	-	-	-	-	-	126	-	-	-	-	-	-	-	-	-	-
GO:0006913_1+GO:0006913_2	551	555	531	544	526	529	519	555	568	539	576	604	574	580	580	557	597	585	582	566	579	590	578	576	569	566	586	566	583	596	578	569	561	581	559	557	558	583	580	576	578	587	609	584	560	586	613	548	587
abs(GO:0006928_1-GO:0006928_2)	557	560	537	551	532	535	524	561	575	544	581	609	580	584	585	564	603	592	587	571	585	595	584	580	574	571	593	572	588	604	584	575	567	587	564	564	563	589	585	581	583	593	614	590	568	592	619	554	592
abs(GO:0006913_1-GO:0006913_2)	552	556	532	545	527	530	520	556	569	540	577	605	575	581	581	558	598	586	583	567	580	591	579	577	570	567	587	567	584	597	579	570	562	582	560	558	559	584	581	577	579	588	610	585	561	587	614	549	588
abs(GO:0043901_1-GO:0043901_2)	63	53	58	1542	1494	1528	60	1539	64	1504	61	60	1537	1582	62	73	1603	76	1558	1539	69	46	56	57	1538	1571	60	1539	71	72	61	50	73	53	61	74	65	1568	61	58	54	52	59	1571	63	75	62	1526	1577
GO:0006915_1+GO:0006915_2	553	557	533	546	528	531	521	557	570	541	578	606	576	582	582	560	599	587	584	568	581	592	580	578	571	568	588	568	585	598	580	571	563	583	561	559	560	585	582	578	580	589	611	586	563	588	615	550	589
GO:0006928_1+GO:0006928_2	556	559	536	550	531	534	523	560	574	543	580	608	579	583	584	563	602	591	586	570	584	594	583	579	573	570	592	571	587	603	583	574	566	586	563	563	562	588	584	580	582	592	613	589	567	591	618	553	591
GO:0006935_1+GO:0006935_2	558	561	538	552	533	536	525	562	576	545	582	610	581	585	586	565	604	593	588	572	586	596	585	581	575	572	594	573	589	605	585	576	568	588	565	565	564	590	586	582	584	594	615	591	569	593	620	555	593
abs(GO:0006935_1-GO:0006935_2)	559	562	539	553	534	537	526	563	577	546	583	611	582	586	587	566	605	594	589	573	587	597	586	582	576	573	595	574	590	606	586	577	569	589	566	566	565	591	587	583	585	595	616	592	570	594	621	556	594
abs(GO:0006903_1-GO:0006903_2)	550	554	530	-	524	528	518	553	566	538	575	603	573	579	579	-	596	584	581	565	578	588	577	575	568	565	585	565	582	595	577	568	560	579	558	556	557	582	579	575	577	586	608	583	559	585	612	547	586
GO:0006950_1+GO:0006950_2	560	564	540	554	535	539	527	564	578	547	584	612	583	587	588	567	606	595	590	574	588	598	587	583	577	574	596	575	591	607	587	578	570	590	567	569	566	592	588	584	587	596	617	593	572	595	623	557	595
abs(GO:0006950_1-GO:0006950_2)	561	565	541	555	536	540	528	565	579	548	585	613	584	588	589	568	607	596	591	575	589	599	588	584	578	575	597	576	592	608	588	579	571	591	568	570	567	593	589	585	588	597	618	594	573	596	624	558	596
GO:0006952_1+GO:0006952_2	562	566	542	556	537	541	529	566	580	549	586	614	585	589	590	569	608	597	592	576	590	600	589	585	579	576	598	577	593	609	589	580	572	592	569	571	568	594	590	586	589	598	619	595	574	597	625	559	597
abs(GO:0006952_1-GO:0006952_2)	563	567	543	557	538	542	530	567	581	550	587	615	586	590	591	570	609	598	593	577	591	601	590	586	580	577	599	578	594	610	590	581	573	593	570	572	569	595	591	587	590	599	620	596	575	598	626	560	598
GO:0006954_1+GO:0006954_2	564	568	544	558	539	543	531	568	582	551	588	616	587	591	592	571	610	599	594	578	592	602	591	587	581	578	600	579	595	611	591	582	574	594	571	573	570	596	592	588	591	600	621	597	576	599	627	561	599
GO:0006955_1+GO:0006955_2	565	569	545	559	540	544	532	569	583	552	589	617	588	592	593	572	611	600	595	579	593	603	592	588	582	579	601	580	596	612	592	583	575	595	572	574	571	597	593	589	592	601	622	598	577	600	628	562	600
abs(GO:0006955_1-GO:0006955_2)	566	570	546	560	541	545	533	570	584	553	590	618	589	593	594	573	612	601	596	580	594	604	593	589	583	580	602	581	597	613	593	584	576	596	573	575	572	598	594	590	593	602	623	599	578	601	629	563	601
abs(hsa04145_1-hsa04145_2)	-	-	-	-	-	-	-	-	-	-	-	130	128	-	-	-	-	-	135	-	-	-	134	124	123	125	-	-	-	-	-	-	-	-	-	-	-	-	128	122	-	-	137	-	-	-	133	123	-
abs(GO:0006974_1-GO:0006974_2)	568	572	548	562	543	547	535	572	585	555	592	620	590	595	596	575	614	603	598	582	596	606	594	591	585	582	603	582	599	615	595	586	577	597	574	577	574	600	596	592	595	604	624	600	579	603	631	565	602
abs(GO:0006887_1-GO:0006887_2)	543	546	521	538	515	520	509	544	558	529	567	592	564	571	569	547	584	575	574	556	572	577	570	567	558	555	574	555	573	583	570	559	551	570	550	547	549	570	568	566	567	575	597	572	552	573	604	538	577
abs(GO:0006996_1-GO:0006996_2)	570	575	550	565	546	551	539	575	589	557	596	623	592	597	599	579	617	606	600	586	598	608	596	593	587	584	605	584	601	617	599	589	579	601	577	580	576	603	600	594	598	607	628	602	581	605	635	567	604
GO:0006997_1+GO:0006997_2	571	576	551	566	547	552	540	576	590	558	597	624	593	598	600	580	618	607	601	587	599	609	597	594	588	585	606	585	602	618	600	590	580	602	578	581	577	604	601	595	599	608	629	603	582	606	636	568	605
GO:0006998_1+GO:0006998_2	573	578	553	568	549	554	542	578	592	560	599	625	595	600	602	582	620	609	603	589	601	611	598	596	590	587	608	587	604	620	602	592	582	604	580	583	579	606	603	597	601	609	631	605	584	608	638	570	607
abs(GO:0006998_1-GO:0006998_2)	574	579	554	569	550	555	543	579	593	561	600	626	596	601	603	583	621	610	604	590	602	612	599	597	591	588	609	588	605	621	603	593	583	605	581	584	580	607	604	598	602	610	632	606	585	609	639	571	608
GO:0006977_1+GO:0006977_2	569	574	549	563	544	548	536	573	586	556	593	621	591	596	597	576	615	604	599	584	597	607	595	592	586	583	604	583	600	616	596	587	578	599	575	579	575	601	598	593	596	605	625	601	580	604	632	566	603
abs(GO:0002479_1-GO:0002479_2)	-	299	-	-	-	-	-	-	-	-	310	325	-	-	306	-	317	-	-	-	313	323	324	309	-	-	313	304	-	319	316	308	-	315	-	-	308	-	-	-	318	320	328	-	-	-	328	-	324
GO:0006521_1+GO:0006521_2	482	491	465	483	458	469	452	488	497	475	504	531	505	512	511	-	527	-	517	495	514	518	510	507	496	499	515	489	-	520	515	503	490	511	488	489	488	510	506	509	510	514	-	-	495	511	-	481	516
GO:0007005_1+GO:0007005_2	578	584	557	573	554	559	547	582	596	565	603	629	599	606	606	587	624	614	607	593	606	615	602	601	594	592	612	591	609	624	606	598	586	608	586	587	584	611	608	603	606	613	636	609	590	614	643	574	611
GO:0007004_1+GO:0007004_2	576	582	555	571	552	557	545	580	594	563	601	627	597	604	604	585	622	612	605	591	604	613	600	599	592	590	610	589	607	622	604	596	584	606	584	585	582	609	606	601	604	611	634	607	588	612	641	572	609
abs(GO:0007005_1-GO:0007005_2)	579	585	558	574	555	560	548	583	597	566	604	630	600	607	607	588	625	615	608	594	607	616	603	602	595	593	613	592	610	625	607	599	587	609	587	588	585	612	609	604	607	614	637	610	591	615	644	575	612
GO:0002250_1+GO:0002250_2	-	-	257	-	-	266	-	-	273	-	-	304	-	-	-	-	294	-	299	-	-	-	-	-	-	-	-	285	297	300	295	287	-	293	-	284	286	-	-	278	-	298	-	-	-	-	-	279	299
GO:0007010_1+GO:0007010_2	580	586	559	575	556	561	549	584	598	567	605	631	601	608	608	589	626	616	609	595	608	617	604	603	596	594	614	593	611	626	608	600	588	610	588	589	586	613	610	605	608	615	638	611	592	616	645	576	613
GO:0006664_1+GO:0006664_2	502	512	-	503	-	-	473	509	521	-	524	552	526	531	531	509	547	536	-	515	-	539	532	529	515	520	537	511	-	542	536	523	511	532	509	509	508	-	526	530	528	534	555	533	513	533	565	-	538
abs(GO:0007010_1-GO:0007010_2)	581	587	560	576	557	562	550	585	599	568	606	632	602	609	609	590	627	617	610	596	609	618	605	604	597	595	615	594	612	627	609	601	589	611	589	590	587	614	611	606	609	616	639	612	593	617	646	577	614
GO:0006790_1+GO:0006790_2	514	-	495	512	486	493	482	517	530	501	534	563	534	539	539	519	555	545	545	526	540	547	541	537	527	-	546	522	541	550	543	531	519	540	522	-	520	539	537	537	-	543	567	542	521	542	573	507	-
GO:0007015_1+GO:0007015_2	582	588	561	577	558	563	551	586	600	569	607	633	603	610	610	591	628	618	611	597	610	619	606	605	598	596	616	595	613	628	610	602	590	612	590	591	588	615	612	607	610	617	640	613	594	618	647	578	615
abs(GO:0002433_1-GO:0002433_2)	-	-	-	280	-	276	-	-	282	-	-	313	311	-	-	-	304	-	309	-	299	310	311	298	295	298	302	-	307	-	-	296	-	304	289	-	295	-	-	-	-	-	317	303	-	-	-	287	310
abs(GO:0006479_1-GO:0006479_2)	-	479	454	473	446	-	442	474	484	463	-	517	494	498	496	477	-	-	505	483	501	507	-	492	484	487	-	475	504	507	-	490	477	501	476	-	476	499	496	-	498	503	523	500	482	500	532	470	-
abs(GO:0007015_1-GO:0007015_2)	583	589	562	578	559	564	552	587	601	570	608	634	604	611	611	592	629	619	612	598	611	620	607	606	599	597	617	596	614	629	611	603	591	613	591	592	589	616	613	608	611	618	641	614	595	619	648	579	616
abs(GO:0002705_1-GO:0002705_2)	-	-	-	-	-	-	-	-	-	-	331	-	-	328	331	-	-	337	337	-	333	-	-	-	-	-	338	322	-	-	-	323	-	333	-	320	324	330	-	325	334	-	-	336	330	334	357	317	-
GO:0007017_1+GO:0007017_2	584	590	563	579	560	565	553	588	602	571	609	635	605	612	612	593	630	620	613	599	612	621	608	607	600	598	618	597	615	630	612	604	592	614	592	593	590	617	614	609	612	619	642	615	596	620	649	580	617
abs(GO:0003002_1-GO:0003002_2)	318	-	301	320	-	306	293	320	330	-	-	360	-	344	-	327	-	356	351	-	355	364	-	-	341	339	-	-	358	354	-	339	331	351	323	329	-	350	349	-	350	353	363	352	338	351	380	329	356
abs(GO:0007049_1-GO:0007049_2)	588	592	565	581	562	567	555	591	604	573	610	637	606	613	614	595	631	621	614	600	615	622	610	608	603	599	621	600	616	631	613	607	593	616	593	595	592	618	617	611	613	620	644	617	598	622	651	584	619
GO:0003401_1+GO:0003401_2	331	-	312	-	-	-	302	-	-	-	-	-	-	-	358	-	371	366	-	347	364	-	-	-	349	350	-	-	369	365	361	348	-	-	334	338	-	-	-	-	-	365	374	-	-	361	394	-	367
abs(GO:0002250_1-GO:0002250_2)	274	281	258	-	-	267	-	-	274	-	290	-	301	283	-	283	-	294	-	291	-	299	300	288	286	-	-	286	298	-	296	-	-	-	-	285	287	290	-	279	298	299	-	-	294	292	306	-	300
abs(GO:0007004_1-GO:0007004_2)	577	583	556	572	553	558	546	581	595	564	602	628	598	605	605	586	623	613	606	592	605	614	601	600	593	591	611	590	608	623	605	597	585	607	585	586	583	610	607	602	605	612	635	608	589	613	642	573	610
GO:0007059_1+GO:0007059_2	591	596	569	586	567	573	560	595	607	580	613	643	610	620	619	602	636	626	617	607	620	626	614	611	608	604	624	605	620	636	617	612	596	620	597	601	597	623	621	617	618	625	651	623	603	626	656	589	621
abs(GO:0007059_1-GO:0007059_2)	592	597	570	587	568	574	561	596	608	581	614	644	611	621	620	603	637	627	618	608	621	627	615	612	609	605	625	606	621	637	618	613	597	621	598	602	598	624	622	618	619	626	652	624	604	627	657	590	622
GO:0006890_1+GO:0006890_2	545	548	-	-	517	522	511	546	560	531	569	594	566	573	571	550	587	577	576	558	574	580	572	569	561	558	576	557	575	585	-	561	553	572	-	549	551	572	570	568	569	578	599	575	-	576	607	540	579
GO:0007067_1+GO:0007067_2	594	601	574	588	571	577	562	599	611	583	616	647	613	624	622	606	639	630	620	611	624	629	618	615	612	608	628	609	624	641	620	616	600	623	600	605	601	627	625	621	621	630	655	626	607	629	659	592	625
abs(GO:0006857_1-GO:0006857_2)	-	-	-	-	-	-	-	-	-	-	555	582	554	560	557	-	574	565	565	545	561	568	561	557	548	545	565	543	562	572	562	549	540	560	-	536	540	559	557	557	557	565	586	-	540	562	592	527	565
abs(GO:0006361_1-GO:0006361_2)	416	420	397	415	-	402	386	416	424	406	438	457	-	441	437	420	460	448	445	-	445	449	443	435	429	-	445	-	447	-	444	430	-	-	417	-	-	441	438	438	440	444	463	445	423	-	473	415	445
GO:0007050_1+GO:0007050_2	589	593	566	582	563	568	556	592	605	574	611	638	607	614	615	596	632	622	615	601	616	623	611	609	604	600	622	601	617	632	614	608	594	617	594	596	593	619	618	612	614	621	645	618	599	623	652	585	620
abs(GO:0007067_1-GO:0007067_2)	595	602	575	589	572	578	563	600	612	584	617	648	614	625	623	607	640	631	621	612	625	630	619	616	613	609	629	610	625	642	621	617	601	624	601	606	602	628	626	622	622	631	656	627	608	630	660	593	626
abs(GO:0000079_1-GO:0000079_2)	-	-	-	-	183	-	-	-	-	184	190	-	-	184	-	190	194	193	-	187	-	-	201	-	188	193	-	-	200	-	-	-	-	197	-	186	-	-	-	181	197	190	-	-	195	-	203	-	-
GO:0007077_1+GO:0007077_2	598	605	578	591	575	581	566	603	615	586	620	650	617	628	626	610	643	634	624	614	628	633	622	619	616	612	632	612	627	645	624	620	604	627	603	609	605	631	628	625	625	634	659	630	611	633	663	596	629
abs(GO:0006997_1-GO:0006997_2)	572	577	552	567	548	553	541	577	591	559	598	-	594	599	601	581	619	608	602	588	600	610	-	595	589	586	607	586	603	619	601	591	581	603	579	582	578	605	602	596	600	-	630	604	583	607	637	569	606
abs(GO:0007077_1-GO:0007077_2)	599	606	579	592	576	582	567	604	616	587	621	651	618	629	627	611	644	635	625	615	629	634	623	620	617	613	633	613	628	646	625	621	605	628	604	610	606	632	629	626	626	635	660	631	612	634	664	597	630
GO:0007088_1+GO:0007088_2	600	607	580	593	577	583	568	605	617	588	622	652	619	630	628	612	645	636	626	616	630	635	624	621	618	614	634	614	629	647	626	622	606	629	605	611	607	633	630	627	627	636	661	632	613	635	665	598	631
abs(GO:0007088_1-GO:0007088_2)	601	608	581	594	578	584	569	606	618	589	623	653	620	631	629	613	646	637	627	617	631	636	625	622	619	615	635	615	630	648	627	623	607	630	606	612	608	634	631	628	628	637	662	633	614	636	666	599	632
GO:0007091_1+GO:0007091_2	602	609	582	595	579	585	570	607	619	590	624	654	621	632	630	614	647	638	628	618	632	637	626	623	620	616	636	616	631	649	628	624	608	631	607	613	609	635	632	629	629	638	663	634	615	637	667	600	633
abs(GO:0006576_1-GO:0006576_2)	484	493	467	485	460	-	454	490	500	477	506	533	507	513	513	489	529	519	519	497	516	520	512	509	497	501	517	491	517	522	517	-	492	513	490	-	490	512	508	511	-	515	537	513	-	513	545	483	518
abs(GO:0007091_1-GO:0007091_2)	603	610	583	596	580	586	571	608	620	591	625	655	622	633	631	615	648	639	629	619	633	638	627	624	621	617	637	617	632	650	629	625	609	632	608	614	610	636	633	630	630	639	664	635	616	638	668	601	634
GO:0006901_1+GO:0006901_2	-	552	528	-	522	526	515	-	565	536	-	601	571	-	577	555	594	582	-	563	577	-	575	573	565	-	583	563	580	593	575	567	558	577	555	554	555	579	577	573	574	584	606	581	-	583	610	545	583
GO:0006857_1+GO:0006857_2	-	-	-	-	-	-	-	-	-	-	554	-	553	559	556	538	573	564	564	-	560	567	560	556	547	544	564	542	561	571	561	548	539	559	540	535	-	558	556	-	556	564	585	561	539	561	591	526	564
GO:0007093_1+GO:0007093_2	604	611	584	597	581	587	572	609	621	592	626	656	623	634	632	616	649	640	630	620	634	639	628	625	622	618	638	618	633	651	630	626	610	633	609	615	611	637	634	631	631	640	665	636	617	639	669	602	635
abs(GO:0006362_1-GO:0006362_2)	417	421	398	417	390	403	-	418	426	408	-	459	-	442	439	421	462	450	447	-	447	451	445	-	-	-	447	418	448	450	446	431	-	-	419	423	-	442	440	439	442	446	465	447	425	445	474	-	446
abs(GO:0007093_1-GO:0007093_2)	605	612	585	598	582	588	573	610	622	593	627	657	624	635	633	617	650	641	631	621	635	640	629	626	623	619	639	619	634	652	631	627	611	634	610	616	612	638	635	632	632	641	666	637	618	640	670	603	636
GO:0007094_1+GO:0007094_2	606	613	586	599	583	589	574	611	623	594	628	658	625	636	634	618	651	642	632	622	636	641	630	627	624	620	640	620	635	653	632	628	612	635	611	617	613	639	636	633	633	642	667	638	619	641	671	604	637
abs(GO:0007094_1-GO:0007094_2)	607	614	587	600	584	590	575	612	624	595	629	659	626	637	635	619	652	643	633	623	637	642	631	628	625	621	641	621	636	654	633	629	613	636	612	618	614	640	637	634	634	643	668	639	620	642	672	605	638
GO:0003002_1+GO:0003002_2	-	324	-	319	-	305	292	319	329	310	-	359	-	343	-	326	360	-	350	-	-	-	-	-	-	-	351	-	357	353	-	338	330	350	-	-	-	-	348	-	349	-	362	-	-	350	379	-	355
GO:0007126_1+GO:0007126_2	608	615	588	601	585	591	576	613	625	596	630	660	627	638	636	620	653	644	634	624	638	643	632	629	626	622	642	622	637	655	634	630	614	637	613	619	615	641	638	635	635	644	669	640	621	643	673	606	639
abs(GO:0002576_1-GO:0002576_2)	-	-	280	293	-	289	-	297	299	-	-	330	326	311	313	-	324	320	325	-	-	330	-	-	-	316	-	-	327	-	-	-	306	-	-	307	-	314	-	305	-	326	331	319	-	316	334	303	329
abs(GO:0006897_1-GO:0006897_2)	547	551	525	542	520	524	513	550	563	534	572	598	569	576	575	553	592	579	-	561	-	584	-	571	564	561	580	561	579	590	573	564	556	575	-	552	554	576	574	571	-	582	603	580	555	581	609	543	-
GO:0007127_1+GO:0007127_2	610	617	590	603	587	593	578	615	627	598	632	662	629	640	638	621	655	646	636	626	640	645	634	631	628	624	644	624	639	657	636	632	615	639	615	621	617	643	640	637	637	646	671	642	623	645	675	607	641
abs(GO:0007127_1-GO:0007127_2)	611	618	591	604	588	594	579	616	628	599	633	663	630	641	639	622	656	647	637	627	641	646	635	632	629	625	645	625	640	658	637	633	616	640	616	622	618	644	641	638	638	647	672	643	624	646	676	608	642
GO:0007131_1+GO:0007131_2	612	619	592	605	589	595	580	617	629	600	634	664	631	642	640	623	657	648	638	628	642	647	636	633	630	628	648	626	641	659	638	634	619	641	617	623	621	645	642	639	639	648	673	646	625	647	677	609	643
abs(GO:0007131_1-GO:0007131_2)	613	620	593	606	590	596	581	618	630	601	635	665	632	643	641	624	658	649	639	629	643	648	637	634	631	629	649	627	642	660	639	635	620	642	618	624	622	646	643	640	640	649	674	647	626	648	678	610	644
GO:0007154_1+GO:0007154_2	614	621	594	607	591	597	582	619	631	602	636	666	633	644	642	625	659	650	640	630	644	649	638	635	632	630	650	628	643	661	640	636	621	643	619	625	623	647	644	641	641	650	675	648	627	649	679	611	645
GO:0007155_1+GO:0007155_2	615	622	596	608	593	599	583	621	633	603	637	667	635	646	644	627	661	651	641	631	646	651	639	637	634	632	652	630	645	662	641	637	622	645	620	627	625	649	646	643	643	652	677	649	629	651	681	612	646
GO:0007165_1+GO:0007165_2	616	623	598	609	594	600	584	622	634	604	638	668	636	647	646	628	662	652	642	632	647	653	640	638	635	633	653	631	646	663	642	638	623	647	621	628	626	650	647	645	644	653	679	650	630	652	682	613	647
abs(GO:0007165_1-GO:0007165_2)	617	624	599	610	595	601	585	623	635	605	639	669	637	648	647	629	663	653	643	633	648	654	641	639	636	634	654	632	647	664	643	639	624	648	622	629	627	651	648	646	645	654	680	651	631	653	683	614	648
GO:0007166_1+GO:0007166_2	618	625	600	611	596	602	586	624	636	606	640	670	638	649	648	630	664	654	644	634	649	655	642	640	637	635	655	633	648	665	644	640	625	649	623	630	628	652	649	647	646	655	681	652	632	654	684	615	649
GO:0007072_1+GO:0007072_2	596	603	576	590	573	579	564	601	613	-	618	649	615	626	624	608	641	632	622	613	626	631	620	617	614	610	630	-	626	643	622	618	602	625	-	607	603	629	627	623	623	632	657	628	609	631	661	594	627
abs(GO:0002064_1-GO:0002064_2)	266	273	-	272	-	-	250	-	-	-	-	299	297	-	-	-	-	-	-	-	287	-	296	-	283	286	288	-	-	295	291	-	-	-	-	-	-	-	-	275	293	290	-	-	-	289	301	-	-
GO:0007167_1+GO:0007167_2	619	627	602	613	598	604	587	626	637	608	641	672	640	650	650	631	666	655	646	636	651	656	644	642	638	637	657	635	650	667	646	642	627	651	625	631	630	654	651	649	648	656	683	653	633	656	685	616	650
abs(GO:0007169_1-GO:0007169_2)	621	629	604	615	601	607	590	629	639	611	644	674	643	653	653	633	668	658	649	638	654	659	647	645	641	639	660	638	653	670	648	644	630	653	628	633	633	656	654	652	651	659	685	655	636	659	688	618	653
abs(GO:0007173_1-GO:0007173_2)	622	630	605	616	602	608	591	630	640	612	645	675	644	654	654	634	669	659	651	639	655	660	648	646	642	640	661	639	654	671	649	645	631	654	629	634	634	657	655	653	652	661	686	656	637	660	689	619	654
abs(GO:0007167_1-GO:0007167_2)	620	628	603	614	599	605	588	627	638	609	642	673	641	651	651	632	667	656	647	637	652	657	645	643	639	638	658	636	651	668	647	643	628	652	626	632	631	655	652	650	649	657	684	654	634	657	686	617	651
abs(GO:0006301_1-GO:0006301_2)	389	-	369	385	-	376	359	390	396	379	411	-	411	413	410	390	432	420	414	402	-	-	-	401	-	-	419	390	-	422	-	403	395	419	389	390	-	415	410	409	414	417	429	421	-	418	448	-	-
GO:0007186_1+GO:0007186_2	626	635	609	620	607	613	596	634	645	617	647	680	649	659	658	638	672	662	656	643	659	664	652	651	647	644	665	644	659	675	652	650	636	659	633	638	638	660	659	658	656	666	691	660	642	664	693	622	659
abs(GO:0001819_1-GO:0001819_2)	-	262	248	-	-	-	-	-	259	260	-	276	274	258	256	-	-	268	-	268	264	-	272	264	-	266	266	-	-	-	-	265	-	-	-	-	259	-	266	-	-	-	279	265	-	-	-	-	-
abs(GO:0006915_1-GO:0006915_2)	554	558	534	547	529	532	-	558	571	-	-	607	577	-	583	561	600	588	585	569	582	593	581	-	572	569	589	569	586	599	581	572	564	584	-	560	561	586	583	579	581	590	612	587	564	589	616	551	590
GO:0007219_1+GO:0007219_2	629	638	610	622	609	617	599	636	647	619	652	684	653	660	660	641	677	665	658	645	663	666	656	655	649	648	668	646	661	677	657	652	641	660	636	642	644	664	664	661	660	669	693	664	647	667	697	624	662
abs(GO:0006839_1-GO:0006839_2)	535	537	513	530	-	511	500	535	549	520	-	581	552	558	555	537	572	563	563	544	559	566	559	555	546	543	563	541	560	570	560	-	538	-	539	534	539	557	555	556	555	563	-	560	538	560	590	525	563
abs(GO:0007264_1-GO:0007264_2)	637	646	617	629	617	624	606	643	655	625	659	691	661	668	669	649	686	673	666	653	671	674	663	663	656	657	676	652	668	685	665	659	649	668	645	650	650	670	672	668	668	677	700	671	655	675	705	631	671
GO:0007267_1+GO:0007267_2	638	647	618	630	618	625	607	644	656	626	661	692	662	669	670	650	687	676	667	654	672	675	665	664	657	658	678	653	669	686	666	660	650	669	646	651	652	671	673	670	669	678	701	672	657	676	706	633	672
GO:0007264_1+GO:0007264_2	636	645	616	628	616	623	605	642	654	624	658	690	660	667	668	648	685	672	665	652	670	673	662	662	655	656	675	651	667	684	664	658	648	667	644	649	649	669	671	667	667	676	699	670	654	674	704	630	670
abs(GO:0007267_1-GO:0007267_2)	639	648	619	631	619	626	608	645	657	627	662	693	663	670	671	651	688	677	668	655	673	676	666	665	658	659	679	654	670	687	667	661	651	670	647	652	653	672	674	671	670	679	702	673	658	677	707	634	673
GO:0007268_1+GO:0007268_2	640	649	620	632	620	627	609	646	658	628	663	694	664	671	672	652	689	678	669	656	674	677	667	666	659	660	680	655	671	688	668	662	652	671	648	653	654	673	675	672	671	680	703	674	659	678	708	635	674
abs(GO:0002824_1-GO:0002824_2)	-	-	-	-	-	-	291	-	-	-	349	-	349	342	347	-	-	354	-	-	353	-	-	341	-	-	350	-	-	352	354	337	-	349	-	-	341	349	347	344	-	-	-	-	337	349	378	-	-
abs(GO:0007268_1-GO:0007268_2)	641	650	621	633	621	628	610	647	659	629	664	695	665	672	673	653	690	679	670	657	675	678	668	667	660	661	681	656	672	689	669	663	653	672	649	654	655	674	676	673	672	681	704	675	660	679	709	636	675
abs(GO:0007260_1-GO:0007260_2)	635	644	615	627	615	622	604	641	653	623	657	689	659	666	667	647	684	671	664	651	669	672	661	661	654	655	674	650	666	683	663	657	647	666	643	648	648	668	670	666	666	675	698	669	653	673	703	629	669
GO:0007275_1+GO:0007275_2	642	651	622	634	622	629	611	648	660	630	665	696	666	673	674	654	691	680	671	658	676	679	669	668	661	662	682	657	673	690	670	664	654	673	650	655	656	675	677	674	673	682	705	676	661	680	710	637	676
abs(GO:0007275_1-GO:0007275_2)	643	652	623	635	623	630	612	649	661	631	666	697	667	674	675	655	692	681	672	659	677	680	670	669	662	663	683	658	674	691	671	665	655	674	651	656	657	676	678	675	674	683	706	677	662	681	711	638	677
abs(GO:0007072_1-GO:0007072_2)	597	604	577	-	574	580	565	602	614	585	619	-	616	627	625	609	642	633	623	-	627	632	621	618	615	611	631	611	-	644	623	619	603	626	602	608	604	630	-	624	624	633	658	629	610	632	662	595	628
GO:0007346_1+GO:0007346_2	644	655	624	638	625	632	614	650	663	636	667	698	668	678	676	657	695	683	673	660	679	681	673	670	663	664	685	661	676	693	673	667	657	675	653	657	658	678	679	679	676	685	707	681	664	682	713	639	678
GO:0007260_1+GO:0007260_2	634	643	614	626	614	621	603	640	652	622	656	688	658	665	666	646	683	670	663	650	668	671	660	660	653	654	673	649	665	682	662	656	646	665	642	647	647	667	669	665	665	674	697	668	652	672	702	628	668
GO:0002790_1+GO:0002790_2	-	-	300	316	300	304	-	316	323	307	345	350	345	339	-	-	353	-	-	-	-	-	348	333	-	-	347	-	-	348	348	-	-	345	320	326	334	-	-	337	345	349	354	-	-	-	370	-	352
abs(GO:0007346_1-GO:0007346_2)	645	656	625	639	626	633	615	651	664	637	668	699	669	679	677	658	696	684	674	661	680	682	674	671	664	665	686	662	677	694	674	668	658	676	654	658	659	679	680	680	677	686	708	682	665	683	714	640	679
GO:0007389_1+GO:0007389_2	646	657	626	640	627	634	616	652	665	638	669	700	670	680	678	659	697	685	675	662	681	683	675	672	665	666	687	663	678	695	675	669	659	677	655	659	660	680	681	681	678	687	709	683	666	684	715	641	680
abs(GO:0016021_1-GO:0016021_2)	27	49	64	40	38	3039	28	67	3107	35	56	63	51	37	37	40	53	46	75	24	37	66	25	3099	53	17	35	3038	39	21	40	3023	3034	54	2994	34	3062	36	74	22	28	39	38	41	3088	18	3115	3028	3120
GO:0007399_1+GO:0007399_2	648	659	628	642	629	635	618	653	667	640	670	702	672	681	680	660	699	687	676	664	683	685	677	674	667	668	689	664	679	697	677	671	660	678	656	661	662	682	683	683	680	688	711	685	668	686	716	643	681
abs(GO:0007399_1-GO:0007399_2)	649	660	629	643	630	636	619	654	668	641	671	703	673	682	681	661	700	688	677	665	684	686	678	675	668	669	690	665	680	698	678	672	661	679	657	662	663	683	684	684	681	689	712	686	669	687	717	644	682
abs(GO:0006732_1-GO:0006732_2)	510	517	492	-	483	490	479	514	-	-	531	560	531	536	536	-	-	-	542	523	537	544	538	534	524	524	543	519	538	547	-	-	516	537	517	-	516	536	534	-	534	540	564	538	518	539	570	504	543
abs(GO:0009306_1-GO:0009306_2)	788	794	770	787	766	54	756	795	811	785	804	854	68	825	828	802	844	47	819	800	826	832	817	816	806	74	837	804	823	841	815	813	807	818	797	804	803	824	817	828	816	826	853	56	807	826	857	786	827
GO:0007417_1+GO:0007417_2	651	662	633	647	633	640	622	658	671	644	674	707	675	684	685	665	705	693	682	668	688	688	681	677	672	672	695	668	684	702	681	676	665	682	659	666	667	685	688	689	684	691	715	690	672	689	720	648	686
abs(GO:0007417_1-GO:0007417_2)	652	663	634	648	634	641	623	659	672	645	675	708	676	685	686	666	706	694	683	669	689	689	682	678	673	673	696	669	685	703	682	677	666	683	660	667	668	686	689	690	685	692	716	691	673	690	721	649	687
GO:0002708_1+GO:0002708_2	-	-	-	-	-	-	-	-	-	-	334	343	-	331	334	-	341	340	338	-	336	350	342	-	-	-	-	-	344	341	-	-	321	336	-	-	327	333	-	328	337	339	-	339	-	337	360	-	-
GO:0007423_1+GO:0007423_2	655	666	637	651	636	644	626	662	675	648	678	711	678	687	689	669	709	697	686	672	691	691	685	681	676	676	699	672	688	706	685	680	669	686	663	670	671	689	691	693	688	695	719	694	676	693	724	652	689
GO:0007179_1+GO:0007179_2	624	633	608	618	605	611	594	632	643	615	-	678	647	657	656	636	-	661	654	641	657	662	650	649	645	642	664	642	657	673	651	648	634	657	631	637	636	659	657	656	655	664	689	658	640	662	691	621	657
GO:0006650_1+GO:0006650_2	500	-	486	-	-	-	471	507	519	494	522	550	524	529	529	507	-	-	536	-	-	537	530	527	-	518	535	509	534	540	534	521	509	530	507	507	-	530	-	528	526	532	-	531	512	531	563	-	536
GO:0007409_1+GO:0007409_2	650	661	630	644	631	637	620	655	669	642	672	704	674	683	682	662	701	689	678	666	685	687	679	676	669	670	691	666	681	699	679	673	662	680	658	663	664	684	685	685	682	690	713	687	670	688	718	645	683
abs(GO:0007423_1-GO:0007423_2)	656	667	638	652	637	645	627	663	676	649	679	712	679	688	690	670	710	698	687	673	692	692	686	682	677	677	700	673	689	707	686	681	670	687	664	671	672	690	692	694	689	696	720	695	677	694	725	653	690
GO:0007051_1+GO:0007051_2	590	594	567	583	565	570	557	593	-	576	612	640	608	616	616	598	633	623	616	603	617	625	612	610	605	602	623	603	618	633	615	610	595	618	596	598	595	620	619	614	616	623	647	620	600	-	654	586	-
GO:0007568_1+GO:0007568_2	658	668	640	655	638	649	629	665	681	652	682	715	681	690	695	673	711	700	689	676	696	695	688	685	680	679	703	676	692	710	687	683	673	688	667	673	673	695	693	697	692	699	721	696	680	697	727	654	693
hsa04145_1+hsa04145_2	-	-	-	-	-	-	-	-	-	-	-	-	-	-	-	-	-	-	-	-	125	-	133	123	-	-	-	-	129	-	-	-	130	-	-	122	-	-	127	-	-	-	-	-	-	-	132	122	-
GO:0007569_1+GO:0007569_2	660	670	642	657	640	651	631	667	683	654	684	717	683	692	697	675	713	702	691	678	698	696	690	687	682	681	705	678	694	712	689	685	675	690	669	675	675	697	695	699	694	701	723	698	682	699	729	656	695
abs(GO:0007569_1-GO:0007569_2)	661	671	643	658	641	652	632	668	684	655	685	718	684	693	698	676	714	703	692	679	699	697	691	688	683	682	706	679	695	713	690	686	676	691	670	676	676	698	696	700	695	702	724	699	683	700	730	657	696
GO:0007420_1+GO:0007420_2	653	664	635	649	635	642	624	660	673	646	676	709	677	686	687	667	707	695	684	670	690	690	683	679	674	674	697	670	686	704	683	678	667	684	661	668	669	687	690	691	686	693	717	692	674	691	722	650	688
abs(GO:0007568_1-GO:0007568_2)	659	669	641	656	639	650	630	666	682	653	683	716	682	691	696	674	712	701	690	677	697	-	689	686	681	680	704	677	693	711	688	684	674	689	668	674	674	696	694	698	693	700	722	697	681	698	728	655	694
hsa05166_1+hsa05166_2	3297	164	153	158	3235	3294	3227	157	154	157	3335	171	167	158	156	163	164	161	166	157	161	175	169	161	3312	3427	163	157	167	3451	164	166	162	167	162	3344	160	3396	165	154	169	159	174	162	164	167	172	3298	169
abs(GO:0003014_1-GO:0003014_2)	327	330	309	327	-	315	299	328	-	318	-	367	-	352	355	-	368	-	-	-	-	371	-	-	346	347	358	-	365	-	-	-	-	-	-	334	-	-	355	-	357	360	371	359	345	-	389	-	363
GO:0007610_1+GO:0007610_2	669	675	651	666	646	660	640	675	691	660	690	725	691	700	704	683	721	710	701	684	705	703	698	693	688	689	712	687	701	720	697	694	682	699	677	684	684	705	702	708	699	711	731	706	690	707	735	665	704
GO:0003006_1+GO:0003006_2	319	-	-	321	-	307	-	321	-	311	-	361	-	345	348	-	-	357	-	339	356	-	-	-	-	340	-	334	359	355	-	340	-	352	-	-	342	351	-	-	-	354	364	-	339	352	381	-	-
abs(GO:0006119_1-GO:0006119_2)	348	346	329	-	327	334	-	352	-	338	372	390	371	372	-	-	-	380	373	-	381	-	374	363	364	-	375	-	-	383	-	-	353	-	-	350	358	376	-	368	374	377	-	381	363	380	-	-	382
abs(GO:0007610_1-GO:0007610_2)	670	676	652	667	647	661	641	676	692	661	691	726	692	701	705	684	722	711	702	685	706	704	699	694	689	690	713	688	702	721	698	695	683	700	678	685	685	706	703	709	700	712	732	707	691	708	736	666	705
abs(GO:0008015_1-GO:0008015_2)	672	678	654	669	649	663	643	679	694	663	693	731	694	703	707	686	724	713	704	687	708	706	701	696	691	692	715	690	704	723	700	697	685	702	680	687	688	708	705	711	702	714	734	709	693	710	738	668	707
abs(GO:0007219_1-GO:0007219_2)	630	639	611	623	610	-	600	637	648	620	653	685	654	661	661	642	678	666	659	646	664	667	657	656	650	649	669	647	662	678	658	653	642	661	637	643	645	665	665	662	661	670	694	665	648	668	698	625	663
GO:0008015_1+GO:0008015_2	671	677	653	668	648	662	642	678	693	662	692	730	693	702	706	685	723	712	703	686	707	705	700	695	690	691	714	689	703	722	699	696	684	701	679	686	687	707	704	710	701	713	733	708	692	709	737	667	706
GO:0008033_1+GO:0008033_2	673	679	655	670	650	664	644	680	695	664	694	732	695	704	708	687	725	714	705	688	709	707	702	697	692	693	716	691	705	724	701	698	686	703	681	688	689	709	706	712	703	715	735	710	694	711	739	669	708
abs(GO:0008033_1-GO:0008033_2)	674	680	656	671	651	665	645	681	696	665	695	733	696	705	709	688	726	715	706	689	710	708	703	698	693	694	717	692	706	725	702	699	687	704	682	689	690	710	707	713	704	716	736	711	695	712	740	670	709
abs(GO:0002474_1-GO:0002474_2)	291	-	274	-	-	-	-	-	-	-	-	-	-	304	302	-	314	310	-	-	309	321	321	-	-	308	-	303	317	-	-	305	-	-	-	-	305	308	-	296	315	317	-	-	-	308	325	297	320
GO:0006027_1+GO:0006027_2	338	-	321	336	319	-	311	342	348	329	363	381	362	364	-	342	381	-	-	-	-	-	-	355	356	-	367	-	375	374	-	355	344	371	341	-	-	368	-	360	-	-	-	-	355	371	-	344	374
hsa04010_1+hsa04010_2	-	-	-	-	-	105	-	-	-	-	-	110	109	-	-	107	-	-	-	-	106	114	-	-	-	-	-	-	-	-	-	110	-	-	-	-	-	-	108	-	-	-	117	107	-	-	-	-	113
abs(GO:0008104_1-GO:0008104_2)	676	683	659	673	654	667	647	684	698	668	697	735	698	708	711	691	728	717	709	690	712	712	706	701	696	696	720	694	709	727	704	702	690	706	684	692	693	713	710	716	706	718	739	714	698	713	742	673	713
GO:0006576_1+GO:0006576_2	483	492	466	484	459	470	453	489	499	476	505	532	506	-	512	-	528	518	518	496	-	519	511	508	-	500	516	490	-	521	516	-	491	512	489	-	489	511	507	510	-	-	536	512	-	512	544	482	517
GO:0008150_1+GO:0008150_2	677	684	660	674	655	668	648	685	699	669	698	736	699	709	712	692	729	718	710	691	713	713	707	702	697	697	721	695	710	728	705	703	691	707	685	693	694	714	711	717	707	719	740	715	699	714	743	674	714
abs(GO:0008150_1-GO:0008150_2)	678	685	661	675	656	669	649	686	700	670	699	737	700	710	713	693	730	719	711	692	714	714	708	703	698	698	722	696	711	729	706	704	692	708	686	694	695	715	712	718	708	720	741	716	700	715	744	675	715
GO:0008152_1+GO:0008152_2	679	686	662	676	657	670	650	687	701	671	700	738	701	711	714	694	731	720	712	693	715	715	709	704	699	699	723	697	712	730	707	705	693	709	687	695	696	716	713	719	709	721	742	717	701	716	745	676	716
abs(GO:0008152_1-GO:0008152_2)	680	687	663	677	658	671	651	688	702	672	701	739	702	712	715	695	732	721	713	694	716	716	710	705	700	700	724	698	713	731	708	706	694	710	688	696	697	717	714	720	710	722	743	718	702	717	746	677	717
GO:0006903_1+GO:0006903_2	549	553	529	543	523	527	517	552	3375	537	574	602	572	578	578	556	595	583	580	564	3376	587	576	574	567	564	584	564	581	594	576	3287	559	578	557	555	556	581	578	574	576	585	607	582	558	584	611	546	585
GO:0008156_1+GO:0008156_2	682	689	666	678	661	672	653	691	705	675	702	741	703	715	718	696	733	724	716	696	718	718	713	707	701	701	725	700	716	732	711	707	697	711	689	697	699	720	715	722	711	723	744	720	703	719	747	678	719
abs(GO:0008156_1-GO:0008156_2)	683	690	667	679	662	673	654	692	706	676	703	742	704	716	719	697	734	725	717	697	719	719	714	708	702	702	726	701	717	733	712	708	698	712	690	698	700	721	716	723	712	724	745	721	704	720	748	679	720
abs(GO:0007126_1-GO:0007126_2)	609	616	589	602	586	592	577	614	626	597	631	661	628	639	637	-	654	645	635	625	639	644	633	630	627	623	643	623	638	656	635	631	-	638	614	620	616	642	639	636	636	645	670	641	622	644	674	-	640
GO:0006513_1+GO:0006513_2	478	-	461	-	-	465	-	484	493	471	-	528	502	509	507	485	523	-	513	492	510	514	-	503	492	496	511	485	513	516	511	-	486	-	-	486	484	507	-	505	506	-	532	508	492	508	-	478	512
abs(GO:0006363_1-GO:0006363_2)	-	423	399	-	391	-	388	420	428	409	-	461	440	443	-	-	-	451	-	-	-	452	447	437	-	-	449	420	-	-	447	433	-	446	420	-	-	443	441	440	444	447	467	-	426	-	-	-	447
GO:0008219_1+GO:0008219_2	689	698	673	686	668	681	660	699	713	683	708	749	711	722	725	704	741	732	722	702	725	727	719	715	709	710	733	707	725	740	719	715	705	719	697	704	707	724	721	728	718	730	753	727	709	729	755	687	727
GO:0008283_1+GO:0008283_2	691	700	675	688	669	683	661	701	714	685	710	751	713	724	727	706	743	734	724	704	727	729	721	717	711	712	735	708	727	742	721	717	707	721	698	706	708	726	723	730	720	732	755	729	711	731	757	689	729
GO:0008284_1+GO:0008284_2	693	702	677	690	671	685	663	703	716	687	712	753	715	726	728	707	745	735	725	706	729	731	722	719	713	714	737	710	729	743	722	718	709	723	699	708	709	728	725	731	722	733	756	731	712	733	759	691	731
abs(GO:0008286_1-GO:0008286_2)	696	704	680	693	674	688	666	707	719	689	714	757	718	729	731	709	749	738	728	709	732	735	724	722	715	717	740	712	731	746	724	720	713	726	702	712	713	730	728	734	725	736	759	734	715	735	762	694	734
GO:0008334_1+GO:0008334_2	697	705	681	694	675	689	667	708	720	690	715	758	719	730	732	710	750	739	729	710	733	736	725	723	716	718	741	713	732	747	725	721	714	727	703	713	714	731	729	735	726	737	760	735	716	736	763	695	735
abs(GO:0008334_1-GO:0008334_2)	698	706	682	695	676	690	668	709	721	691	716	759	720	731	733	711	751	740	730	711	734	737	726	724	717	719	742	714	733	748	726	722	715	728	704	714	715	732	730	736	727	738	761	736	717	737	764	696	736
GO:0008380_1+GO:0008380_2	699	707	683	696	677	691	669	710	722	692	717	760	721	732	734	712	752	741	731	712	735	738	727	725	718	720	743	715	734	749	727	723	716	729	705	715	716	733	731	737	728	739	762	737	718	738	765	697	737
abs(GO:0048518_1-GO:0048518_2)	66	65	62	72	1710	60	1703	59	59	72	1766	1846	1766	71	1803	53	1824	1801	58	1760	64	48	54	1784	66	1811	52	53	1805	55	75	63	56	49	1752	57	1780	65	70	51	55	73	55	1796	65	57	1819	56	67
abs(GO:0008380_1-GO:0008380_2)	700	708	684	697	678	692	670	711	723	693	718	761	722	733	735	713	753	742	732	713	736	739	728	726	719	721	744	716	735	750	728	724	717	730	706	716	717	734	732	738	729	740	763	738	719	739	766	698	738
GO:0008610_1+GO:0008610_2	703	711	687	701	682	697	673	713	725	696	721	764	725	735	740	716	757	745	735	714	738	743	730	730	721	725	749	719	736	753	731	728	720	733	710	718	719	738	734	742	731	742	765	740	721	741	770	701	740
abs(GO:0008610_1-GO:0008610_2)	704	712	688	702	683	698	674	714	726	697	722	765	726	736	741	717	758	746	736	715	739	744	731	731	722	726	750	720	737	754	732	729	721	734	711	719	720	739	735	743	732	743	766	741	722	742	771	702	741
GO:0006298_1+GO:0006298_2	-	386	-	-	-	374	-	389	-	-	408	427	-	-	-	-	430	417	412	399	-	423	-	399	401	401	416	-	-	-	415	400	-	-	387	-	395	-	-	407	412	-	427	419	-	416	446	389	-
abs(GO:0007420_1-GO:0007420_2)	654	665	636	650	-	643	625	661	674	647	677	710	-	-	688	668	708	696	685	671	-	-	684	680	675	675	698	671	687	705	684	679	668	685	662	669	670	688	-	692	687	694	718	693	675	692	723	651	-
GO:0008630_1+GO:0008630_2	705	713	689	703	684	699	675	715	727	698	723	767	728	737	744	720	760	747	738	718	740	746	732	732	723	728	751	721	739	755	733	730	722	735	713	720	722	740	736	744	733	744	767	744	724	743	774	703	743
GO:0002705_1+GO:0002705_2	-	-	-	-	-	-	-	-	315	-	330	-	-	327	330	-	-	336	-	-	-	-	-	325	-	-	337	-	343	-	-	-	-	332	-	-	-	329	334	324	-	-	-	-	-	333	356	316	-
abs(GO:0008630_1-GO:0008630_2)	706	714	690	704	685	700	676	716	728	699	724	768	729	738	745	721	761	748	739	719	741	747	733	733	724	729	752	722	740	756	734	731	723	736	714	721	723	741	737	745	734	745	768	745	725	744	775	704	744
abs(GO:0007179_1-GO:0007179_2)	625	634	-	619	606	612	595	633	644	616	-	679	648	658	657	637	671	-	655	642	658	663	651	650	646	643	-	643	658	674	-	649	635	658	632	-	637	-	658	657	-	665	690	659	641	663	692	-	658
abs(GO:0002790_1-GO:0002790_2)	-	-	-	-	-	-	-	317	324	308	-	351	-	-	344	323	354	-	-	336	-	-	-	334	337	-	-	-	-	349	349	332	-	-	321	-	335	343	342	338	346	350	355	347	-	-	371	-	-
GO:0008645_1+GO:0008645_2	708	716	692	707	687	702	678	718	731	702	726	771	731	740	747	723	764	751	741	721	744	749	736	736	726	732	755	724	742	758	736	733	725	739	716	723	725	743	740	748	737	747	771	747	727	747	777	706	747
GO:0007249_1+GO:0007249_2	631	640	612	624	611	618	-	638	649	621	-	686	655	662	662	643	679	667	660	647	665	668	-	657	651	650	670	648	663	679	659	-	643	662	638	644	646	666	666	663	662	671	-	666	649	669	699	-	664
GO:0008213_1+GO:0008213_2	685	695	669	683	665	677	656	695	709	680	705	-	707	718	721	700	737	728	719	698	721	723	715	711	705	706	729	703	721	737	716	711	701	715	693	701	703	722	717	724	714	726	749	723	705	725	751	683	723
GO:0009056_1+GO:0009056_2	712	719	695	711	690	706	681	721	735	706	729	774	734	744	751	727	768	755	744	724	748	753	739	740	730	736	759	727	746	762	739	737	729	743	720	727	729	747	743	752	740	750	775	750	730	750	781	709	750
abs(GO:0009056_1-GO:0009056_2)	713	720	696	712	691	707	682	722	736	707	730	775	735	745	752	728	769	756	745	725	749	754	740	741	731	737	760	728	747	763	740	738	730	744	721	728	730	748	744	753	741	751	776	751	731	751	782	710	751
abs(GO:0008654_1-GO:0008654_2)	711	718	694	710	689	705	680	720	734	705	728	773	733	743	750	726	767	754	743	723	747	752	738	739	729	735	758	726	745	761	738	736	728	742	719	726	728	746	742	751	739	749	774	749	729	749	780	708	749
abs(GO:0009057_1-GO:0009057_2)	715	722	698	714	693	709	684	724	738	709	732	777	737	747	754	730	771	758	747	727	751	756	742	743	733	739	762	730	749	765	742	740	732	746	723	730	732	750	746	755	743	753	778	753	733	753	784	712	753
GO:0009058_1+GO:0009058_2	716	723	699	715	694	710	685	725	739	710	733	778	738	748	755	731	772	759	748	728	752	757	743	744	734	740	763	731	750	766	743	741	733	747	724	731	733	751	747	756	744	754	779	754	734	754	785	713	754
GO:0008643_1+GO:0008643_2	707	715	691	705	686	701	677	717	729	700	725	769	730	739	746	722	762	749	740	720	742	748	734	734	725	730	753	723	741	757	735	732	724	737	715	722	724	742	738	746	735	746	769	746	726	745	776	705	745
GO:0009059_1+GO:0009059_2	717	724	700	717	695	711	686	726	740	711	734	779	739	749	756	732	773	760	749	729	753	758	744	745	735	741	764	732	751	767	744	743	734	748	726	732	734	752	748	757	745	755	780	756	735	756	786	714	755
GO:0008654_1+GO:0008654_2	710	717	693	709	688	704	679	719	733	704	727	772	732	742	749	725	766	753	742	722	746	751	737	738	728	734	757	725	744	760	737	735	727	741	718	725	727	745	-	750	738	748	773	748	728	748	779	707	748
GO:0006732_1+GO:0006732_2	509	516	491	-	482	-	478	513	527	-	-	559	530	-	535	-	-	542	-	522	536	543	537	533	-	-	542	518	-	546	540	-	-	536	516	513	515	535	533	-	533	-	563	-	517	538	569	503	-
abs(GO:0009101_1-GO:0009101_2)	723	728	706	723	699	717	692	731	746	717	738	785	743	754	762	737	779	766	755	735	759	764	750	751	739	746	770	737	757	773	750	749	740	754	732	738	739	758	752	763	750	761	786	762	741	762	791	720	761
abs(GO:0009059_1-GO:0009059_2)	718	725	701	718	696	712	687	727	741	712	735	780	740	750	757	733	774	761	750	730	754	759	745	746	736	742	765	733	752	768	745	744	735	749	727	733	735	753	749	758	746	756	781	757	736	757	787	715	756
GO:0009100_1+GO:0009100_2	721	726	704	721	697	715	690	729	744	715	736	783	741	752	760	735	777	764	753	733	757	762	748	749	737	744	768	735	755	771	748	747	738	752	730	736	737	756	750	761	748	759	784	760	739	760	789	718	759
GO:0009101_1+GO:0009101_2	722	727	705	722	698	716	691	730	745	716	737	784	742	753	761	736	778	765	754	734	758	763	749	750	738	745	769	736	756	772	749	748	739	753	731	737	738	757	751	762	749	760	785	761	740	761	790	719	760
abs(GO:0002703_1-GO:0002703_2)	-	-	-	308	-	-	-	-	-	-	329	342	-	-	329	-	340	335	-	-	-	347	341	324	328	-	-	-	-	-	340	-	-	331	-	-	-	-	-	323	-	-	344	335	329	332	355	-	-
GO:0002703_1+GO:0002703_2	-	317	-	-	294	-	-	-	314	-	328	-	-	326	328	-	339	-	-	-	332	-	-	-	-	-	336	321	-	-	-	-	-	-	-	-	-	328	333	322	-	-	-	-	-	331	354	-	342
GO:0009116_1+GO:0009116_2	724	729	707	724	700	718	693	732	747	718	739	786	744	755	763	738	780	767	756	736	760	765	751	752	740	747	771	738	758	774	751	750	741	755	733	739	740	759	753	764	751	762	787	763	742	763	792	721	762
abs(GO:0009116_1-GO:0009116_2)	725	730	708	725	701	719	694	733	748	719	740	787	745	756	764	739	781	768	757	737	761	766	752	753	741	748	772	739	759	775	752	751	742	756	734	740	741	760	754	765	752	763	788	764	743	764	793	722	763
abs(GO:0008217_1-GO:0008217_2)	688	697	672	685	667	680	659	698	712	-	707	748	710	721	724	703	740	731	-	701	724	726	718	714	708	709	732	706	724	739	718	714	704	718	696	703	706	-	720	727	717	729	752	726	708	728	754	686	726
GO:0009117_1+GO:0009117_2	726	731	709	726	702	720	695	734	749	720	741	788	746	757	765	740	782	769	758	738	762	767	753	754	742	749	773	740	760	776	753	752	743	757	735	741	742	761	755	766	753	764	789	765	744	765	794	723	764
abs(GO:0009117_1-GO:0009117_2)	727	732	710	727	703	721	696	735	750	721	742	789	747	758	766	741	783	770	759	739	763	768	754	755	743	750	774	741	761	777	754	753	744	758	736	742	743	762	756	767	754	765	790	766	745	766	795	724	765
GO:0009118_1+GO:0009118_2	728	733	711	728	704	722	697	736	751	722	743	790	748	759	767	742	784	771	760	740	764	769	755	756	744	751	775	742	762	778	755	754	745	759	737	743	744	763	757	768	755	766	791	767	746	767	796	725	766
abs(GO:0009118_1-GO:0009118_2)	729	734	712	729	705	723	698	737	752	723	744	791	749	760	768	743	785	772	761	741	765	770	756	757	745	752	776	743	763	779	756	755	746	760	738	744	745	764	758	769	756	767	792	768	747	768	797	726	767
GO:0008217_1+GO:0008217_2	687	696	671	684	666	679	658	697	711	682	706	747	709	720	723	702	739	730	721	700	723	725	717	713	707	708	731	705	723	738	-	713	703	717	695	702	705	723	719	726	716	728	751	725	707	727	753	685	725
GO:0003014_1+GO:0003014_2	326	-	308	-	-	314	-	-	-	-	-	366	-	351	354	-	367	363	-	-	-	370	-	-	345	346	357	-	-	-	-	345	335	-	329	-	-	-	-	-	356	359	370	358	344	358	388	-	362
GO:0009119_1+GO:0009119_2	730	735	713	730	706	724	699	738	753	724	745	792	750	761	769	744	786	773	762	742	766	771	757	758	746	753	777	744	764	780	757	756	747	761	739	745	746	765	759	770	757	768	793	769	748	769	798	727	768
abs(GO:0009119_1-GO:0009119_2)	731	736	714	731	707	725	700	739	754	725	746	793	751	762	770	745	787	774	763	743	767	772	758	759	747	754	778	745	765	781	758	757	748	762	740	746	747	766	760	771	758	769	794	770	749	770	799	728	769
GO:0009123_1+GO:0009123_2	732	737	715	732	708	726	701	740	755	726	747	794	752	763	771	746	788	775	764	744	768	773	759	760	748	755	779	746	766	782	759	758	749	763	741	747	748	767	761	772	759	770	795	771	750	771	800	729	770
GO:0009125_1+GO:0009125_2	734	739	717	734	710	728	703	742	757	728	749	796	754	766	773	748	790	777	766	746	770	775	761	762	750	757	781	748	767	784	761	760	751	765	743	749	750	769	763	774	761	772	797	773	752	773	802	731	772
GO:0009126_1+GO:0009126_2	736	741	719	736	712	730	705	744	759	730	751	798	756	768	775	750	792	779	768	748	772	777	763	764	752	759	783	750	769	786	763	762	753	767	745	751	752	771	765	776	763	774	799	775	754	775	804	733	774
GO:0006362_1+GO:0006362_2	-	-	-	416	389	-	387	417	425	407	-	458	-	-	438	-	461	449	446	430	446	450	444	436	-	-	446	-	-	-	445	-	422	-	418	422	-	-	439	-	441	445	464	446	424	444	-	-	-
GO:0009128_1+GO:0009128_2	738	743	721	738	714	732	707	746	761	732	753	800	758	771	777	752	794	781	770	750	774	779	765	766	754	761	785	752	771	788	765	764	755	769	747	753	754	773	767	778	765	776	801	777	756	776	806	735	776
GO:0007596_1+GO:0007596_2	664	674	645	660	642	655	635	670	687	658	686	721	686	695	700	679	716	705	695	-	701	698	693	691	684	684	709	682	697	-	692	689	-	694	673	678	678	700	697	703	-	705	726	701	685	703	731	660	699
abs(GO:0009128_1-GO:0009128_2)	739	744	722	739	715	733	708	747	762	733	754	801	759	772	778	753	795	782	771	751	775	780	766	767	755	762	786	753	772	789	766	765	756	770	748	754	755	774	768	779	766	777	802	778	757	777	807	736	777
GO:0009057_1+GO:0009057_2	714	721	697	713	692	708	683	723	737	708	731	776	736	746	753	729	770	757	746	726	750	755	741	742	732	738	761	729	748	764	741	739	731	745	722	729	731	749	745	754	742	752	777	752	732	752	783	711	752
abs(GO:0009125_1-GO:0009125_2)	735	740	718	735	711	729	704	743	758	729	750	797	755	767	774	749	791	778	767	747	771	776	762	763	751	758	782	749	768	785	762	761	752	766	744	750	751	770	764	775	762	773	798	774	753	774	803	732	773
GO:0009141_1+GO:0009141_2	740	745	723	740	716	734	709	748	763	734	755	802	760	773	779	754	796	783	772	752	776	781	767	768	756	763	787	754	773	790	767	766	757	771	749	755	756	775	769	780	767	778	803	779	758	778	808	737	778
abs(GO:0009141_1-GO:0009141_2)	741	746	724	741	717	735	710	749	764	735	756	803	761	774	780	755	797	784	773	753	777	782	768	769	757	764	788	755	774	791	768	767	758	772	750	756	757	776	770	781	768	779	804	780	759	779	809	738	779
GO:0009143_1+GO:0009143_2	742	747	725	742	718	736	711	750	765	736	757	804	762	775	781	756	798	785	774	754	778	783	769	770	758	765	789	756	775	792	769	768	759	773	751	757	758	777	771	782	769	780	805	781	760	780	810	739	780
GO:0006120_1+GO:0006120_2	349	347	330	-	328	335	-	-	-	-	-	391	372	373	-	350	391	-	374	360	382	-	-	-	365	-	376	-	382	384	-	-	354	-	349	-	359	-	-	369	375	378	388	382	-	-	-	354	383
abs(GO:0009143_1-GO:0009143_2)	743	748	726	743	719	737	712	751	766	737	758	805	763	776	782	757	799	786	775	755	779	784	770	771	759	766	790	757	776	793	770	769	760	774	752	758	759	778	772	783	770	781	806	782	761	781	811	740	781
GO:0007178_1+GO:0007178_2	623	631	606	617	603	609	592	-	641	613	646	676	645	655	655	635	670	660	652	640	656	661	649	647	643	641	662	640	655	672	650	646	632	655	630	635	635	658	656	654	653	662	687	-	638	661	-	620	655
GO:0009144_1+GO:0009144_2	744	749	727	744	720	738	713	752	767	738	759	806	764	777	783	758	800	787	776	756	780	785	771	772	760	767	791	758	777	794	771	770	761	775	753	759	760	779	773	784	771	782	807	783	762	782	812	741	782
abs(GO:0009144_1-GO:0009144_2)	745	750	728	745	721	739	714	753	768	739	760	807	765	778	784	759	801	788	777	757	781	786	772	773	761	768	792	759	778	795	772	771	762	776	754	760	761	780	774	785	772	783	808	784	763	783	813	742	783
GO:0006457_1+GO:0006457_2	456	3292	438	457	430	3289	428	3285	468	448	478	501	479	482	480	462	3412	491	489	469	487	492	486	476	470	471	489	3334	488	491	487	474	461	485	460	465	461	483	481	481	484	487	507	486	466	484	516	454	487
GO:0009146_1+GO:0009146_2	746	751	729	746	722	740	715	754	769	740	761	808	766	779	785	760	802	789	778	758	782	787	773	774	762	769	793	760	779	796	773	772	763	777	755	761	762	781	775	786	773	784	809	785	764	784	814	743	784
abs(GO:0009146_1-GO:0009146_2)	747	752	730	747	723	741	716	755	770	741	762	809	767	780	786	761	803	790	779	759	783	788	774	775	763	770	794	761	780	797	774	773	764	778	756	762	763	782	776	787	774	785	810	786	765	785	815	744	785
hsa04064_1+hsa04064_2	-	-	-	-	-	-	-	-	-	-	111	-	-	-	-	-	-	-	120	-	-	-	-	-	-	-	-	-	-	-	-	-	-	113	-	-	-	-	-	-	-	-	-	-	-	-	-	-	-
GO:0009150_1+GO:0009150_2	748	753	731	748	724	742	717	756	771	742	763	810	768	781	787	762	804	791	780	760	784	789	775	776	764	771	795	762	781	798	775	774	765	779	757	763	764	783	777	788	775	786	811	787	766	786	816	745	786
abs(GO:0009150_1-GO:0009150_2)	749	754	732	749	725	743	718	757	772	743	764	811	769	782	788	763	805	792	781	761	785	790	776	777	765	772	796	763	782	799	776	775	766	780	758	764	765	784	778	789	776	787	812	788	767	787	817	746	787
abs(GO:0008284_1-GO:0008284_2)	694	703	678	691	672	686	664	704	717	-	713	754	716	727	729	708	746	736	726	707	730	732	723	720	-	715	738	711	730	744	-	719	710	724	700	709	710	729	726	732	723	734	757	732	713	734	760	692	732
GO:0009152_1+GO:0009152_2	750	755	733	750	726	744	719	758	773	744	765	812	770	783	789	764	806	793	782	762	786	791	777	778	766	773	797	764	783	800	777	776	767	781	759	765	766	785	779	790	777	788	813	789	768	788	818	747	788
abs(GO:0009152_1-GO:0009152_2)	751	756	734	751	727	745	720	759	774	745	766	813	771	784	790	765	807	794	783	763	787	792	778	779	767	774	798	765	784	801	778	777	768	782	760	766	767	786	780	791	778	789	814	790	769	789	819	748	789
GO:0007599_1+GO:0007599_2	666	-	647	662	644	657	637	672	688	-	688	-	688	697	702	680	717	707	697	-	702	700	695	-	685	686	-	684	699	716	694	691	679	696	674	680	680	702	699	705	697	707	728	703	687	705	732	662	701
GO:0009154_1+GO:0009154_2	752	757	735	752	728	746	721	760	775	746	767	814	772	785	791	766	808	795	784	764	788	793	779	780	768	775	799	766	785	802	779	778	769	783	761	767	768	787	781	792	779	790	815	791	770	790	820	749	790
abs(GO:0009126_1-GO:0009126_2)	737	742	720	737	713	731	706	745	760	731	752	799	757	769	776	751	793	780	769	749	773	778	764	765	753	760	784	751	770	787	764	763	754	768	746	752	753	772	766	777	764	775	800	776	755	-	805	734	775
abs(GO:0009154_1-GO:0009154_2)	753	758	736	753	729	747	722	761	776	747	768	815	773	786	792	767	809	796	785	765	789	794	780	781	769	776	800	767	786	803	780	779	770	784	762	768	769	788	782	793	780	791	816	792	771	791	821	750	791
abs(GO:0009123_1-GO:0009123_2)	733	738	716	733	709	727	702	741	756	727	748	795	753	764	772	747	789	776	765	745	769	774	760	761	749	756	780	747	-	783	760	759	750	764	742	748	749	768	762	773	760	771	796	772	751	772	801	730	771
abs(GO:0007259_1-GO:0007259_2)	633	642	-	-	613	620	602	639	651	-	655	687	657	664	665	645	682	669	662	649	667	670	659	659	652	653	672	-	664	681	661	655	645	664	641	646	-	-	668	664	664	673	696	-	651	671	701	627	667
GO:0009158_1+GO:0009158_2	754	759	737	754	730	748	723	762	777	748	769	817	774	787	793	768	810	798	786	766	790	795	782	782	770	777	802	768	787	805	781	780	771	785	763	769	770	789	783	794	781	792	817	793	772	792	822	751	792
abs(GO:0009158_1-GO:0009158_2)	755	760	738	755	731	749	724	763	778	749	770	818	775	788	794	769	811	799	787	767	791	796	783	783	771	778	803	769	788	806	782	781	772	786	764	770	771	790	784	795	782	793	818	794	773	793	823	752	793
GO:0006352_1+GO:0006352_2	405	407	385	403	3226	392	375	405	412	394	427	444	429	431	427	409	449	438	433	418	435	3344	431	423	3283	420	3339	406	437	439	3326	419	411	434	406	411	3336	431	426	3388	430	3357	450	3387	3347	434	463	3304	435
GO:0009161_1+GO:0009161_2	756	761	739	756	732	750	725	764	779	750	771	819	776	789	795	770	812	800	788	768	792	797	784	784	772	779	804	770	789	807	783	782	773	787	765	771	772	791	785	796	783	794	819	795	774	794	824	753	794
GO:0002824_1+GO:0002824_2	-	-	-	-	-	-	-	-	-	-	348	358	-	-	-	-	359	353	-	-	352	361	352	340	340	-	-	-	-	-	-	336	-	348	-	-	340	348	-	343	-	352	360	-	-	348	377	-	-
GO:0000462_1+GO:0000462_2	-	-	-	222	215	213	-	-	-	-	-	-	-	-	-	-	-	-	230	221	-	-	-	222	-	226	-	222	232	229	227	225	225	-	224	-	-	-	-	-	-	223	238	224	-	-	-	-	233
GO:0009164_1+GO:0009164_2	759	763	741	758	734	752	727	766	781	754	773	822	778	793	797	772	814	803	790	770	794	800	786	786	776	781	806	772	791	809	785	784	776	789	767	773	774	794	787	798	785	796	822	797	776	796	826	755	796
abs(GO:0009164_1-GO:0009164_2)	760	764	742	759	735	753	728	767	782	755	774	823	779	794	798	773	815	804	791	771	795	801	787	787	777	782	807	773	792	810	786	785	777	790	768	774	775	795	788	799	786	797	823	798	777	797	827	756	797
abs(GO:0009161_1-GO:0009161_2)	757	762	740	757	733	751	726	765	780	751	772	820	777	790	796	771	813	801	789	769	793	798	785	785	773	780	805	771	790	808	784	783	774	788	766	772	773	792	786	797	784	795	820	796	775	795	825	754	795
GO:0009165_1+GO:0009165_2	761	765	743	760	736	754	729	768	783	756	775	824	780	795	799	774	816	805	792	772	796	802	788	788	778	783	808	774	793	811	787	786	778	791	769	775	776	796	789	800	787	798	824	799	778	798	828	757	798
abs(GO:0009165_1-GO:0009165_2)	762	766	744	761	737	755	730	769	784	757	776	825	781	796	800	775	817	806	793	773	797	803	789	789	779	784	809	775	794	812	788	787	779	792	770	776	777	797	790	801	788	799	825	800	779	799	829	758	799
GO:0009166_1+GO:0009166_2	763	767	745	762	738	756	731	770	785	758	777	826	782	797	801	776	818	807	794	774	798	804	790	790	780	785	810	776	795	813	789	788	780	793	771	777	778	798	791	802	789	800	826	801	780	800	830	759	800
abs(GO:0009166_1-GO:0009166_2)	764	768	746	763	739	757	732	771	786	759	778	827	783	798	802	777	819	808	795	775	799	805	791	791	781	786	811	777	796	814	790	789	781	794	772	778	779	799	792	803	790	801	827	802	781	801	831	760	801
GO:0009167_1+GO:0009167_2	765	769	747	764	740	758	733	772	787	760	779	828	784	799	803	778	820	809	796	776	800	806	792	792	782	787	812	778	797	815	791	790	782	795	773	779	780	800	793	804	791	802	828	803	782	802	832	761	802
GO:0009169_1+GO:0009169_2	767	771	749	766	742	760	735	774	789	762	781	830	786	801	805	780	822	811	798	778	802	808	794	794	784	789	814	780	799	817	793	792	784	797	775	781	782	802	795	806	793	804	830	805	784	804	834	763	804
abs(GO:0009169_1-GO:0009169_2)	768	772	750	767	743	761	736	775	790	763	782	831	787	802	806	781	823	812	799	779	803	809	795	795	785	790	815	781	800	818	794	793	785	798	776	782	783	803	796	807	794	805	831	806	785	805	835	764	805
abs(GO:0009167_1-GO:0009167_2)	766	770	748	765	741	759	734	773	788	761	780	829	785	800	804	779	821	810	797	777	801	807	793	793	783	788	813	779	798	816	792	791	783	796	774	780	781	801	794	805	792	803	829	804	783	803	833	762	803
GO:0009187_1+GO:0009187_2	769	773	751	768	744	762	737	776	791	764	783	832	788	803	807	782	824	813	800	780	804	810	796	796	786	791	816	782	801	819	795	794	786	799	777	783	784	804	797	808	795	806	832	807	786	806	836	765	806
abs(GO:0009190_1-GO:0009190_2)	772	776	754	771	747	765	740	779	794	767	786	835	791	806	810	785	827	816	803	783	807	813	799	799	789	794	819	785	804	822	798	797	789	802	780	786	787	807	800	811	798	809	835	810	789	809	839	768	809
abs(GO:0009187_1-GO:0009187_2)	770	774	752	769	745	763	738	777	792	765	784	833	789	804	808	783	825	814	801	781	805	811	797	797	787	792	817	783	802	820	796	795	787	800	778	784	785	805	798	809	796	807	833	808	787	807	837	766	807
GO:0009190_1+GO:0009190_2	771	775	753	770	746	764	739	778	793	766	785	834	790	805	809	784	826	815	802	782	806	812	798	798	788	793	818	784	803	821	797	796	788	801	779	785	786	806	799	810	797	808	834	809	788	808	838	767	808
GO:0009199_1+GO:0009199_2	773	777	755	772	748	766	741	780	795	768	787	836	792	807	811	786	828	817	804	784	808	814	800	800	790	795	820	786	805	823	799	798	790	803	781	787	788	808	801	812	799	810	836	811	790	810	840	769	810
abs(GO:0009199_1-GO:0009199_2)	774	778	756	773	749	767	742	781	796	769	788	837	793	808	812	787	829	818	805	785	809	815	801	801	791	796	821	787	806	824	800	799	791	804	782	788	789	809	802	813	800	811	837	812	791	811	841	770	811
GO:0009203_1+GO:0009203_2	775	779	757	774	750	768	743	782	797	770	789	838	794	809	813	788	830	819	806	786	810	816	802	802	792	797	822	788	807	825	801	800	792	805	783	789	790	810	803	814	801	812	838	813	792	812	842	771	812
abs(GO:0009203_1-GO:0009203_2)	776	780	758	775	751	769	744	783	798	771	790	839	795	810	814	789	831	820	807	787	811	817	803	803	793	798	823	789	808	826	802	801	793	806	784	790	791	811	804	815	802	813	839	814	793	813	843	772	813
abs(GO:0001731_1-GO:0001731_2)	-	-	-	255	-	-	-	254	-	252	-	267	264	-	-	-	-	-	-	256	-	-	-	-	255	-	-	-	-	-	-	-	-	-	-	-	-	-	-	-	-	-	271	256	-	-	269	-	-
GO:0008543_1+GO:0008543_2	701	709	685	698	679	693	671	712	724	694	719	762	723	734	736	714	754	743	733	-	737	740	729	727	720	722	745	717	-	751	729	725	718	731	707	717	718	735	-	739	730	741	764	739	720	740	767	699	739
GO:0009205_1+GO:0009205_2	777	781	759	776	752	770	745	784	799	772	791	840	796	811	815	790	832	821	808	788	812	818	804	804	794	799	824	790	809	827	803	802	794	807	785	791	792	812	805	816	803	814	840	815	794	814	844	773	814
abs(GO:0009205_1-GO:0009205_2)	778	782	760	777	753	771	746	785	800	773	792	841	797	812	816	791	833	822	809	789	813	819	805	805	795	800	825	791	810	828	804	803	795	808	786	792	793	813	806	817	804	815	841	816	795	815	845	774	815
GO:0009207_1+GO:0009207_2	779	783	761	778	754	772	747	786	801	774	793	842	798	813	817	792	834	823	810	790	814	820	806	806	796	801	826	792	811	829	805	804	796	809	787	793	794	814	807	818	805	816	842	817	796	816	846	775	816
abs(GO:0009207_1-GO:0009207_2)	780	784	762	779	755	773	748	787	802	775	794	843	799	814	818	793	835	824	811	791	815	821	807	807	797	802	827	793	812	830	806	805	797	810	788	794	795	815	808	819	806	817	843	818	797	817	847	776	817
GO:0007062_1+GO:0007062_2	-	598	571	-	569	575	-	597	609	-	-	645	612	622	621	604	-	628	619	609	622	628	616	613	610	606	626	607	622	638	619	614	598	622	599	603	599	625	623	619	620	627	653	625	605	628	658	-	623
GO:0009259_1+GO:0009259_2	781	786	763	780	756	774	749	788	803	776	795	846	800	816	820	794	836	826	812	792	817	823	809	809	798	803	829	795	814	832	808	806	799	811	790	796	796	816	809	820	808	819	844	821	799	818	849	777	819
abs(GO:0009259_1-GO:0009259_2)	782	787	764	781	757	775	750	789	804	777	796	847	801	817	821	795	837	827	813	793	818	824	810	810	799	804	830	796	815	833	809	807	800	812	791	797	797	817	810	821	809	820	845	822	800	819	850	778	820
GO:0009260_1+GO:0009260_2	783	788	765	782	758	776	751	790	805	778	797	848	802	818	822	796	838	828	814	794	819	825	811	811	800	805	831	797	816	834	810	808	801	813	792	798	798	818	811	822	810	821	846	823	801	820	851	779	821
abs(GO:0009260_1-GO:0009260_2)	784	789	766	783	759	777	752	791	806	779	798	849	803	819	823	797	839	829	815	795	820	826	812	812	801	806	832	798	817	835	811	809	802	814	793	799	799	819	812	823	811	822	847	824	802	821	852	780	822
GO:0009261_1+GO:0009261_2	785	790	767	784	760	778	753	792	807	780	799	850	804	820	824	798	840	830	816	796	821	827	813	813	802	807	833	799	818	836	812	810	803	815	794	800	800	820	813	824	812	823	848	825	803	822	853	781	823
abs(GO:0009261_1-GO:0009261_2)	786	791	768	785	761	779	754	793	808	781	800	851	805	821	825	799	841	831	817	797	822	828	814	814	803	808	834	800	819	837	813	811	804	816	795	801	801	821	814	825	813	824	849	826	804	823	854	782	824
GO:0009306_1+GO:0009306_2	787	793	769	786	765	780	755	794	810	784	803	853	806	824	827	801	843	832	818	799	825	831	816	815	805	810	836	803	822	840	814	812	806	817	796	803	802	823	816	827	815	825	852	827	806	825	856	785	826
abs(GO:0006513_1-GO:0006513_2)	479	488	462	480	455	466	-	485	494	472	-	-	-	-	508	486	524	515	514	-	511	515	-	504	493	-	512	486	514	517	512	500	487	-	-	-	485	-	503	506	507	-	533	509	-	-	-	-	513
GO:0007600_1+GO:0007600_2	668	-	649	664	-	659	639	674	690	659	-	724	690	699	-	682	718	709	699	683	704	702	697	692	686	688	710	686	-	718	696	693	681	698	676	682	682	704	-	-	-	709	729	705	689	706	734	664	-
GO:0009314_1+GO:0009314_2	790	796	771	789	767	781	757	797	813	787	805	855	808	827	830	805	847	834	822	803	828	834	819	817	807	813	839	807	825	843	818	816	808	820	798	806	804	826	818	831	817	828	854	829	808	827	858	788	830
abs(hsa04672_1-hsa04672_2)	-	-	-	-	-	-	-	-	-	-	-	-	-	-	132	-	-	-	-	-	-	149	-	139	-	-	-	-	-	-	-	-	-	-	-	-	-	-	-	-	-	-	-	-	-	-	147	-	-
GO:0009411_1+GO:0009411_2	792	798	773	791	769	783	759	799	815	789	807	857	810	829	832	807	849	836	824	805	830	836	821	819	809	815	841	809	827	845	820	818	810	822	800	808	806	828	820	833	819	830	856	831	810	829	860	790	832
GO:0009451_1+GO:0009451_2	795	800	776	794	772	787	762	803	819	793	810	860	813	833	835	810	853	839	828	808	833	839	824	822	812	818	845	812	830	849	823	822	813	825	803	812	810	832	824	837	822	833	859	835	813	832	863	793	835
abs(GO:0001818_1-GO:0001818_2)	255	-	-	263	253	-	243	263	257	-	-	-	272	256	-	-	-	-	-	266	-	-	-	-	-	-	265	259	-	270	-	-	262	-	-	-	-	-	-	253	-	-	-	264	-	-	279	-	-
abs(GO:0009411_1-GO:0009411_2)	793	799	774	792	770	784	760	800	816	790	808	858	811	830	833	808	850	837	825	806	831	837	822	820	810	816	842	810	828	846	821	819	811	823	801	809	807	829	821	834	820	831	857	832	811	830	861	791	833
abs(GO:0009451_1-GO:0009451_2)	796	801	777	795	773	788	763	804	820	794	811	861	814	834	836	811	854	840	829	809	834	840	825	823	813	819	846	813	831	850	824	823	814	826	804	813	811	833	825	838	823	834	860	836	814	833	864	794	836
abs(GO:0009314_1-GO:0009314_2)	791	797	772	790	768	782	758	798	814	788	806	856	809	828	831	806	848	835	823	804	829	835	820	818	808	814	840	808	826	844	819	817	809	821	799	807	805	827	819	832	818	829	855	830	809	828	859	789	831
GO:0009452_1+GO:0009452_2	797	802	778	796	774	789	764	805	821	795	812	862	815	835	837	812	855	841	830	810	835	841	826	824	814	820	847	814	832	851	825	824	815	827	805	814	812	834	826	839	824	835	861	837	815	834	865	795	837
abs(GO:0009452_1-GO:0009452_2)	798	803	779	797	775	790	765	806	822	796	813	863	816	836	838	813	856	842	831	811	836	842	827	825	815	821	848	815	833	852	826	825	816	828	806	815	813	835	827	840	825	836	862	838	816	835	866	796	838
GO:0009605_1+GO:0009605_2	799	806	780	798	776	791	766	808	825	797	814	864	818	837	839	814	857	843	832	812	837	843	828	827	816	823	849	816	834	854	828	827	817	831	807	817	814	836	828	842	826	837	865	840	817	836	867	797	840
abs(GO:0009605_1-GO:0009605_2)	800	807	781	799	777	792	767	809	826	798	815	865	819	838	840	815	858	844	833	813	838	844	829	828	817	824	850	817	835	855	829	828	818	832	808	818	815	837	829	843	827	838	866	841	818	837	868	798	841
GO:0009607_1+GO:0009607_2	801	808	782	800	778	793	768	810	827	799	816	866	820	839	841	816	859	845	834	814	839	845	830	829	818	825	851	818	836	856	830	829	819	833	809	819	816	838	830	844	828	839	867	842	819	838	869	799	842
abs(GO:0009607_1-GO:0009607_2)	802	809	783	801	779	794	769	811	828	800	817	867	821	840	842	817	860	846	835	815	840	846	831	830	819	826	852	819	837	857	831	830	820	834	810	820	817	839	831	845	829	840	868	843	820	839	870	800	843
GO:0009611_1+GO:0009611_2	803	810	784	802	780	795	770	812	829	801	818	868	822	841	843	818	861	847	836	816	841	847	832	831	820	827	853	820	838	858	832	831	821	835	811	821	818	840	832	846	830	841	869	844	821	840	871	801	844
abs(GO:0009611_1-GO:0009611_2)	804	811	785	803	781	796	771	813	830	802	819	869	823	842	844	819	862	848	837	817	842	848	833	832	821	828	854	821	839	859	833	832	822	836	812	822	819	841	833	847	831	842	870	845	822	841	872	802	845
GO:0009617_1+GO:0009617_2	805	812	786	804	782	798	773	815	831	804	820	870	824	844	845	820	864	849	838	818	845	850	835	834	824	829	856	822	841	861	834	833	823	838	813	824	820	843	834	848	832	843	871	847	823	844	873	803	847
abs(GO:0009617_1-GO:0009617_2)	806	813	787	805	783	799	774	816	832	805	821	871	825	845	846	821	865	850	839	819	846	851	836	835	825	830	857	823	842	862	835	834	824	839	814	825	821	844	835	849	833	844	872	848	824	845	874	804	848
GO:0009628_1+GO:0009628_2	807	814	788	806	784	800	775	817	833	806	822	872	826	846	847	822	866	851	840	820	847	852	837	836	826	831	858	824	843	863	836	835	825	840	815	826	822	845	836	850	834	845	873	849	825	846	875	805	849
GO:0009653_1+GO:0009653_2	809	816	790	808	785	802	777	819	835	808	824	874	828	848	849	824	868	853	842	822	849	854	839	838	828	833	859	826	844	865	838	837	827	842	816	829	824	847	838	852	836	847	875	851	827	848	877	807	851
GO:0009719_1+GO:0009719_2	810	817	792	809	786	803	778	821	837	809	825	875	830	850	851	825	870	854	844	824	850	856	840	839	829	834	860	828	845	867	840	839	829	843	818	830	826	848	840	854	837	849	877	852	829	849	878	808	853
GO:0009725_1+GO:0009725_2	812	819	794	811	788	805	780	823	839	811	827	877	832	852	853	827	871	856	846	826	852	858	842	841	831	836	862	830	847	869	842	841	830	845	820	832	828	850	842	856	839	851	879	854	830	851	880	809	855
GO:0009887_1+GO:0009887_2	816	824	798	814	792	808	785	828	844	816	832	880	837	855	857	833	876	860	851	830	856	864	847	845	834	839	866	835	851	873	846	845	835	847	823	836	833	852	847	861	843	855	884	859	835	856	884	814	859
abs(GO:0009887_1-GO:0009887_2)	817	825	799	815	793	809	786	829	845	817	833	881	838	856	858	834	877	861	852	831	857	865	848	846	835	840	867	836	852	874	847	846	836	848	824	837	834	853	848	862	844	856	885	860	836	857	885	815	860
GO:0009888_1+GO:0009888_2	818	826	800	816	794	810	787	830	846	818	834	882	839	857	859	835	878	862	853	832	858	866	849	847	836	841	868	837	853	875	848	847	837	849	825	838	835	854	849	863	845	857	886	861	837	858	886	816	861
abs(GO:0009888_1-GO:0009888_2)	819	827	801	817	795	811	788	831	847	819	835	883	840	858	860	836	879	863	854	833	859	867	850	848	837	842	869	838	854	876	849	848	838	850	826	839	836	855	850	864	846	858	887	862	838	859	887	817	862
abs(GO:0043170_1-GO:0043170_2)	1498	48	51	58	35	38	51	1493	71	1460	65	1562	53	1535	1536	1479	37	1532	1513	58	1535	70	48	1515	1495	1528	53	1494	1530	58	71	66	1495	1504	1481	1502	60	47	52	1538	57	1524	63	33	34	1521	1541	1480	1530
GO:0009889_1+GO:0009889_2	820	828	802	818	796	812	789	832	848	820	836	884	841	859	861	837	880	864	855	834	860	868	851	849	838	843	870	839	855	877	850	849	839	851	827	840	837	856	851	865	847	859	888	863	839	860	888	818	863
abs(GO:0009889_1-GO:0009889_2)	821	829	803	819	797	813	790	833	849	821	837	885	842	860	862	838	881	865	856	835	861	869	852	850	839	844	871	840	856	878	851	850	840	852	828	841	838	857	852	866	848	860	889	864	840	861	889	819	864
abs(GO:0006606_1-GO:0006606_2)	-	-	471	489	464	474	-	-	504	-	-	537	511	-	-	493	533	-	523	501	-	-	-	513	501	505	-	495	-	-	521	507	496	517	494	493	-	516	512	515	-	519	541	517	499	-	549	-	522
GO:0009890_1+GO:0009890_2	822	830	804	820	798	814	791	834	850	822	838	886	843	861	863	839	882	866	857	836	862	870	853	851	840	845	872	841	857	879	852	851	841	853	829	842	839	858	853	867	849	861	890	865	841	862	890	820	865
abs(GO:0009890_1-GO:0009890_2)	823	831	805	821	799	815	792	835	851	823	839	887	844	862	864	840	883	867	858	837	863	871	854	852	841	846	873	842	858	880	853	852	842	854	830	843	840	859	854	868	850	862	891	866	842	863	891	821	866
GO:0009891_1+GO:0009891_2	824	832	806	822	800	816	793	836	852	824	840	888	845	863	865	841	884	868	859	838	864	872	855	853	842	847	874	843	859	881	854	853	843	855	831	844	841	860	855	869	851	863	892	867	843	864	892	822	867
GO:0009790_1+GO:0009790_2	814	821	795	812	790	806	782	824	841	813	829	879	834	853	855	829	873	858	847	827	854	860	844	842	833	837	864	831	849	871	843	842	832	846	821	833	829	851	843	857	841	852	881	855	832	853	881	811	856
abs(GO:0009891_1-GO:0009891_2)	825	833	807	823	801	817	794	837	853	825	841	889	846	864	866	842	885	869	860	839	865	873	856	854	843	848	875	844	860	882	855	854	844	856	832	845	842	861	856	870	852	864	893	868	844	865	893	823	868
abs(GO:0005788_1-GO:0005788_2)	57	47	54	65	2898	53	49	2975	35	58	64	74	43	75	61	69	3089	64	3037	2989	3064	44	52	3044	65	76	57	72	76	3117	69	76	77	50	62	3041	67	58	66	59	53	72	58	63	3032	54	59	68	64
GO:0009892_1+GO:0009892_2	826	834	808	824	802	818	795	838	854	826	842	890	847	865	867	843	886	870	861	840	866	874	857	855	844	849	876	845	861	883	856	855	845	857	833	846	843	862	857	871	853	865	894	869	845	866	894	824	869
abs(GO:0009892_1-GO:0009892_2)	827	835	809	825	803	819	796	839	855	827	843	891	848	866	868	844	887	871	862	841	867	875	858	856	845	850	877	846	862	884	857	856	846	858	834	847	844	863	858	872	854	866	895	870	846	867	895	825	870
GO:0009893_1+GO:0009893_2	828	836	810	826	804	820	797	840	856	828	844	892	849	867	869	845	888	872	863	842	868	876	859	857	846	851	878	847	863	885	858	857	847	859	835	848	845	864	859	873	855	867	896	871	847	868	896	826	871
GO:0006361_1+GO:0006361_2	-	419	396	414	388	-	-	415	423	-	-	456	-	-	-	-	459	-	444	429	-	-	442	434	-	-	-	417	-	-	-	429	-	444	416	421	421	-	437	437	-	443	462	-	-	-	-	-	-
abs(GO:0009893_1-GO:0009893_2)	829	837	811	827	805	821	798	841	857	829	845	893	850	868	870	846	889	873	864	843	869	877	860	858	847	852	879	848	864	886	859	858	848	860	836	849	846	865	860	874	856	868	897	872	848	869	897	827	872
abs(GO:0009894_1-GO:0009894_2)	830	839	813	828	806	823	800	843	859	831	847	895	852	869	872	847	890	874	865	845	870	878	862	860	849	854	881	850	865	888	861	859	850	862	838	851	848	867	862	876	858	870	899	874	850	871	899	829	874
abs(hsa04390_1-hsa04390_2)	-	132	-	-	-	125	-	-	-	-	-	-	-	-	-	-	-	-	-	-	129	-	-	-	-	-	-	-	-	129	-	-	-	133	-	-	-	-	-	-	134	-	-	-	129	-	-	-	135
abs(GO:0008213_1-GO:0008213_2)	686	-	670	-	-	678	657	696	710	681	-	746	708	719	722	701	738	729	720	699	722	724	716	712	706	707	730	704	722	-	717	712	702	716	694	-	704	-	718	725	715	727	750	724	706	726	752	684	724
GO:0009914_1+GO:0009914_2	832	840	814	829	807	824	801	845	861	833	849	896	853	871	873	848	892	877	866	848	871	879	864	861	850	857	882	852	867	890	862	861	854	863	840	852	849	868	864	878	860	871	900	876	851	874	901	830	875
abs(GO:0009914_1-GO:0009914_2)	833	841	815	830	808	825	802	846	862	834	850	897	854	872	874	849	893	878	867	849	872	880	865	862	851	858	883	853	868	891	863	862	855	864	841	853	850	869	865	879	861	872	901	877	852	875	902	831	876
GO:0009966_1+GO:0009966_2	834	843	816	831	809	826	803	847	864	835	851	898	855	873	875	851	894	879	869	850	873	881	866	863	852	859	884	854	869	892	864	863	856	866	842	854	851	870	867	880	862	873	902	878	853	878	904	832	877
abs(GO:0009966_1-GO:0009966_2)	835	844	817	832	810	827	804	848	865	836	852	899	856	874	876	852	895	880	870	851	874	882	867	864	853	860	885	855	870	893	865	864	857	867	843	855	852	871	868	881	863	874	903	879	854	879	905	833	878
GO:0009967_1+GO:0009967_2	836	845	818	833	811	828	805	849	866	837	853	900	857	875	877	853	896	881	871	852	875	883	868	865	854	861	886	856	871	894	866	865	858	868	844	856	853	872	869	882	864	875	904	880	855	880	906	834	879
abs(GO:0009967_1-GO:0009967_2)	837	846	819	834	812	829	806	850	867	838	854	901	858	876	878	854	897	882	872	853	876	884	869	866	855	862	887	857	872	895	867	866	859	869	845	857	854	873	870	883	865	876	905	881	856	881	907	835	880
GO:0009968_1+GO:0009968_2	838	847	820	835	813	830	807	851	868	839	855	902	859	877	879	855	898	883	873	854	877	885	870	867	856	863	888	858	873	896	868	867	860	870	846	858	855	874	871	884	866	877	906	882	857	882	908	836	881
GO:0009987_1+GO:0009987_2	840	848	822	837	814	832	809	853	870	841	857	904	861	879	881	856	900	885	875	855	879	886	871	869	857	865	890	860	875	898	869	869	862	872	848	860	857	875	873	886	868	879	908	883	859	884	910	838	883
abs(GO:0009987_1-GO:0009987_2)	841	849	823	838	815	833	810	854	871	842	858	905	862	880	882	857	901	886	876	856	880	887	872	870	858	866	891	861	876	899	870	870	863	873	849	861	858	876	874	887	869	880	909	884	860	885	911	839	884
abs(GO:0019538_1-GO:0019538_2)	1024	1035	1001	68	991	1013	995	1028	1058	1020	1047	1084	1033	63	1063	1035	1078	66	68	1034	1057	1060	1049	1054	1035	1061	1074	1036	1060	1086	1048	1049	59	1052	1027	1041	1040	1062	1059	1077	77	1061	65	59	1043	47	1090	72	1065
GO:0010033_1+GO:0010033_2	843	852	826	840	817	835	813	856	874	844	860	908	864	883	885	859	904	888	879	859	882	890	874	873	859	868	894	864	878	902	873	873	866	876	851	863	861	878	876	890	872	882	912	886	863	887	913	841	886
abs(GO:0010033_1-GO:0010033_2)	844	853	827	841	818	836	814	857	875	845	861	909	865	884	886	860	905	889	880	860	883	891	875	874	860	869	895	865	879	903	874	874	867	877	852	864	862	879	877	891	873	883	913	887	864	888	914	842	887
abs(GO:0006858_1-GO:0006858_2)	-	-	-	-	-	-	-	-	-	-	557	-	-	562	559	-	576	567	567	-	563	-	562	558	550	-	566	545	563	573	-	-	541	561	-	538	-	560	558	-	-	567	588	563	542	564	594	529	567
GO:0010212_1+GO:0010212_2	848	858	830	845	821	839	819	861	879	847	866	912	869	889	889	863	908	892	883	865	886	894	878	879	863	874	899	867	884	907	877	877	872	879	855	868	865	882	881	896	876	887	916	890	867	892	919	846	891
abs(GO:0010212_1-GO:0010212_2)	849	859	831	846	822	840	820	862	880	848	867	913	870	890	890	864	909	893	884	866	887	895	879	880	864	875	900	868	885	908	878	878	873	880	856	869	866	883	882	897	877	888	917	891	868	893	920	847	892
GO:0010243_1+GO:0010243_2	850	860	832	847	823	841	821	863	881	849	868	914	871	891	891	865	910	894	885	867	888	896	880	881	865	876	901	869	886	909	879	879	874	881	857	870	867	884	883	898	878	889	918	892	869	894	921	848	893
GO:0010256_1+GO:0010256_2	852	862	834	849	824	843	823	865	883	850	870	916	872	892	892	867	912	896	887	869	889	898	882	883	867	878	903	870	888	911	881	881	875	883	858	871	869	886	885	900	879	891	920	894	871	896	923	849	895
abs(GO:0010256_1-GO:0010256_2)	853	863	835	850	825	844	824	866	884	851	871	917	873	893	893	868	913	897	888	870	890	899	883	884	868	879	904	871	889	912	882	882	876	884	859	872	870	887	886	901	880	892	921	895	872	897	924	850	896
abs(GO:0006900_1-GO:0006900_2)	-	-	527	-	521	525	-	-	564	-	-	600	570	-	576	554	-	581	-	562	-	586	574	572	-	563	582	562	-	592	-	566	557	-	554	553	-	578	576	572	573	583	605	-	557	-	-	544	582
hsa05200_1+hsa05200_2	3294	168	3237	162	160	160	3248	161	3376	3268	3320	175	171	3375	160	3275	3436	165	170	161	165	180	173	165	162	167	167	162	171	3448	168	3280	167	171	167	3361	164	163	169	3365	3354	3362	3443	3363	168	171	176	163	173
GO:0007259_1+GO:0007259_2	632	641	-	-	612	619	601	-	650	-	654	-	656	663	664	644	681	668	661	648	666	669	658	658	-	652	671	-	-	680	660	654	644	663	640	645	-	-	667	-	663	672	695	667	650	670	700	626	666
abs(GO:0051213_1-GO:0051213_2)	33	40	-	-	-	-	-	-	-	40	31	-	32	-	-	63	32	-	48	38	-	-	-	-	34	-	-	34	-	38	43	-	53	-	33	28	-	-	-	30	-	38	-	-	57	-	33	-	41
abs(hsa03050_1-hsa03050_2)	-	-	-	-	-	-	-	-	-	-	-	-	-	-	-	-	-	-	109	99	-	-	-	-	-	102	-	-	-	-	-	-	-	-	-	-	-	-	-	-	106	100	-	-	-	-	105	-	-
GO:0010467_1+GO:0010467_2	856	870	838	858	830	849	832	870	890	859	878	923	878	898	898	873	917	902	892	874	895	901	887	889	874	881	908	874	892	917	885	886	879	886	866	875	877	891	889	908	884	895	924	897	876	903	926	854	903
GO:0010468_1+GO:0010468_2	857	871	839	859	831	850	833	871	891	860	879	924	879	899	899	874	918	903	893	875	896	902	888	890	875	882	909	875	893	918	886	887	880	887	867	876	878	892	890	909	885	896	925	898	877	904	927	855	904
abs(GO:0010468_1-GO:0010468_2)	858	872	840	860	832	851	834	872	892	861	880	925	880	900	900	875	919	904	894	876	897	903	889	891	876	883	910	876	894	919	887	888	881	888	868	877	879	893	891	910	886	897	926	899	878	905	928	856	905
GO:0010498_1+GO:0010498_2	859	873	841	861	833	852	835	873	893	862	881	926	881	901	901	876	920	905	895	877	898	904	890	892	877	884	911	877	895	920	888	889	882	889	869	878	880	894	892	911	887	898	927	900	879	906	929	857	906
abs(GO:0010498_1-GO:0010498_2)	860	874	842	862	834	853	836	874	894	863	882	927	882	902	902	877	921	906	896	878	899	905	891	893	878	885	912	878	896	921	889	890	883	890	870	879	881	895	893	912	888	899	928	901	880	907	930	858	907
GO:0010556_1+GO:0010556_2	863	875	843	863	836	856	837	877	895	864	883	928	883	903	904	878	922	909	897	880	901	907	892	897	880	886	914	880	897	923	890	892	884	891	871	880	883	896	894	914	890	901	932	902	881	909	931	859	910
abs(GO:0010556_1-GO:0010556_2)	864	876	844	864	837	857	838	878	896	865	884	929	884	904	905	879	923	910	898	881	902	908	893	898	881	887	915	881	898	924	891	893	885	892	872	881	884	897	895	915	891	902	933	903	882	910	932	860	911
GO:0010557_1+GO:0010557_2	865	877	845	865	838	858	839	879	897	866	885	930	885	905	906	880	924	911	899	882	903	909	894	899	882	888	916	882	899	925	892	894	886	893	873	882	885	898	896	916	892	903	934	904	883	911	933	861	912
GO:0010035_1+GO:0010035_2	845	854	828	842	819	837	815	858	876	846	862	910	866	885	887	861	906	890	881	861	884	892	876	875	861	870	896	866	880	904	875	875	868	878	853	865	863	880	878	892	874	884	914	888	865	889	915	843	888
abs(GO:0010557_1-GO:0010557_2)	866	878	846	866	839	859	840	880	898	867	886	931	886	906	907	881	925	912	900	883	904	910	895	900	883	889	917	883	900	926	893	895	887	894	874	883	886	899	897	917	893	904	935	905	884	912	934	862	913
GO:0010558_1+GO:0010558_2	867	879	847	867	840	860	841	881	899	868	887	932	887	907	908	882	926	913	901	884	905	911	896	901	884	890	918	884	901	927	894	896	888	895	875	884	887	900	898	918	894	905	936	906	885	913	935	863	914
abs(GO:0008219_1-GO:0008219_2)	690	699	674	687	-	682	-	700	-	684	709	750	712	723	726	705	742	733	723	703	726	728	720	716	710	711	734	-	726	741	720	716	706	720	-	705	-	725	722	729	719	731	754	728	710	730	756	688	728
abs(GO:0010558_1-GO:0010558_2)	868	880	848	868	841	861	842	882	900	869	888	933	888	908	909	883	927	914	902	885	906	912	897	902	885	891	919	885	902	928	895	897	889	896	876	885	888	901	899	919	895	906	937	907	886	914	936	864	915
GO:0010562_1+GO:0010562_2	869	881	849	869	842	862	843	883	901	870	889	934	889	909	910	884	928	915	903	886	907	913	898	903	886	892	920	886	903	929	896	898	890	897	877	886	889	902	900	920	896	907	938	908	887	915	937	865	916
abs(GO:0010562_1-GO:0010562_2)	870	882	850	870	843	863	844	884	902	871	890	935	890	910	911	885	929	916	904	887	908	914	899	904	887	893	921	887	904	930	897	899	891	898	878	887	890	903	901	921	897	908	939	909	888	916	938	866	917
GO:0010564_1+GO:0010564_2	872	883	851	871	845	864	845	885	903	872	892	936	891	911	914	886	930	918	905	888	910	915	900	905	888	895	922	888	906	932	898	900	893	899	879	889	892	905	903	923	898	910	940	911	889	919	939	867	919
abs(GO:0010564_1-GO:0010564_2)	873	884	852	872	846	865	846	886	904	873	893	937	892	912	915	887	931	919	906	889	911	916	901	906	889	896	923	889	907	933	899	901	894	900	880	890	893	906	904	924	899	911	941	912	890	920	940	868	920
abs(GO:0009063_1-GO:0009063_2)	720	-	703	720	-	714	689	728	743	714	-	782	-	751	759	734	776	763	752	732	756	761	747	748	-	743	767	734	754	770	747	746	737	751	729	735	736	755	-	760	747	758	783	759	738	759	788	717	758
GO:0010604_1+GO:0010604_2	875	885	855	874	848	867	849	888	906	875	895	939	894	914	917	890	933	921	907	891	913	918	903	908	891	898	925	891	908	935	901	902	895	902	882	892	895	908	905	926	901	913	943	914	892	922	941	869	921
abs(GO:0010604_1-GO:0010604_2)	876	886	856	875	849	868	850	889	907	876	896	940	895	915	918	891	934	922	908	892	914	919	904	909	892	899	926	892	909	936	902	903	896	903	883	893	896	909	906	927	902	914	944	915	893	923	942	870	922
GO:0010605_1+GO:0010605_2	877	887	857	876	850	869	851	890	908	877	897	941	896	916	919	892	935	923	909	893	915	920	905	910	893	900	927	893	910	937	903	904	897	904	884	894	897	910	907	928	903	915	945	916	894	924	943	871	923
abs(GO:0010605_1-GO:0010605_2)	878	888	858	877	851	870	852	891	909	878	898	942	897	917	920	893	936	924	910	894	916	921	906	911	894	901	928	894	911	938	904	905	898	905	885	895	898	911	908	929	904	916	946	917	895	925	944	872	924
abs(GO:0044763_1-GO:0044763_2)	74	1586	55	64	1566	1597	1552	57	1642	1580	69	67	1614	50	63	1603	64	1649	1640	1607	1651	55	1649	54	1606	1647	1645	1617	1648	1685	56	68	1610	64	73	1620	1628	1638	56	65	58	70	1695	1639	71	60	1660	48	66
abs(GO:0009628_1-GO:0009628_2)	808	815	789	807	-	801	776	818	834	807	823	873	827	847	848	823	867	852	841	821	848	853	838	837	827	832	-	825	-	864	837	836	826	841	-	827	823	846	837	851	835	846	874	850	826	847	876	806	850
abs(GO:0009719_1-GO:0009719_2)	811	818	793	810	787	804	779	822	838	810	826	876	831	851	852	826	-	855	845	825	851	857	841	840	830	835	861	829	846	868	841	840	-	844	819	831	827	849	841	855	838	850	878	853	-	850	879	-	854
GO:0010608_1+GO:0010608_2	879	889	859	878	852	871	853	892	910	879	899	943	898	918	921	894	937	925	911	895	917	922	907	912	895	902	929	895	912	939	905	906	899	906	886	896	899	912	909	930	905	917	947	918	896	926	945	873	925
abs(GO:0010608_1-GO:0010608_2)	880	890	860	879	853	872	854	893	911	880	900	944	899	919	922	895	938	926	912	896	918	923	908	913	896	903	930	896	913	940	906	907	900	907	887	897	900	913	910	931	906	918	948	919	897	927	946	874	926
abs(GO:0032897_1-GO:0032897_2)	1303	64	1277	1308	1265	61	1262	52	70	1282	1313	1377	1309	61	1352	1305	1357	1343	50	1306	1346	76	1333	1332	1308	1338	1353	-	1343	62	73	1320	1312	1321	1297	1308	64	1351	1320	1348	75	1340	71	1341	62	1342	1359	1301	69
GO:0010628_1+GO:0010628_2	881	891	861	880	854	873	855	894	912	881	901	945	900	920	923	896	939	927	913	897	919	924	909	914	897	904	931	897	914	941	907	908	901	908	888	898	901	914	911	932	907	919	949	920	898	928	947	875	927
GO:0001655_1+GO:0001655_2	-	250	-	251	-	-	232	-	243	248	-	-	260	246	-	-	257	256	-	251	251	-	-	-	-	-	-	-	-	-	-	-	-	257	-	-	248	-	-	242	260	252	-	251	-	-	264	-	262
abs(GO:0010628_1-GO:0010628_2)	882	892	862	881	855	874	856	895	913	882	902	946	901	921	924	897	940	928	914	898	920	925	910	915	898	905	932	898	915	942	908	909	902	909	889	899	902	915	912	933	908	920	950	921	899	929	948	876	928
GO:0010629_1+GO:0010629_2	883	893	863	882	856	875	857	896	914	883	903	947	902	922	925	898	941	929	915	899	921	926	911	916	899	906	933	899	916	943	909	910	903	910	890	900	903	916	913	934	909	921	951	922	900	930	949	877	929
abs(GO:0010629_1-GO:0010629_2)	884	894	864	883	857	876	858	897	915	884	904	948	903	923	926	899	942	930	916	900	922	927	912	917	900	907	934	900	917	944	910	911	904	911	891	901	904	917	914	935	910	922	952	923	901	931	950	878	930
GO:0010639_1+GO:0010639_2	886	897	867	885	860	879	861	899	917	887	907	950	905	926	929	902	945	932	918	902	925	929	915	920	903	909	935	903	919	947	912	914	907	913	893	904	907	920	916	937	913	924	954	926	904	934	951	881	932
abs(GO:0010639_1-GO:0010639_2)	887	898	868	886	861	880	862	900	918	888	908	951	906	927	930	903	946	933	919	903	926	930	916	921	904	910	936	904	920	948	913	915	908	914	894	905	908	921	917	938	914	925	955	927	905	935	952	882	933
GO:0010646_1+GO:0010646_2	888	899	869	887	862	881	863	901	919	889	909	952	907	928	931	904	947	934	920	904	927	931	917	922	905	911	937	905	921	949	914	916	909	915	895	906	909	922	918	939	915	926	956	928	906	936	953	883	934
abs(GO:0010646_1-GO:0010646_2)	889	900	870	888	863	882	864	902	920	890	910	953	908	929	932	905	948	935	921	905	928	932	918	923	906	912	938	906	922	950	915	917	910	916	896	907	910	923	919	940	916	927	957	929	907	937	954	884	935
GO:0010647_1+GO:0010647_2	890	901	871	889	864	883	865	903	921	891	911	954	909	930	933	906	949	936	922	906	929	933	919	924	907	913	939	907	923	951	916	918	911	917	897	908	911	924	920	941	917	928	958	930	908	938	955	885	936
abs(GO:0010647_1-GO:0010647_2)	891	902	872	890	865	884	866	904	922	892	912	955	910	931	934	907	950	937	923	907	930	934	920	925	908	914	940	908	924	952	917	919	912	918	898	909	912	925	921	942	918	929	959	931	909	939	956	886	937
abs(GO:0007187_1-GO:0007187_2)	-	-	-	-	608	-	597	-	-	-	649	682	651	-	-	639	674	-	-	-	661	-	654	653	-	646	667	-	-	-	655	-	638	-	635	-	640	662	661	660	658	667	-	662	644	666	695	623	661
GO:0010648_1+GO:0010648_2	892	903	873	891	866	885	867	905	923	893	913	956	911	932	935	908	951	938	924	908	931	935	921	926	909	915	941	909	925	953	918	920	913	919	899	910	913	926	922	943	919	930	960	932	910	940	957	887	938
GO:0010827_1+GO:0010827_2	898	910	878	895	872	891	873	911	928	898	920	962	914	936	940	912	959	943	929	914	936	941	925	931	913	921	946	914	929	958	924	925	919	924	905	915	919	932	927	950	924	935	968	939	916	947	964	894	944
GO:0010833_1+GO:0010833_2	900	912	880	897	874	892	875	912	930	900	921	963	916	938	942	913	961	945	931	916	938	943	926	933	915	923	948	916	931	960	926	927	921	926	907	917	921	934	929	952	926	937	970	941	918	949	966	896	945
abs(GO:0007409_1-GO:0007409_2)	-	-	631	645	632	638	621	656	670	643	673	705	-	-	683	663	702	690	679	-	686	-	680	-	670	671	692	-	682	700	-	674	663	681	-	664	665	-	686	686	683	-	714	688	-	-	719	646	684
abs(GO:0010833_1-GO:0010833_2)	901	913	881	898	875	893	876	913	931	901	922	964	917	939	943	914	962	946	932	917	939	944	927	934	916	924	949	917	932	961	927	928	922	927	908	918	922	935	930	953	927	938	971	942	919	950	967	897	946
GO:0010817_1+GO:0010817_2	896	908	876	893	870	889	871	909	926	896	917	960	912	934	938	910	957	940	927	912	934	939	923	929	911	919	944	-	927	956	922	923	917	922	903	913	917	930	925	948	922	933	966	937	914	945	961	891	942
GO:0010941_1+GO:0010941_2	904	916	883	901	877	896	878	916	933	902	926	965	919	943	944	916	964	947	933	919	940	946	930	936	920	927	952	921	936	964	930	931	923	928	910	922	925	939	932	955	928	942	974	944	921	952	970	900	948
abs(GO:0009790_1-GO:0009790_2)	815	822	796	813	791	807	783	825	842	814	830	-	835	854	856	830	874	859	848	828	855	861	845	843	-	838	865	832	850	872	844	843	833	-	822	834	830	-	844	858	842	853	882	856	833	854	882	812	857
GO:0010948_1+GO:0010948_2	908	918	886	904	879	899	880	918	936	905	929	968	922	945	947	918	966	949	935	921	942	949	932	939	922	930	955	924	940	966	932	933	926	930	912	925	927	942	935	957	931	945	976	946	924	954	973	903	950
abs(GO:0044249_1-GO:0044249_2)	1576	55	1543	61	1523	1559	41	43	1605	1537	1573	50	1573	1613	1614	1558	1634	1605	1595	1572	55	67	1607	73	63	55	1609	1575	55	1643	59	45	50	1578	42	1579	59	1599	63	1610	47	1601	75	62	1593	68	55	1556	1613
abs(GO:0010948_1-GO:0010948_2)	909	919	887	905	880	900	881	919	937	906	930	969	923	946	948	919	967	950	936	922	943	950	933	940	923	931	956	925	941	967	933	934	927	931	913	926	928	943	936	958	932	946	977	947	925	955	974	904	951
GO:0012501_1+GO:0012501_2	910	923	890	909	882	901	883	920	939	911	934	972	925	947	952	922	969	955	940	924	944	951	936	942	925	934	958	927	943	971	939	938	928	934	916	929	933	946	939	962	935	948	980	948	928	956	978	906	956
GO:0014070_1+GO:0014070_2	913	928	892	913	884	909	885	925	947	915	939	974	927	949	954	924	971	961	944	929	948	953	942	944	928	942	964	930	945	975	941	940	931	939	918	933	939	948	945	964	942	953	984	952	934	959	980	912	961
abs(GO:0044282_1-GO:0044282_2)	72	1556	1558	1592	1538	52	61	71	55	56	1587	62	1589	1627	66	1572	67	1621	1612	70	73	1609	1623	70	1579	68	61	1591	1621	60	80	1583	72	1592	57	63	1599	1612	1593	1624	1599	1615	74	70	1607	67	58	69	1627
abs(GO:0015031_1-GO:0015031_2)	915	930	894	916	886	912	889	927	949	919	942	976	928	951	956	927	974	964	946	931	950	955	944	946	931	944	966	932	948	977	943	942	933	941	920	935	941	950	947	967	945	955	986	954	936	961	982	914	963
abs(GO:0010817_1-GO:0010817_2)	897	909	877	894	871	890	872	910	927	897	918	961	913	935	939	911	958	941	928	913	935	940	924	930	912	920	945	913	928	957	923	924	918	923	904	914	918	931	926	949	923	934	967	938	915	946	962	892	943
GO:0015749_1+GO:0015749_2	917	934	896	920	889	916	892	930	953	922	945	978	929	954	960	930	976	969	948	935	953	958	946	948	933	948	969	935	952	980	947	945	936	945	922	938	944	953	950	970	948	959	990	958	938	964	984	916	965
GO:0015758_1+GO:0015758_2	919	935	898	922	891	918	893	931	955	924	947	979	931	956	961	932	977	971	949	936	955	960	947	950	934	950	970	937	953	981	948	947	938	947	924	940	945	955	952	972	949	960	992	960	939	966	985	917	966
GO:0008104_1+GO:0008104_2	675	682	658	672	653	666	646	683	697	667	696	734	697	707	710	690	727	716	708	3305	711	711	705	700	695	695	719	693	708	726	703	701	3283	705	3247	691	692	712	709	715	705	717	738	713	697	3361	741	672	712
GO:0015833_1+GO:0015833_2	921	936	899	924	893	919	895	932	957	926	949	980	932	958	962	933	979	972	950	937	957	962	948	952	936	952	972	939	955	982	949	948	940	949	925	942	947	956	954	974	950	961	994	962	941	967	987	918	967
abs(GO:0015833_1-GO:0015833_2)	922	937	900	925	894	920	896	933	958	927	950	981	933	959	963	934	980	973	951	938	958	963	949	953	937	953	973	940	956	983	950	949	941	950	926	943	948	957	955	975	951	962	995	963	942	968	988	919	968
GO:0015931_1+GO:0015931_2	923	938	901	926	895	921	897	934	959	928	951	982	934	960	964	935	981	974	952	939	959	964	950	954	938	954	974	941	957	984	951	950	942	951	927	944	949	958	956	976	952	963	996	964	943	969	989	920	969
abs(GO:0015931_1-GO:0015931_2)	924	939	902	927	896	922	898	935	960	929	952	983	935	961	965	936	982	975	953	940	960	965	951	955	939	955	975	942	958	985	952	951	943	952	928	945	950	959	957	977	953	964	997	965	944	970	990	921	970
GO:0015980_1+GO:0015980_2	925	940	903	928	897	923	899	936	961	930	953	984	936	962	966	937	983	976	954	941	961	966	952	956	940	956	976	943	959	986	953	952	944	953	929	946	951	960	958	978	954	965	998	966	945	971	991	922	971
hsa05100_1+hsa05100_2	156	3285	149	152	153	152	149	153	150	3256	3312	166	161	155	152	157	159	3362	3372	153	157	3360	167	157	156	159	160	153	3399	159	3298	161	-	163	159	155	156	156	162	151	164	157	169	158	3357	164	167	156	165
abs(GO:0015980_1-GO:0015980_2)	926	941	904	929	898	924	900	937	962	931	954	985	937	963	967	938	984	977	955	942	962	967	953	957	941	957	977	-	960	987	954	953	945	954	930	947	952	961	959	979	955	966	999	967	946	972	992	923	972
GO:0016032_1+GO:0016032_2	931	945	908	932	901	927	904	939	965	934	957	990	942	967	973	941	989	982	960	947	967	970	957	961	945	962	981	949	965	990	958	955	951	959	933	951	954	965	964	984	958	968	1001	971	952	975	996	927	975
abs(GO:0016032_1-GO:0016032_2)	932	946	909	933	902	928	905	940	966	935	958	991	943	968	974	942	990	983	961	948	968	971	958	962	946	963	982	950	966	991	959	956	952	960	934	952	955	966	965	985	959	969	1002	972	953	976	997	928	976
GO:0016043_1+GO:0016043_2	935	949	911	936	905	930	908	942	969	938	961	994	946	971	977	945	993	986	964	951	971	974	961	965	949	966	985	953	969	994	962	959	955	963	937	954	958	969	968	988	962	972	1005	975	956	979	1000	931	979
abs(GO:0016043_1-GO:0016043_2)	936	950	912	937	906	931	909	943	970	939	962	995	947	972	978	946	994	987	965	952	972	975	962	966	950	967	986	954	970	995	963	960	956	964	938	955	959	970	969	989	963	973	1006	976	957	980	1001	932	980
GO:0016050_1+GO:0016050_2	937	951	913	938	908	932	910	944	971	940	963	996	948	973	979	947	995	989	966	954	973	976	963	967	951	968	987	955	971	996	964	961	957	965	939	956	961	971	970	990	964	974	1007	978	958	981	1002	933	981
GO:0006858_1+GO:0006858_2	-	-	-	-	-	-	-	-	-	-	556	583	555	561	558	-	575	566	566	546	562	-	-	-	549	546	-	544	-	-	-	-	-	-	541	537	541	-	-	-	558	566	587	562	541	563	593	528	566
GO:0001818_1+GO:0001818_2	254	-	-	262	-	-	242	262	-	-	-	-	271	-	-	-	-	266	-	265	-	-	-	-	-	-	-	258	-	269	270	-	-	-	-	-	-	-	-	252	-	266	-	263	-	-	-	-	-
GO:0015672_1+GO:0015672_2	916	931	895	917	887	913	890	928	950	920	943	977	-	952	957	928	-	965	947	932	951	956	945	947	932	945	967	933	949	978	944	943	934	942	921	936	942	951	948	968	946	956	987	955	937	962	983	915	964
GO:0006497_1+GO:0006497_2	-	482	-	-	449	-	445	477	487	-	-	520	-	501	499	-	-	508	508	486	504	-	502	497	-	490	-	478	507	510	-	494	-	-	479	480	-	-	-	499	-	506	-	-	485	-	535	-	505
GO:0016054_1+GO:0016054_2	939	953	916	941	911	934	912	946	973	942	965	1000	951	975	982	949	999	991	968	956	975	978	965	969	954	972	990	957	974	998	966	965	958	968	941	958	963	973	972	992	967	976	1010	980	960	984	1005	935	984
abs(GO:0014070_1-GO:0014070_2)	914	929	893	914	885	910	886	926	948	916	940	975	-	950	955	925	972	962	945	930	949	954	943	945	929	943	965	931	946	976	942	941	932	940	919	934	940	949	946	965	943	954	985	953	935	960	981	913	962
abs(GO:0007599_1-GO:0007599_2)	667	-	648	663	645	658	638	673	689	-	689	723	689	698	703	681	-	708	698	682	703	701	696	-	-	687	-	685	700	717	695	692	680	697	675	681	681	703	700	706	-	708	-	704	688	-	733	663	702
abs(GO:0016054_1-GO:0016054_2)	940	954	917	942	912	935	913	947	974	943	966	1001	952	976	983	950	1000	992	969	957	976	979	966	970	955	973	991	958	975	999	967	966	959	969	942	959	964	974	973	993	968	977	1011	981	961	985	1006	936	985
GO:0016070_1+GO:0016070_2	942	955	919	944	913	936	914	949	976	944	969	1004	954	979	984	951	1001	993	972	958	977	980	968	972	956	975	993	959	977	1000	968	967	961	970	943	961	965	977	975	996	969	978	1012	982	962	987	1007	938	987
abs(GO:0010941_1-GO:0010941_2)	905	917	884	902	878	897	879	917	934	903	927	966	920	944	945	917	965	948	934	920	941	947	931	937	921	928	953	922	937	965	931	932	924	929	-	923	926	940	933	956	929	943	975	945	922	953	971	901	949
abs(GO:0016070_1-GO:0016070_2)	943	956	920	945	914	937	915	950	977	945	970	1005	955	980	985	952	1002	994	973	959	978	981	969	973	957	976	994	960	978	1001	969	968	962	971	944	962	966	978	976	997	970	979	1013	983	963	988	1008	939	988
GO:0016071_1+GO:0016071_2	944	957	921	946	915	938	916	951	978	946	971	1006	956	981	986	953	1003	995	974	960	979	982	970	974	958	977	995	961	979	1002	970	969	963	972	945	963	967	979	977	998	971	980	1014	984	964	989	1009	940	989
GO:0007187_1+GO:0007187_2	-	-	-	621	-	614	-	-	646	618	648	681	650	-	659	-	673	-	-	644	660	-	653	652	648	645	666	645	660	-	654	-	637	-	634	639	639	661	660	659	657	-	692	661	643	665	694	-	660
abs(GO:0016071_1-GO:0016071_2)	945	958	922	947	916	939	917	952	979	947	972	1007	957	982	987	954	1004	996	975	961	980	983	971	975	959	978	996	962	980	1003	971	970	964	973	946	964	968	980	978	999	972	981	1015	985	965	990	1010	941	990
GO:0016072_1+GO:0016072_2	946	959	923	948	917	940	918	953	980	948	973	1008	958	983	988	955	1005	997	976	962	981	984	972	976	960	979	997	963	981	1004	972	971	965	974	947	965	969	981	979	1000	973	982	1016	986	966	991	1011	942	991
abs(GO:0016072_1-GO:0016072_2)	947	960	924	949	918	941	919	954	981	949	974	1009	959	984	989	956	1006	998	977	963	982	985	973	977	961	980	998	964	982	1005	973	972	966	975	948	966	970	982	980	1001	974	983	1017	987	967	992	1012	943	992
GO:0006839_1+GO:0006839_2	534	536	512	-	-	-	499	-	548	519	553	-	-	557	-	-	-	562	562	543	558	565	558	-	-	-	-	540	-	569	-	-	537	558	-	533	-	-	554	-	554	562	584	-	-	559	-	524	562
abs(GO:0016192_1-GO:0016192_2)	951	963	928	952	920	942	923	957	984	951	975	1010	960	988	991	959	1008	1000	980	965	984	989	976	980	962	986	1001	967	985	1007	978	976	968	978	952	971	971	986	984	1004	978	987	1019	989	970	993	1018	944	995
GO:0015992_1+GO:0015992_2	929	944	907	930	900	926	903	938	964	933	956	989	940	966	972	940	988	981	959	945	966	969	956	960	943	961	980	948	964	989	957	954	950	958	932	950	953	964	963	983	957	-	1000	970	951	974	995	926	974
GO:0016265_1+GO:0016265_2	955	965	934	957	924	946	926	963	988	953	979	1014	963	991	993	963	1012	1005	986	969	990	991	982	984	965	989	1005	971	990	1012	982	979	972	982	957	975	973	992	986	1008	981	991	1022	991	974	998	1022	948	997
hsa04120_1+hsa04120_2	120	3279	112	116	115	117	116	118	3373	117	3339	122	121	3361	113	3298	3424	121	129	117	119	126	127	119	3296	121	119	121	122	117	124	3282	124	3318	121	118	116	121	120	3355	125	120	131	119	3355	124	126	3322	126
GO:0016310_1+GO:0016310_2	957	966	936	959	926	948	928	964	990	954	981	1016	965	993	995	965	1014	1006	988	971	992	993	983	987	966	991	1007	973	992	1014	984	981	973	983	958	977	975	994	988	1010	983	993	1023	993	976	1000	1024	950	999
abs(GO:0016310_1-GO:0016310_2)	958	967	937	960	927	949	929	965	991	955	982	1017	966	994	996	966	1015	1007	989	972	993	994	984	988	967	992	1008	974	993	1015	985	982	974	984	959	978	976	995	989	1011	984	994	1024	994	977	1001	1025	951	1000
abs(GO:0007062_1-GO:0007062_2)	593	599	572	-	570	576	-	598	610	582	615	646	-	623	-	605	638	629	-	610	623	-	617	614	611	607	627	608	623	639	-	615	599	-	-	604	600	626	624	620	-	628	654	-	606	-	-	591	624
GO:0016477_1+GO:0016477_2	964	974	944	965	931	955	934	970	999	961	988	1024	972	1001	1002	974	1018	1012	994	976	997	1002	988	993	972	999	1012	977	998	1025	990	987	978	990	966	982	981	1000	996	1017	993	999	1031	1000	982	1006	1029	954	1004
abs(GO:0016477_1-GO:0016477_2)	965	975	945	966	932	956	935	971	1000	962	989	1025	973	1002	1003	975	1019	1013	995	977	998	1003	989	994	973	1000	1013	978	999	1026	991	988	979	991	967	983	982	1001	997	1018	994	1000	1032	1001	983	1007	1030	955	1005
GO:0016482_1+GO:0016482_2	966	976	946	967	933	957	936	972	1001	963	990	1026	974	1003	1004	976	1020	1014	996	978	999	1004	990	995	974	1001	1014	979	1000	1027	992	989	980	992	968	984	983	1002	998	1019	995	1001	1033	1002	984	1008	1031	956	1006
abs(GO:0016482_1-GO:0016482_2)	967	977	947	968	934	958	937	973	1002	964	991	1027	975	1004	1005	977	1021	1015	997	979	1000	1005	991	996	975	1002	1015	980	1001	1028	993	990	981	993	969	985	984	1003	999	1020	996	1002	1034	1003	985	1009	1032	957	1007
GO:0016485_1+GO:0016485_2	968	978	948	969	935	959	938	974	1003	965	992	1028	976	1005	1006	978	1022	1016	998	980	1001	1006	992	997	976	1003	1016	981	1002	1029	994	991	982	994	970	986	985	1004	1000	1021	997	1003	1035	1004	986	1010	1033	958	1008
GO:0010638_1+GO:0010638_2	885	895	865	884	858	877	859	898	916	885	905	-	904	924	927	900	943	931	-	-	923	928	913	918	901	908	-	901	918	945	911	912	905	912	892	902	905	918	915	936	911	923	953	924	902	932	-	879	931
abs(GO:0016485_1-GO:0016485_2)	969	979	949	970	936	960	939	975	1004	966	993	1029	977	1006	1007	979	1023	1017	999	981	1002	1007	993	998	977	1004	1017	982	1003	1030	995	992	983	995	971	987	986	1005	1001	1022	998	1004	1036	1005	987	1011	1034	959	1009
GO:0016567_1+GO:0016567_2	971	982	950	973	938	962	940	977	1006	967	995	1030	979	1008	1008	980	1024	1019	1001	982	1003	1008	994	999	980	1007	1018	983	1005	1032	996	995	985	996	973	988	988	1008	1004	1023	999	1006	1037	1006	988	1014	1035	960	1010
abs(GO:0016567_1-GO:0016567_2)	972	983	951	974	939	963	941	978	1007	968	996	1031	980	1009	1009	981	1025	1020	1002	983	1004	1009	995	1000	981	1008	1019	984	1006	1033	997	996	986	997	974	989	989	1009	1005	1024	1000	1007	1038	1007	989	1015	1036	961	1011
GO:0002576_1+GO:0002576_2	-	-	-	-	-	288	-	296	298	-	-	-	-	310	312	-	-	319	324	-	-	329	-	-	-	315	-	-	326	-	-	-	-	-	304	-	-	-	-	304	-	-	330	318	-	-	333	302	328
GO:0016568_1+GO:0016568_2	973	984	952	975	940	964	942	979	1008	969	997	1032	981	1010	1010	982	1026	1021	1003	984	1005	1010	996	1001	982	1009	1020	985	1007	1034	998	997	987	998	975	990	990	1010	1006	1025	1001	1008	1039	1008	990	1016	1037	962	1012
hsa05321_1+hsa05321_2	-	-	-	-	-	-	-	175	-	-	-	-	183	-	-	-	-	176	-	-	176	-	-	-	-	-	-	-	-	-	181	-	-	-	-	-	-	174	-	-	-	-	188	-	180	183	-	-	-
abs(GO:0006665_1-GO:0006665_2)	505	-	-	506	-	-	475	-	524	-	527	554	-	533	-	511	550	538	539	518	-	-	-	-	518	-	-	514	-	-	-	-	513	-	512	-	511	-	529	532	530	536	558	535	-	-	-	-	540
abs(GO:0016568_1-GO:0016568_2)	974	985	953	976	941	965	943	980	1009	970	998	1033	982	1011	1011	983	1027	1022	1004	985	1006	1011	997	1002	983	1010	1021	986	1008	1035	999	998	988	999	976	991	991	1011	1007	1026	1002	1009	1040	1009	991	1017	1038	963	1013
GO:0016569_1+GO:0016569_2	975	986	954	977	942	966	944	981	1010	971	999	1034	983	1012	1012	984	1028	1023	1005	986	1007	1012	998	1003	984	1011	1022	987	1009	1036	1000	999	989	1000	977	992	992	1012	1008	1027	1003	1010	1041	1010	992	1018	1039	964	1014
abs(GO:0016042_1-GO:0016042_2)	934	948	-	935	904	-	907	941	968	937	960	993	945	970	976	944	992	985	963	950	970	973	960	964	948	965	984	952	968	993	961	958	954	962	936	953	957	968	967	987	961	971	1004	974	955	978	999	930	978
abs(GO:0016569_1-GO:0016569_2)	976	987	955	978	943	967	945	982	1011	972	1000	1035	984	1013	1013	985	1029	1024	1006	987	1008	1013	999	1004	985	1012	1023	988	1010	1037	1001	1000	990	1001	978	993	993	1013	1009	1028	1004	1011	1042	1011	993	1019	1040	965	1015
GO:0016570_1+GO:0016570_2	977	988	956	979	944	968	946	983	1012	973	1001	1036	985	1014	1014	986	1030	1025	1007	988	1009	1014	1000	1005	986	1013	1024	989	1011	1038	1002	1001	991	1002	979	994	994	1014	1010	1029	1005	1012	1043	1012	994	1020	1041	966	1016
GO:0016042_1+GO:0016042_2	933	947	910	934	903	929	906	-	967	936	959	992	944	969	975	943	991	984	962	949	969	972	959	963	947	964	983	951	967	992	960	957	953	961	935	-	956	967	966	986	960	970	1003	973	954	977	998	929	977
abs(GO:0016570_1-GO:0016570_2)	978	989	957	980	945	969	947	984	1013	974	1002	1037	986	1015	1015	987	1031	1026	1008	989	1010	1015	1001	1006	987	1014	1025	990	1012	1039	1003	1002	992	1003	980	995	995	1015	1011	1030	1006	1013	1044	1013	995	1021	1042	967	1017
abs(GO:0009968_1-GO:0009968_2)	839	-	821	836	-	831	808	852	869	840	856	903	860	878	880	-	899	884	874	-	878	-	-	868	-	864	889	859	874	897	-	868	861	871	847	859	856	-	872	885	867	878	907	-	858	883	909	837	882
GO:0016573_1+GO:0016573_2	981	991	960	983	948	972	950	987	1016	977	1003	1040	989	1018	1018	990	1034	1029	1011	992	1013	1017	1004	1009	990	1017	1028	993	1015	1042	1006	1005	995	1006	983	998	998	1018	1014	1033	1009	1016	1047	1016	998	1024	1045	970	1020
abs(GO:0016573_1-GO:0016573_2)	982	992	961	984	949	973	951	988	1017	978	1004	1041	990	1019	1019	991	1035	1030	1012	993	1014	1018	1005	1010	991	1018	1029	994	1016	1043	1007	1006	996	1007	984	999	999	1019	1015	1034	1010	1017	1048	1017	999	1025	1046	971	1021
GO:0016571_1+GO:0016571_2	979	990	958	981	946	970	948	985	1014	975	-	1038	987	1016	1016	988	1032	1027	1009	990	1011	1016	1002	1007	988	1015	1026	991	1013	1040	1004	1003	993	1004	981	996	996	1016	1012	1031	1007	1014	1045	1014	996	1022	1043	968	1018
GO:0017038_1+GO:0017038_2	988	998	967	989	955	978	958	993	1022	984	1009	1047	995	1026	1026	997	1041	1035	1019	998	1021	1024	1011	1017	997	1023	1035	1000	1022	1049	1012	1009	1001	1012	990	1005	1004	1023	1022	1040	1016	1021	1053	1023	1005	1029	1051	976	1027
GO:0018108_1+GO:0018108_2	990	1000	968	991	956	980	960	995	1023	986	1011	1050	997	1027	1027	999	1043	1037	1021	1000	1022	1026	1013	1019	999	1025	1037	1001	1024	1051	1013	1011	1003	1014	992	1007	1005	1025	1023	1042	1018	1023	1055	1025	1007	1030	1053	978	1029
hsa05214_1+hsa05214_2	-	-	-	170	167	-	-	169	165	-	-	183	178	-	-	-	-	-	178	-	-	-	-	-	170	-	-	-	180	-	-	-	175	-	-	167	-	-	-	-	-	-	-	-	-	-	-	-	181
abs(GO:0016050_1-GO:0016050_2)	938	952	914	939	909	933	911	945	972	941	964	997	949	974	980	948	996	990	967	955	974	977	964	968	952	969	988	956	972	997	965	962	-	966	940	957	962	972	971	991	965	975	1008	979	959	982	1003	934	982
abs(GO:0018108_1-GO:0018108_2)	991	1001	969	992	957	981	961	996	1024	987	1012	1051	998	1028	1028	1000	1044	1038	1022	1001	1023	1027	1014	1020	1000	1026	1038	1002	1025	1052	1014	1012	1004	1015	993	1008	1006	1026	1024	1043	1019	1024	1056	1026	1008	1031	1054	979	1030
GO:0018130_1+GO:0018130_2	992	1002	970	993	958	982	962	997	1025	988	1013	1052	999	1029	1029	1001	1045	1039	1023	1002	1024	1028	1015	1021	1001	1027	1039	1003	1026	1053	1015	1013	1005	1016	994	1009	1007	1027	1025	1044	1020	1025	1057	1027	1009	1032	1055	980	1031
abs(GO:0018130_1-GO:0018130_2)	993	1003	971	994	959	983	963	998	1026	989	1014	1053	1000	1030	1030	1002	1046	1040	1024	1003	1025	1029	1016	1022	1002	1028	1040	1004	1027	1054	1016	1014	1006	1017	995	1010	1008	1028	1026	1045	1021	1026	1058	1028	1010	1033	1056	981	1032
GO:0018193_1+GO:0018193_2	994	1004	972	995	960	984	964	999	1027	990	1015	1054	1001	1031	1031	1003	1047	1041	1025	1004	1026	1030	1017	1023	1003	1029	1041	1005	1028	1055	1017	1015	1007	1018	996	1011	1009	1029	1027	1046	1022	1027	1059	1029	1011	1034	1057	982	1033
abs(GO:0019885_1-GO:0019885_2)	-	-	-	-	-	-	-	-	-	-	1062	1098	1047	1079	1079	1050	1093	1088	1068	1050	1074	73	76	61	1050	1075	1088	1051	1075	1101	1063	1064	1051	1065	1042	1056	1054	1078	1073	1090	1067	1076	81	1074	1058	1079	1104	1026	1081
GO:0018205_1+GO:0018205_2	996	1006	974	998	963	986	966	1001	1029	992	1017	1056	1003	1033	1033	1005	1048	1043	1027	1006	1028	1032	1019	1025	1006	1031	1043	1007	1030	1057	1019	1017	1009	1020	998	1013	1011	1031	1029	1048	1024	1029	1062	1031	1013	1036	1059	984	1035
abs(GO:0018205_1-GO:0018205_2)	997	1007	975	999	964	987	967	1002	1030	993	1018	1057	1004	1034	1034	1006	1049	1044	1028	1007	1029	1033	1020	1026	1007	1032	1044	1008	1031	1058	1020	1018	1010	1021	999	1014	1012	1032	1030	1049	1025	1030	1063	1032	1014	1037	1060	985	1036
GO:0018212_1+GO:0018212_2	998	1008	976	1000	965	988	968	1003	1031	994	1019	1058	1005	1035	1035	1007	1050	1045	1029	1008	1030	1034	1021	1027	1008	1033	1045	1009	1032	1059	1021	1019	1011	1022	1000	1015	1013	1033	1031	1050	1026	1031	1064	1033	1015	1038	1061	986	1037
abs(GO:0018212_1-GO:0018212_2)	999	1009	977	1001	966	989	969	1004	1032	995	1020	1059	1006	1036	1036	1008	1051	1046	1030	1009	1031	1035	1022	1028	1009	1034	1046	1010	1033	1060	1022	1020	1012	1023	1001	1016	1014	1034	1032	1051	1027	1032	1065	1034	1016	1039	1062	987	1038
GO:0016458_1+GO:0016458_2	962	972	942	963	929	953	932	968	997	-	987	1022	970	999	1000	972	1016	1010	992	974	995	1000	986	991	970	997	-	976	997	1023	988	985	976	988	964	981	980	999	994	1015	991	997	1029	998	980	1004	1027	953	1002
abs(GO:0010035_1-GO:0010035_2)	846	855	829	843	820	838	816	859	877	-	863	911	867	886	-	862	907	891	882	862	885	893	877	876	-	871	897	-	881	905	876	876	869	-	854	866	864	881	879	893	875	885	915	889	866	890	916	844	889
GO:0018393_1+GO:0018393_2	1000	1010	978	1002	967	990	970	1005	1033	996	1021	1060	1007	1037	1037	1009	1052	1047	1031	1010	1032	1036	1023	1029	1010	1035	1047	1011	1034	1062	1023	1021	1013	1024	1002	1017	1015	1035	1033	1052	1028	1033	1067	1035	1017	1040	1063	988	1039
abs(GO:0018393_1-GO:0018393_2)	1001	1011	979	1003	968	991	971	1006	1034	997	1022	1061	1008	1038	1038	1010	1053	1048	1032	1011	1033	1037	1024	1030	1011	1036	1048	1012	1035	1063	1024	1022	1014	1025	1003	1018	1016	1036	1034	1053	1029	1034	1068	1036	1018	1041	1064	989	1040
GO:0018394_1+GO:0018394_2	1002	1012	980	1004	969	992	972	1007	1035	998	1023	1062	1009	1039	1039	1011	1054	1049	1033	1012	1034	1038	1025	1031	1012	1037	1049	1013	1036	1064	1025	1023	1015	1026	1004	1019	1017	1037	1035	1054	1030	1035	1069	1037	1019	1042	1065	990	1041
abs(GO:0007596_1-GO:0007596_2)	665	-	646	661	643	656	636	671	-	-	687	722	687	696	701	-	-	706	696	-	-	699	694	-	-	685	-	683	698	-	693	690	678	695	-	679	679	701	698	704	-	706	727	702	686	704	-	661	700
abs(GO:0018394_1-GO:0018394_2)	1003	1013	981	1005	970	993	973	1008	1036	999	1024	1063	1010	1040	1040	1012	1055	1050	1034	1013	1035	1039	1026	1032	1013	1038	1050	1014	1037	1065	1026	1024	1016	1027	1005	1020	1018	1038	1036	1055	1031	1036	1070	1038	1020	1043	1066	991	1042
GO:0009416_1+GO:0009416_2	794	-	775	793	771	785	761	801	817	791	-	859	812	831	834	809	851	838	826	-	832	838	823	821	811	817	843	811	829	847	822	820	812	824	802	810	808	830	822	835	821	832	858	833	812	831	862	792	834
GO:0019058_1+GO:0019058_2	1004	1014	982	1006	971	994	974	1009	1037	1000	1026	1065	1012	1043	1042	1013	1057	1051	1035	1015	1037	1040	1027	1034	1015	1040	1052	1015	1038	1066	1028	1026	1017	1029	1006	1022	1020	1040	1038	1057	1033	1038	1071	1039	1023	1044	1068	993	1044
abs(GO:0019058_1-GO:0019058_2)	1005	1015	983	1007	972	995	975	1010	1038	1001	1027	1066	1013	1044	1043	1014	1058	1052	1036	1016	1038	1041	1028	1035	1016	1041	1053	1016	1039	1067	1029	1027	1018	1030	1007	1023	1021	1041	1039	1058	1034	1039	1072	1040	1024	1045	1069	994	1045
abs(GO:0002711_1-GO:0002711_2)	-	-	-	-	-	-	-	309	-	-	339	-	-	-	338	-	344	344	341	-	340	-	-	-	-	-	-	-	-	-	-	-	-	-	-	-	329	337	-	-	-	342	-	-	-	340	364	321	-
abs(GO:0010648_1-GO:0010648_2)	893	904	874	892	867	886	868	906	924	894	914	957	-	933	936	909	952	-	925	909	932	936	922	927	-	916	942	910	926	954	919	921	-	920	900	911	914	927	923	944	920	931	961	933	911	941	958	888	939
GO:0019080_1+GO:0019080_2	1006	1018	984	1010	974	996	978	1011	1041	1003	1030	1067	1016	1047	1046	1017	1061	1054	1039	1017	1039	1043	1032	1037	1018	1043	1056	1019	1043	1069	1030	1032	1022	1035	1010	1024	1023	1044	1042	1060	1037	1043	1075	1043	1026	1048	1072	997	1048
GO:0006363_1+GO:0006363_2	-	422	-	418	-	404	-	419	427	-	-	460	-	-	440	422	463	-	448	-	448	-	446	-	-	-	448	419	449	-	-	432	-	445	-	424	-	-	-	-	443	-	466	-	-	-	475	-	-
abs(GO:0019080_1-GO:0019080_2)	1007	1019	985	1011	975	997	979	1012	1042	1004	1031	1068	1017	1048	1047	1018	1062	1055	1040	1018	1040	1044	1033	1038	1019	1044	1057	1020	1044	1070	1031	1033	1023	1036	1011	1025	1024	1045	1043	1061	1038	1044	1076	1044	1027	1049	1073	998	1049
GO:0019083_1+GO:0019083_2	1008	1020	986	1012	976	998	980	1013	1043	1005	1032	1069	1018	1049	1048	1019	1063	1056	1041	1019	1041	1045	1034	1039	1020	1045	1058	1021	1045	1071	1032	1034	1024	1037	1012	1026	1025	1046	1044	1062	1039	1045	1077	1045	1028	1050	1074	999	1050
abs(GO:0019083_1-GO:0019083_2)	1009	1021	987	1013	977	999	981	1014	1044	1006	1033	1070	1019	1050	1049	1020	1064	1057	1042	1020	1042	1046	1035	1040	1021	1046	1059	1022	1046	1072	1033	1035	1025	1038	1013	1027	1026	1047	1045	1063	1040	1046	1078	1046	1029	1051	1075	1000	1051
GO:0019219_1+GO:0019219_2	1011	1022	988	1014	978	1000	982	1015	1045	1007	1034	1071	1020	1051	1050	1022	1065	1058	1043	1021	1044	1047	1036	1041	1022	1048	1060	1023	1047	1073	1034	1036	1026	1039	1014	1028	1027	1049	1046	1064	1041	1047	1080	1047	1030	1052	1076	1001	1052
abs(GO:0019219_1-GO:0019219_2)	1012	1023	989	1015	979	1001	983	1016	1046	1008	1035	1072	1021	1052	1051	1023	1066	1059	1044	1022	1045	1048	1037	1042	1023	1049	1061	1024	1048	1074	1035	1037	1027	1040	1015	1029	1028	1050	1047	1065	1042	1048	1081	1048	1031	1053	1077	1002	1053
GO:0019220_1+GO:0019220_2	1013	1024	990	1016	980	1002	984	1017	1047	1009	1036	1073	1022	1053	1052	1024	1067	1060	1045	1023	1046	1049	1038	1043	1024	1050	1062	1025	1049	1075	1036	1038	1028	1041	1016	1030	1029	1051	1048	1066	1043	1049	1082	1049	1032	1054	1078	1003	1054
abs(GO:0018193_1-GO:0018193_2)	995	1005	973	996	961	985	965	1000	1028	991	1016	1055	1002	1032	1032	1004	-	1042	1026	1005	1027	1031	1018	1024	1004	1030	1042	1006	1029	1056	1018	1016	1008	1019	997	1012	1010	1030	1028	1047	1023	1028	1060	1030	1012	1035	1058	983	1034
abs(GO:0019220_1-GO:0019220_2)	1014	1025	991	1017	981	1003	985	1018	1048	1010	1037	1074	1023	1054	1053	1025	1068	1061	1046	1024	1047	1050	1039	1044	1025	1051	1063	1026	1050	1076	1037	1039	1029	1042	1017	1031	1030	1052	1049	1067	1044	1050	1083	1050	1033	1055	1079	1004	1055
GO:0019221_1+GO:0019221_2	1015	1026	992	1018	982	1004	986	1019	1049	1011	1038	1075	1024	1055	1054	1026	1069	1062	1047	1025	1048	1051	1040	1045	1026	1052	1064	1027	1051	1077	1038	1040	1030	1043	1018	1032	1031	1053	1050	1068	1045	1051	1084	1051	1034	1056	1080	1005	1056
GO:0019222_1+GO:0019222_2	1017	1028	994	1020	984	1006	988	1021	1051	1013	1040	1077	1026	1057	1056	1028	1071	1064	1049	1027	1050	1053	1042	1047	1028	1054	1066	1029	1053	1079	1040	1042	1031	1045	1020	1034	1033	1055	1052	1070	1047	1053	1086	1053	1036	1058	1082	1007	1058
abs(GO:0016553_1-GO:0016553_2)	-	75	-	54	-	-	-	-	-	-	-	-	-	-	-	-	-	-	-	-	-	-	-	-	56	60	-	-	72	-	-	52	-	-	-	-	-	69	1002	-	-	-	-	-	-	61	-	-	-
abs(GO:0019222_1-GO:0019222_2)	1018	1029	995	1021	985	1007	989	1022	1052	1014	1041	1078	1027	1058	1057	1029	1072	1065	1050	1028	1051	1054	1043	1048	1029	1055	1067	1030	1054	1080	1041	1043	1032	1046	1021	1035	1034	1056	1053	1071	1048	1054	1087	1054	1037	1059	1083	1008	1059
abs(GO:0012501_1-GO:0012501_2)	911	924	891	910	883	902	884	921	940	912	935	973	926	948	953	923	970	956	941	925	945	952	937	943	926	935	959	928	944	972	940	939	929	935	917	930	934	947	940	963	936	949	981	-	929	-	979	907	957
abs(GO:0002200_1-GO:0002200_2)	-	275	-	-	-	-	252	-	-	268	-	300	298	280	279	280	-	-	-	-	-	295	-	-	-	288	-	-	292	-	-	-	-	290	-	-	283	286	-	-	-	-	303	-	-	-	303	-	-
GO:0019438_1+GO:0019438_2	1019	1030	996	1022	986	1008	990	1023	1053	1015	1042	1079	1028	1059	1058	1030	1073	1067	1051	1029	1052	1055	1044	1049	1030	1056	1069	1031	1055	1081	1043	1044	1033	1047	1022	1036	1035	1057	1054	1072	1049	1056	1088	1055	1038	1060	1085	1009	1060
abs(GO:0019438_1-GO:0019438_2)	1020	1031	997	1023	987	1009	991	1024	1054	1016	1043	1080	1029	1060	1059	1031	1074	1068	1052	1030	1053	1056	1045	1050	1031	1057	1070	1032	1056	1082	1044	1045	1034	1048	1023	1037	1036	1058	1055	1073	1050	1057	1089	1056	1039	1061	1086	1010	1061
GO:0019439_1+GO:0019439_2	1021	1032	998	1024	988	1010	992	1025	1055	1017	1044	1081	1030	1061	1060	1032	1075	1069	1053	1031	1054	1057	1046	1051	1032	1058	1071	1033	1057	1083	1045	1046	1035	1049	1024	1038	1037	1059	1056	1074	1051	1058	1090	1057	1040	1062	1087	1011	1062
abs(GO:0019439_1-GO:0019439_2)	1022	1033	999	1025	989	1011	993	1026	1056	1018	1045	1082	1031	1062	1061	1033	1076	1070	1054	1032	1055	1058	1047	1052	1033	1059	1072	1034	1058	1084	1046	1047	1036	1050	1025	1039	1038	1060	1057	1075	1052	1059	1091	1058	1041	1063	1088	1012	1063
GO:0019538_1+GO:0019538_2	1023	1034	1000	1026	990	1012	994	1027	1057	1019	1046	1083	1032	1063	1062	1034	1077	1071	1055	1033	1056	1059	1048	1053	1034	1060	1073	1035	1059	1085	1047	1048	1037	1051	1026	1040	1039	1061	1058	1076	1053	1060	1092	1059	1042	1064	1089	1013	1064
abs(GO:0003401_1-GO:0003401_2)	-	-	313	-	-	-	-	-	-	321	-	371	-	-	359	-	372	367	-	-	-	374	-	-	-	351	-	-	-	366	362	-	-	361	-	339	-	-	-	-	-	-	375	-	-	362	395	-	-
GO:0019637_1+GO:0019637_2	1025	1036	1002	1027	992	1014	996	1029	1059	1021	1048	1085	1034	1064	1064	1036	1079	1072	1056	1035	1058	1061	1050	1055	1036	1062	1075	1037	1061	1087	1049	1050	1038	1053	1028	1042	1041	1063	1060	1078	1054	1062	1093	1060	1044	1065	1091	1014	1066
abs(GO:0019637_1-GO:0019637_2)	1026	1037	1003	1028	993	1015	997	1030	1060	1022	1049	1086	1035	1065	1065	1037	1080	1073	1057	1036	1059	1062	1051	1056	1037	1063	1076	1038	1062	1088	1050	1051	1039	1054	1029	1043	1042	1064	1061	1079	1055	1063	1094	1061	1045	1066	1092	1015	1067
GO:0019693_1+GO:0019693_2	1027	1038	1004	1029	994	1016	998	1031	1061	1023	1050	1087	1036	1066	1066	1038	1081	1074	1058	1037	1060	1063	1052	1057	1038	1064	1077	1039	1063	1089	1051	1052	1040	1055	1030	1044	1043	1065	1062	1080	1056	1064	1095	1062	1046	1067	1093	1016	1068
abs(GO:0019693_1-GO:0019693_2)	1028	1039	1005	1030	995	1017	999	1032	1062	1024	1051	1088	1037	1067	1067	1039	1082	1075	1059	1038	1061	1064	1053	1058	1039	1065	1078	1040	1064	1090	1052	1053	1041	1056	1031	1045	1044	1066	1063	1081	1057	1065	1096	1063	1047	1068	1094	1017	1069
GO:0019752_1+GO:0019752_2	1032	1042	1009	1033	998	1022	1002	1035	1065	1027	1054	1091	1040	1072	1071	1042	1085	1080	1062	1042	1064	1067	1056	1063	1042	1068	1081	1043	1067	1093	1055	1055	1043	1059	1035	1048	1047	1070	1066	1084	1060	1068	1100	1066	1051	1071	1097	1019	1072
abs(GO:0019752_1-GO:0019752_2)	1033	1043	1010	1034	999	1023	1003	1036	1066	1028	1055	1092	1041	1073	1072	1043	1086	1081	1063	1043	1065	1068	1057	1064	1043	1069	1082	1044	1068	1094	1056	1056	1044	1060	1036	1049	1048	1071	1067	1085	1061	1069	1101	1067	1052	1072	1098	1020	1073
abs(GO:0000460_1-GO:0000460_2)	-	-	-	221	-	-	-	-	-	-	-	-	229	-	-	-	226	-	-	-	224	-	-	-	222	-	-	-	-	228	-	-	-	-	-	-	-	222	228	213	231	-	-	223	-	-	-	-	-
abs(GO:0002709_1-GO:0002709_2)	-	-	-	-	-	-	-	-	-	-	337	-	-	-	336	-	-	343	-	-	339	352	-	327	-	-	-	-	346	-	-	-	-	338	-	-	-	335	-	330	-	-	-	-	-	-	362	-	-
GO:0017015_1+GO:0017015_2	986	996	965	988	953	976	956	991	1020	982	1007	1045	993	1024	1024	995	1039	1034	1017	996	1019	1022	1009	1015	995	1021	1033	998	1020	1047	1010	1007	999	1010	988	1003	1002	1022	1020	1038	1014	1019	1051	1021	1003	1027	1049	974	1025
abs(GO:0019941_1-GO:0019941_2)	1041	1049	1019	1040	1006	1030	1010	1043	1073	1034	1066	1102	1050	1082	1083	1052	1097	1092	1072	1054	1077	1080	1066	1075	1054	1079	1092	1055	1079	1105	1067	1068	1054	1069	1046	1060	1058	1082	1077	1093	1071	1080	1110	1078	1061	1083	1108	1030	1085
GO:0019725_1+GO:0019725_2	1030	1040	1007	1031	996	1020	1000	1033	1063	1025	1052	1089	1038	1070	1069	1040	1083	1078	1060	1040	1062	1065	1054	1061	1040	1066	1079	1041	1065	1091	1053	-	1042	1057	1033	1046	1045	1068	1064	1082	1058	1066	1098	1064	1049	1069	1095	-	1070
GO:0006476_1+GO:0006476_2	3306	476	451	470	443	456	3250	471	481	3258	491	514	492	495	493	475	514	504	502	3302	3387	505	3363	489	3285	484	502	473	501	504	500	487	474	498	473	3381	474	496	494	494	3391	500	520	3400	479	497	529	467	500
GO:0022008_1+GO:0022008_2	1044	1053	1023	1045	1007	1035	1011	1048	1077	1036	1072	1104	1052	1087	1085	1053	1099	1093	1074	1061	1083	1081	1070	1076	1058	1081	1094	1057	1084	1113	1069	1069	1055	1076	1047	1061	1067	1084	1078	1096	1072	1087	1112	1081	1064	1088	1110	1035	1090
abs(GO:0022008_1-GO:0022008_2)	1045	1054	1024	1046	1008	1036	1012	1049	1078	1037	1073	1105	1053	1088	1086	1054	1100	1094	1075	1062	1084	1082	1071	1077	1059	1082	1095	1058	1085	1114	1070	1070	1056	1077	1048	1062	1068	1085	1079	1097	1073	1088	1113	1082	1065	1089	1111	1036	1091
GO:0010332_1+GO:0010332_2	-	864	-	851	826	845	825	867	885	852	872	918	874	894	-	869	914	898	889	-	891	-	884	885	869	-	905	-	890	913	-	-	-	885	860	873	871	888	887	902	881	-	922	-	873	898	925	851	897
abs(GO:0022402_1-GO:0022402_2)	1047	1055	1026	1047	1010	1038	1014	1051	1080	1039	1075	1106	1055	1090	1088	1056	1102	1096	1076	1063	1086	1084	1073	1079	1060	1084	1097	1060	1087	1116	1072	1072	1058	1079	1050	1064	1070	1087	1081	1098	1075	1090	1115	1083	1067	1091	1113	1038	1093
GO:0019941_1+GO:0019941_2	1040	1048	1018	1039	1005	1029	1009	1042	1072	1033	1065	1101	1049	1081	1082	1051	1096	1091	1071	1053	1076	1079	1065	1074	1053	1078	1091	1054	1078	1104	1066	1067	1053	1068	1045	1059	1057	1081	1076	1092	1070	1079	1109	1077	1060	1082	1107	1029	1084
GO:0022411_1+GO:0022411_2	1048	1056	1027	1048	1011	1039	1015	1052	1081	1040	1076	1107	1056	1091	1089	1057	1103	1097	1077	1064	1087	1085	1074	1080	1061	1085	1098	1061	1088	1117	1073	1073	1059	1080	1052	1065	1071	1090	1082	1099	1076	1091	1116	1084	1068	1092	1114	1039	1094
GO:0009063_1+GO:0009063_2	719	-	702	719	-	713	688	-	742	713	-	781	-	-	758	-	775	762	751	731	755	760	746	747	-	-	766	-	753	769	746	745	736	750	728	734	-	754	-	759	-	757	782	758	737	758	-	716	757
abs(GO:0022411_1-GO:0022411_2)	1049	1057	1028	1049	1012	1040	1016	1053	1082	1041	1077	1108	1057	1092	1090	1058	1104	1098	1078	1065	1088	1086	1075	1081	1062	1086	1099	1062	1089	1118	1074	1074	1060	1081	1053	1066	1072	1091	1083	1100	1077	1092	1117	1085	1069	1093	1115	1040	1095
abs(GO:0008283_1-GO:0008283_2)	692	701	676	689	670	684	662	702	715	686	711	752	714	725	-	-	744	-	-	705	728	730	-	718	712	713	736	709	728	-	-	-	708	722	-	707	-	727	724	-	721	-	-	730	-	732	758	690	730
abs(GO:0002562_1-GO:0002562_2)	297	304	-	292	-	-	-	295	-	288	-	-	-	-	-	304	-	318	-	-	-	328	327	-	-	-	319	-	-	-	-	-	305	-	-	-	-	-	320	-	-	-	-	-	-	-	-	-	-
GO:0022603_1+GO:0022603_2	1053	1059	1031	1054	1015	1043	1018	1055	1084	1046	1080	1111	1060	1095	1093	1060	1107	1102	1082	1069	1093	1090	1077	1084	1065	1089	1102	1065	1093	1123	1077	1077	1063	1084	1058	1068	1074	1094	1085	1104	1081	1095	1120	1088	1072	1098	1119	1043	1099
abs(GO:0022603_1-GO:0022603_2)	1054	1060	1032	1055	1016	1044	1019	1056	1085	1047	1081	1112	1061	1096	1094	1061	1108	1103	1083	1070	1094	1091	1078	1085	1066	1090	1103	1066	1094	1124	1078	1078	1064	1085	1059	1069	1075	1095	1086	1105	1082	1096	1121	1089	1073	1099	1120	1044	1100
GO:0022604_1+GO:0022604_2	1055	1061	1033	1056	1017	1045	1020	1057	1086	1048	1082	1113	1062	1097	1095	1062	1109	1104	1084	1071	1095	1092	1079	1086	1067	1091	1104	1067	1095	1125	1079	1079	1065	1086	1060	1070	1076	1096	1087	1106	1083	1097	1122	1090	1074	1100	1121	1045	1101
abs(GO:0022604_1-GO:0022604_2)	1056	1062	1034	1057	1018	1046	1021	1058	1087	1049	1083	1114	1063	1098	1096	1063	1110	1105	1085	1072	1096	1093	1080	1087	1068	1092	1105	1068	1096	1126	1080	1080	1066	1087	1061	1071	1077	1097	1088	1107	1084	1098	1123	1091	1075	1101	1122	1046	1102
GO:0022607_1+GO:0022607_2	1057	1063	1035	1058	1019	1047	1022	1059	1088	1050	1084	1115	1064	1099	1097	1064	1111	1106	1086	1073	1097	1094	1081	1088	1069	1093	1106	1069	1097	1127	1081	1081	1067	1088	1062	1072	1078	1098	1089	1108	1085	1099	1124	1092	1076	1102	1123	1047	1103
abs(GO:0022607_1-GO:0022607_2)	1058	1064	1036	1059	1020	1048	1023	1060	1089	1051	1085	1116	1065	1100	1098	1065	1112	1107	1087	1074	1098	1095	1082	1089	1070	1094	1107	1070	1098	1128	1082	1082	1068	1089	1063	1073	1079	1099	1090	1109	1086	1100	1125	1093	1077	1103	1124	1048	1104
GO:0002709_1+GO:0002709_2	-	-	-	-	-	-	-	-	-	-	336	-	-	-	-	-	343	342	-	-	338	-	-	-	-	-	341	-	-	-	-	325	-	-	-	-	-	-	-	329	338	341	-	341	-	-	-	-	-
GO:0022610_1+GO:0022610_2	1059	1065	1037	1060	1021	1049	1024	1061	1090	1052	1086	1117	1066	1101	1099	1066	1113	1108	1088	1075	1099	1096	1083	1090	1071	1095	1108	1071	1099	1129	1083	1083	1069	1090	1064	1074	1080	1100	1091	1110	1087	1101	1126	1094	1078	1104	1125	1049	1105
abs(GO:0022613_1-GO:0022613_2)	1061	1067	1039	1063	1024	1051	1026	1064	1092	1054	1088	1120	1069	1103	1101	1068	1115	1111	1090	1077	1101	1098	1085	1093	1073	1097	1110	1073	1102	1131	1086	1085	1071	1092	1066	1077	1082	1103	1093	1112	1089	1103	1128	1096	1082	1106	1127	1052	1108
GO:0022616_1+GO:0022616_2	1062	1068	1040	1064	1025	1052	1027	1065	1093	1055	1089	1121	1070	1104	1102	1069	1116	1112	1091	1078	1102	1099	1086	1094	1074	1098	1111	1074	1103	1132	1087	1086	1072	1093	1067	1078	1083	1104	1094	1113	1090	1104	1129	1097	1083	1107	1128	1053	1109
GO:0001763_1+GO:0001763_2	-	254	-	-	246	247	-	255	250	253	-	268	-	-	-	-	-	-	-	-	256	267	-	-	256	-	258	-	-	262	262	-	-	-	-	-	-	-	-	-	-	259	272	-	265	261	-	-	-
GO:0022618_1+GO:0022618_2	1064	1070	1042	1066	1027	1054	1029	1067	1095	1057	1091	1123	1072	1106	1104	1071	1118	1114	1093	1080	1104	1101	1088	1096	1076	1100	1113	1078	1105	1134	1089	1088	1074	1095	1069	1080	1085	1106	1096	1115	1092	1106	1131	1099	1085	1109	1130	1055	1111
abs(GO:0022618_1-GO:0022618_2)	1065	1071	1043	1067	1028	1055	1030	1068	1096	1058	1092	1124	1073	1107	1105	1072	1119	1115	1094	1081	1105	1102	1089	1097	1077	1101	1114	1079	1106	1135	1090	1089	1075	1096	1070	1081	1086	1107	1097	1116	1093	1107	1132	1100	1086	1110	1131	1056	1112
GO:0022900_1+GO:0022900_2	1066	1072	1044	1068	1029	1056	1031	1069	1097	1059	1093	1125	1074	1108	1106	1073	1120	1116	1095	1082	1106	1103	1090	1098	1078	1102	1115	1080	1107	1136	1091	1090	1076	1097	1071	1082	1087	1108	1098	1117	1094	1108	1133	1101	1087	1111	1132	1057	1113
GO:0022613_1+GO:0022613_2	1060	1066	1038	1062	1023	1050	1025	1063	1091	1053	1087	1119	1068	1102	1100	1067	1114	1110	1089	1076	1100	1097	1084	1092	1072	1096	1109	1072	1101	1130	1085	1084	1070	1091	1065	1076	1081	1102	1092	1111	1088	1102	1127	1095	1081	1105	1126	1051	1107
abs(GO:0016571_1-GO:0016571_2)	980	-	959	982	947	971	949	986	1015	976	-	1039	988	1017	1017	989	1033	1028	1010	991	1012	-	1003	1008	989	1016	1027	992	1014	1041	1005	1004	994	1005	982	997	997	1017	1013	1032	1008	1015	1046	1015	997	1023	1044	969	1019
GO:0022904_1+GO:0022904_2	1068	1074	1046	1070	1031	1058	1033	1071	1099	1061	1095	1127	1076	1110	1108	1075	1122	1118	1097	1084	1108	1105	1092	1100	1080	1104	1117	1082	1109	1138	1093	1092	1078	1099	1073	1084	1089	1110	1100	1119	1096	1110	1135	1103	1089	1113	1134	1059	1115
abs(GO:0019827_1-GO:0019827_2)	1035	-	1012	1035	1001	1025	1004	-	1067	1030	1056	1094	1042	1074	1074	1045	1088	1082	1064	1045	1067	1070	1059	1066	1045	1070	1083	1045	1070	1095	1058	1058	1046	1061	1038	1051	1049	1073	1068	1086	1062	1071	1103	1069	1054	1074	1099	1021	1075
abs(GO:0019221_1-GO:0019221_2)	1016	1027	993	1019	983	1005	987	1020	1050	1012	1039	1076	1025	1056	1055	1027	1070	1063	1048	1026	1049	1052	1041	1046	1027	1053	1065	1028	1052	1078	1039	1041	-	1044	1019	1033	1032	1054	1051	1069	1046	1052	1085	1052	1035	1057	1081	1006	1057
abs(GO:0008083_1-GO:0008083_2)	62	69	71	2623	66	56	2543	2621	60	67	55	73	64	2660	64	2588	74	2657	60	71	61	2611	2650	2638	74	73	66	2597	73	2713	2597	73	71	2607	63	2633	56	2648	2622	67	2643	64	2714	73	2632	66	2661	2582	72
GO:0023014_1+GO:0023014_2	1070	1076	1048	1072	1033	1060	1035	1073	1101	1063	1097	1129	1078	1112	1110	1077	1124	1120	1099	1086	1110	1107	1094	1102	1082	1106	1119	1083	1111	1140	1095	1094	1080	1101	1075	1086	1091	1112	1102	1121	1098	1112	1137	1105	1091	1115	1136	1061	1117
abs(GO:0022616_1-GO:0022616_2)	1063	1069	1041	1065	1026	1053	1028	1066	1094	1056	1090	1122	1071	1105	1103	1070	1117	1113	1092	1079	1103	1100	1087	1095	1075	1099	1112	1075	1104	1133	1088	1087	1073	1094	1068	1079	1084	1105	1095	1114	1091	1105	1130	1098	1084	1108	1129	1054	1110
abs(GO:0023014_1-GO:0023014_2)	1071	1077	1049	1073	1034	1061	1036	1074	1102	1064	1098	1130	1079	1113	1111	1078	1125	1121	1100	1087	1111	1108	1095	1103	1083	1107	1120	1084	1112	1141	1096	1095	1081	1102	1076	1087	1092	1113	1103	1122	1099	1113	1138	1106	1092	1116	1137	1062	1118
GO:0023051_1+GO:0023051_2	1072	1078	1050	1074	1035	1062	1037	1075	1103	1065	1099	1131	1080	1114	1112	1079	1126	1122	1101	1088	1112	1109	1096	1104	1084	1108	1121	1085	1113	1142	1097	1096	1082	1103	1077	1088	1093	1114	1104	1123	1100	1114	1139	1107	1093	1117	1138	1063	1119
abs(GO:0043565_1-GO:0043565_2)	61	74	46	47	42	2823	2738	45	46	62	2835	75	63	78	2915	52	2911	54	56	2805	2878	2832	71	66	64	72	65	56	56	73	74	2788	2803	59	2775	2862	2832	2871	60	52	63	41	66	52	60	69	68	58	73
abs(GO:0023051_1-GO:0023051_2)	1073	1079	1051	1075	1036	1063	1038	1076	1104	1066	1100	1132	1081	1115	1113	1080	1127	1123	1102	1089	1113	1110	1097	1105	1085	1109	1122	1086	1114	1143	1098	1097	1083	1104	1078	1089	1094	1115	1105	1124	1101	1115	1140	1108	1094	1118	1139	1064	1120
GO:0023052_1+GO:0023052_2	1074	1080	1052	1076	1037	1064	1039	1077	1105	1067	1101	1133	1082	1116	1114	1081	1128	1124	1103	1090	1114	1111	1098	1106	1086	1110	1123	1087	1115	1144	1099	1098	1084	1105	1079	1090	1095	1116	1106	1125	1102	1116	1141	1109	1095	1119	1140	1065	1121
GO:0023056_1+GO:0023056_2	1075	1081	1053	1077	1038	1065	1040	1078	1106	1068	1102	1134	1083	1117	1115	1082	1129	1125	1104	1091	1115	1112	1099	1107	1087	1111	1124	1088	1116	1145	1100	1099	1085	1106	1080	1091	1096	1117	1107	1126	1103	1117	1142	1110	1096	1120	1141	1066	1122
abs(GO:0023056_1-GO:0023056_2)	1076	1082	1054	1078	1039	1066	1041	1079	1107	1069	1103	1135	1084	1118	1116	1083	1130	1126	1105	1092	1116	1113	1100	1108	1088	1112	1125	1089	1117	1146	1101	1100	1086	1107	1081	1092	1097	1118	1108	1127	1104	1118	1143	1111	1097	1121	1142	1067	1123
GO:0023057_1+GO:0023057_2	1077	1083	1055	1079	1040	1067	1042	1080	1108	1070	1104	1136	1085	1119	1117	1084	1131	1127	1106	1093	1117	1114	1101	1109	1089	1113	1126	1090	1118	1147	1102	1101	1087	1108	1082	1093	1098	1119	1109	1128	1105	1119	1144	1112	1098	1122	1143	1068	1124
GO:0009991_1+GO:0009991_2	842	850	824	839	-	834	811	-	872	-	-	906	863	881	883	858	902	887	877	857	-	888	873	871	-	-	892	862	877	900	871	871	864	874	850	862	859	877	875	888	870	881	910	-	861	886	912	-	-
GO:0019883_1+GO:0019883_2	-	-	-	-	-	-	-	-	-	-	1058	1096	1044	1076	1075	1047	1090	1084	1066	1047	1070	1073	1061	1068	1047	1072	1085	1048	1072	1097	1060	1060	1048	1063	1040	1053	1051	1075	1070	1087	1064	1073	1105	1071	1055	1076	1101	1023	1077
GO:0023061_1+GO:0023061_2	1079	1085	1057	1081	1042	1069	1044	1082	1110	1072	1106	1138	1087	1121	1119	1086	1133	1129	1108	1095	1119	1115	1103	1111	1090	1115	1128	1092	1120	1149	1104	1103	1089	1110	1084	1095	1100	1121	1111	1130	1107	1121	1146	1114	1100	1124	1145	1070	1126
abs(GO:0023061_1-GO:0023061_2)	1080	1086	1058	1082	1043	1070	1045	1083	1111	1073	1107	1139	1088	1122	1120	1087	1134	1130	1109	1096	1120	1116	1104	1112	1091	1116	1129	1093	1121	1150	1105	1104	1090	1111	1085	1096	1101	1122	1112	1131	1108	1122	1147	1115	1101	1125	1146	1071	1127
GO:0030001_1+GO:0030001_2	1081	1087	1059	1083	1044	1071	1046	1084	1112	1074	1108	1140	1089	1123	1121	1088	1135	1131	1110	1097	1121	1117	1105	1113	1092	1117	1130	1094	1122	1151	1106	1105	1091	1112	1086	1097	1102	1123	1113	1132	1109	1123	1148	1116	1102	1126	1147	1072	1128
abs(GO:0030001_1-GO:0030001_2)	1082	1088	1060	1084	1045	1072	1047	1085	1113	1075	1109	1141	1090	1124	1122	1089	1136	1132	1111	1098	1122	1118	1106	1114	1093	1118	1131	1095	1123	1152	1107	1106	1092	1113	1087	1098	1103	1124	1114	1133	1110	1124	1149	1117	1103	1127	1148	1073	1129
GO:0030029_1+GO:0030029_2	1085	1091	1063	1087	1048	1075	1049	1088	1116	1078	1112	1144	1093	1126	1125	1092	1139	1135	1114	1101	1125	1121	1109	1117	1096	1121	1134	1098	1126	1155	1110	1109	1095	1116	1090	1101	1106	1127	1117	1136	1113	1127	1152	1120	1106	1130	1151	1076	1132
abs(GO:0030029_1-GO:0030029_2)	1086	1092	1064	1088	1049	1076	1050	1089	1117	1079	1113	1145	1094	1127	1126	1093	1140	1136	1115	1102	1126	1122	1110	1118	1097	1122	1135	1099	1127	1156	1111	1110	1096	1117	1091	1102	1107	1128	1118	1137	1114	1128	1153	1121	1107	1131	1152	1077	1133
GO:0030030_1+GO:0030030_2	1087	1093	1065	1089	1050	1077	1051	1090	1118	1080	1114	1146	1095	1128	1127	1094	1141	1137	1116	1103	1127	1123	1111	1119	1098	1123	1136	1100	1128	1157	1112	1111	1097	1118	1092	1103	1108	1129	1119	1138	1115	1129	1154	1122	1108	1132	1153	1078	1134
abs(GO:0030030_1-GO:0030030_2)	1088	1094	1066	1090	1051	1078	1052	1091	1119	1081	1115	1147	1096	1129	1128	1095	1142	1138	1117	1104	1128	1124	1112	1120	1099	1124	1137	1101	1129	1158	1113	1112	1098	1119	1093	1104	1109	1130	1120	1139	1116	1130	1155	1123	1109	1133	1154	1079	1135
abs(GO:0022900_1-GO:0022900_2)	1067	1073	1045	1069	1030	1057	1032	1070	1098	1060	1094	1126	1075	1109	1107	1074	1121	1117	1096	1083	1107	1104	1091	1099	1079	1103	1116	1081	1108	1137	1092	1091	1077	1098	1072	1083	1088	1109	1099	1118	1095	1109	1134	1102	1088	1112	1133	1058	1114
GO:0030036_1+GO:0030036_2	1091	1097	1069	1092	1054	1081	1055	1093	1122	1083	1118	1150	1098	1132	1131	1096	1143	1140	1119	1105	1131	1126	1115	1123	1102	1127	1140	1104	1131	1159	1116	1114	1100	1121	1095	1107	1112	1133	1121	1142	1119	1133	1157	1126	1111	1134	1157	1082	1138
abs(GO:0030036_1-GO:0030036_2)	1092	1098	1070	1093	1055	1082	1056	1094	1123	1084	1119	1151	1099	1133	1132	1097	1144	1141	1120	1106	1132	1127	1116	1124	1103	1128	1141	1105	1132	1160	1117	1115	1101	1122	1096	1108	1113	1134	1122	1143	1120	1134	1158	1127	1112	1135	1158	1083	1139
GO:0030071_1+GO:0030071_2	1094	1100	1072	1094	1058	1084	1057	1095	1126	1085	1120	1153	1100	1134	1134	1098	1145	1142	1122	1108	1133	1128	1118	1125	1104	1129	1142	1106	1134	1163	1118	1117	1102	1123	1097	1109	1114	1135	1124	1144	1122	1136	1159	1128	1114	1136	1159	1084	1142
GO:0000730_1+GO:0000730_2	-	-	-	-	226	224	-	231	225	227	-	-	241	-	-	-	237	-	-	-	-	-	245	-	233	-	-	-	-	-	-	236	-	240	235	-	230	-	-	-	-	-	249	-	-	-	-	-	244
abs(GO:0030071_1-GO:0030071_2)	1095	1101	1073	1095	1059	1085	1058	1096	1127	1086	1121	1154	1101	1135	1135	1099	1146	1143	1123	1109	1134	1129	1119	1126	1105	1130	1143	1107	1135	1164	1119	1118	1103	1124	1098	1110	1115	1136	1125	1145	1123	1137	1160	1129	1115	1137	1160	1085	1143
GO:0010565_1+GO:0010565_2	874	-	853	873	847	866	847	887	905	874	894	938	893	913	916	888	932	920	-	890	912	917	902	907	890	897	924	890	-	934	900	-	-	901	881	891	894	907	-	925	900	912	942	913	891	921	-	-	-
abs(GO:0019725_1-GO:0019725_2)	1031	1041	1008	1032	997	1021	1001	1034	1064	1026	1053	1090	1039	1071	1070	1041	1084	1079	1061	1041	1063	1066	1055	1062	1041	1067	1080	1042	1066	1092	1054	1054	-	1058	1034	1047	1046	1069	1065	1083	1059	1067	1099	1065	1050	1070	1096	1018	1071
abs(GO:0030003_1-GO:0030003_2)	1084	1090	1062	1086	1047	1074	1048	1087	1115	1077	1111	1143	1092	-	1124	1091	1138	1134	1113	1100	1124	1120	1108	1116	1095	1120	1133	1097	1125	1154	1109	1108	1094	1115	1089	1100	1105	1126	1116	1135	1112	1126	1151	1119	1105	1129	1150	1075	1131
abs(hsa05323_1-hsa05323_2)	174	-	-	-	-	-	-	-	173	-	-	-	186	173	173	-	-	-	186	-	-	-	-	177	-	-	-	-	-	182	184	-	-	-	-	-	-	-	-	-	-	-	193	-	-	-	-	-	-
GO:0030154_1+GO:0030154_2	1097	1102	1076	1100	1062	1089	1059	1098	1129	1087	1123	1157	1104	1137	1137	1100	1150	1145	1125	1110	1136	1130	1122	1132	1106	1131	1146	1108	1136	1168	1122	1120	1106	1125	1102	1113	1119	1139	1128	1147	1126	1139	1164	1132	1117	1138	1162	1088	1144
abs(GO:0030154_1-GO:0030154_2)	1098	1103	1077	1101	1063	1090	1060	1099	1130	1088	1124	1158	1105	1138	1138	1101	1151	1146	1126	1111	1137	1131	1123	1133	1107	1132	1147	1109	1137	1169	1123	1121	1107	1126	1103	1114	1120	1140	1129	1148	1127	1140	1165	1133	1118	1139	1163	1089	1145
GO:0016197_1+GO:0016197_2	952	964	929	953	921	943	924	958	985	952	976	1011	961	989	992	-	1009	1001	981	966	985	990	977	981	963	987	1002	968	986	1008	979	977	969	-	953	972	972	987	985	1005	979	988	-	990	971	994	1019	945	996
abs(hsa04150_1-hsa04150_2)	-	-	-	121	-	-	-	-	-	-	-	-	-	124	119	-	-	-	-	-	-	-	-	-	-	-	-	-	130	-	-	-	-	-	-	-	-	-	-	-	-	-	-	-	-	-	-	-	-
abs(GO:0030163_1-GO:0030163_2)	1101	1106	1082	1104	1066	1094	1063	1101	1134	1091	1127	1162	1108	1140	1142	1104	1153	1149	1128	1114	1140	1135	1126	1135	1108	1135	1148	1111	1141	1173	1125	1123	1109	1128	1106	1117	1124	1143	1132	1151	1129	1143	1167	1135	1121	1140	1166	1091	1148
GO:0030182_1+GO:0030182_2	1102	1107	1085	1105	1068	1096	1064	1104	1137	1092	1128	1165	1111	1141	1145	1105	1154	1150	1131	1115	1141	1138	1128	1136	1109	1138	1151	1112	1144	1174	1126	1124	1111	1129	1107	1118	1125	1145	1133	1154	1130	1145	1168	1138	1124	1142	1169	1094	1149
abs(GO:0030182_1-GO:0030182_2)	1103	1108	1086	1106	1069	1097	1065	1105	1138	1093	1129	1166	1112	1142	1146	1106	1155	1151	1132	1116	1142	1139	1129	1137	1110	1139	1152	1113	1145	1175	1127	1125	1112	1130	1108	1119	1126	1146	1134	1155	1131	1146	1169	1139	1125	1143	1170	1095	1150
GO:0002009_1+GO:0002009_2	-	271	-	-	-	-	-	-	-	-	284	297	-	-	278	-	288	-	-	-	285	-	295	-	-	284	-	281	-	-	289	-	-	-	-	278	280	283	-	-	291	-	-	288	-	-	-	276	-
GO:0019885_1+GO:0019885_2	-	-	-	-	-	-	-	-	-	-	1061	-	1046	1078	1078	-	1092	1087	1067	1049	1073	1076	1062	1071	1049	1074	1087	1050	1074	1100	1062	1063	1050	1064	1041	1055	1053	1077	1072	1089	1066	1075	1106	1073	1057	1078	1103	1025	1080
abs(GO:0030198_1-GO:0030198_2)	1105	1110	1088	1108	1071	1099	1067	1107	1140	1095	1131	1168	1114	1144	1148	1108	1157	1153	1134	1118	1144	1141	1131	1139	1112	1141	1154	1115	1147	1177	1129	1127	1114	1132	1110	1121	1128	1148	1136	1157	1133	1148	1171	1141	1127	1145	1172	1097	1152
abs(GO:0022904_1-GO:0022904_2)	1069	1075	1047	1071	1032	1059	1034	1072	1100	1062	1096	1128	1077	1111	1109	1076	1123	1119	1098	1085	1109	1106	1093	1101	1081	1105	1118	-	1110	1139	1094	1093	1079	1100	1074	1085	1090	1111	1101	1120	1097	1111	1136	1104	1090	1114	1135	1060	1116
abs(GO:0017015_1-GO:0017015_2)	987	997	966	-	954	977	957	992	1021	983	1008	1046	994	1025	1025	996	1040	-	1018	997	1020	1023	1010	1016	996	1022	1034	999	1021	1048	1011	1008	1000	1011	989	1004	1003	-	1021	1039	1015	1020	1052	1022	1004	1028	1050	975	1026
GO:0030198_1+GO:0030198_2	1104	1109	1087	1107	1070	1098	1066	1106	1139	1094	1130	1167	1113	1143	1147	1107	1156	1152	1133	1117	1143	1140	1130	1138	1111	1140	1153	1114	1146	1176	1128	1126	1113	1131	1109	1120	1127	1147	1135	1156	1132	1147	1170	1140	1126	1144	1171	1096	1151
GO:0030003_1+GO:0030003_2	1083	1089	1061	1085	1046	1073	-	1086	1114	1076	1110	1142	1091	1125	1123	1090	1137	1133	1112	1099	1123	1119	1107	1115	1094	1119	1132	1096	1124	1153	1108	1107	1093	1114	1088	1099	1104	1125	1115	1134	1111	1125	1150	1118	1104	1128	1149	1074	1130
GO:0030330_1+GO:0030330_2	1112	1113	1094	1112	1078	1103	1072	1114	1145	1100	1134	1174	1117	1150	1152	1115	1162	1156	1140	1121	1149	1145	1134	1143	1117	1146	1159	1119	1151	1182	1132	1132	1119	1138	1114	1125	1131	1155	1139	1162	1136	1151	1177	1146	1134	1150	1176	1101	1155
abs(GO:0030203_1-GO:0030203_2)	1107	1112	1090	1110	1073	1101	1069	1109	1142	1097	1133	1170	1116	1146	1150	1110	1159	1155	1136	1120	1146	1143	1133	1141	1114	1143	1156	1117	1149	1179	1131	1129	1116	1134	1112	1123	1130	1150	1138	1159	1135	1150	1173	1143	1129	1147	1174	1099	1154
GO:0030397_1+GO:0030397_2	1118	1117	1098	1118	1084	1108	1076	1120	1151	1106	1138	1180	1121	1156	1158	1120	1168	1162	1146	1125	1155	1151	1140	1148	1123	1152	1165	1123	1157	1188	1138	1138	1125	1143	1119	1130	1137	1160	1145	1166	1141	1156	1182	1152	1140	1155	1182	1106	1161
abs(GO:0030397_1-GO:0030397_2)	1119	1118	1099	1119	1085	1109	1077	1121	1152	1107	1139	1181	1122	1157	1159	1121	1169	1163	1147	1126	1156	1152	1141	1149	1124	1153	1166	1124	1158	1189	1139	1139	1126	1144	1120	1131	1138	1161	1146	1167	1142	1157	1183	1153	1141	1156	1183	1107	1162
abs(GO:0030330_1-GO:0030330_2)	1113	1114	-	1113	1079	1104	1073	1115	1146	1101	1135	1175	1118	1151	1153	1116	1163	1157	1141	1122	1150	1146	1135	1144	1118	1147	1160	1120	1152	1183	1133	1133	1120	1139	1115	1126	1132	1156	1140	1163	1137	1152	1178	1147	1135	1151	1177	1102	1156
GO:0030518_1+GO:0030518_2	1122	1121	1103	1123	1089	1112	1082	1125	1156	1111	1141	1184	1125	1161	1163	1124	1171	1164	1150	1130	1160	1155	1146	1153	1127	1157	1169	1128	1161	1191	1142	1142	1129	1146	1124	1134	1141	1165	1150	1171	1146	1160	1188	1157	1146	1161	1185	1110	1165
abs(GO:0030518_1-GO:0030518_2)	1123	1122	1104	1124	1090	1113	1083	1126	1157	1112	1142	1185	1126	1162	1164	1125	1172	1165	1151	1131	1161	1156	1147	1154	1128	1158	1170	1129	1162	1192	1143	1143	1130	1147	1125	1135	1142	1166	1151	1172	1147	1161	1189	1158	1147	1162	1186	1111	1166
GO:0030521_1+GO:0030521_2	1126	1123	1105	1126	1091	1114	1085	1128	1158	1115	1144	1187	1129	1163	1166	1126	1174	1166	1154	1132	1163	1159	1148	1156	1129	1160	1171	1131	1163	1194	1145	1145	1131	1148	1126	1138	1144	1168	1152	1173	1148	1163	1191	1159	1149	1165	1188	1113	1167
abs(GO:0006304_1-GO:0006304_2)	-	391	-	389	-	-	-	-	-	-	-	-	415	417	413	394	-	-	417	-	-	-	416	405	406	405	-	-	-	-	419	-	-	-	-	394	-	-	-	413	-	-	433	-	-	-	-	-	-
GO:0030522_1+GO:0030522_2	1128	1125	1106	1128	1093	1116	1087	1129	1160	1117	1146	1189	1131	1165	1168	1128	1176	1168	1156	1134	1165	1161	1150	1158	1131	1162	1173	1133	1165	1196	1147	1147	1133	1150	1127	1140	1146	1170	1154	1175	1150	1165	1193	1161	1151	1167	1190	1115	1169
abs(GO:0030522_1-GO:0030522_2)	1129	1126	1107	1129	1094	1117	1088	1130	1161	1118	1147	1190	1132	1166	1169	1129	1177	1169	1157	1135	1166	1162	1151	1159	1132	1163	1174	1134	1166	1197	1148	1148	1134	1151	1128	1141	1147	1171	1155	1176	1151	1166	1194	1162	1152	1168	1191	1116	1170
GO:0006999_1+GO:0006999_2	575	580	-	570	551	556	544	-	-	-	-	-	-	602	-	584	-	611	-	-	603	-	-	598	-	589	-	-	606	-	-	594	-	-	582	-	-	608	605	599	603	-	633	-	586	610	640	-	-
GO:0030203_1+GO:0030203_2	1106	1111	1089	1109	1072	1100	1068	1108	1141	1096	1132	1169	1115	1145	1149	1109	1158	1154	1135	1119	1145	1142	1132	1140	1113	1142	1155	1116	1148	1178	1130	1128	1115	1133	1111	1122	1129	1149	1137	1158	1134	1149	1172	1142	1128	1146	1173	1098	1153
abs(GO:0006874_1-GO:0006874_2)	-	540	-	-	509	-	503	-	-	523	561	-	558	565	563	541	-	-	-	550	-	571	-	-	-	549	-	549	567	577	-	553	545	-	-	541	-	564	562	-	561	-	591	566	546	567	598	-	571
abs(GO:0016458_1-GO:0016458_2)	963	973	943	964	930	954	933	969	998	960	-	1023	971	1000	1001	973	1017	1011	993	975	996	1001	987	992	971	998	1011	-	-	1024	989	986	977	989	965	-	-	-	995	1016	992	998	1030	999	981	1005	1028	-	1003
GO:0030595_1+GO:0030595_2	1132	1129	1110	1132	1097	1120	1091	1133	1164	1121	1152	1194	1137	1171	1174	1131	1182	1173	1162	1139	1170	1167	1156	1163	1137	1167	1178	1140	1170	1200	1150	-	1138	1156	1131	1143	1150	1176	1160	1179	1156	1170	1198	1167	1155	1173	1196	1120	1175
GO:0030802_1+GO:0030802_2	1137	1133	1114	1137	1102	1125	1095	1138	1168	1125	1158	1198	1143	1177	1178	1136	1186	1177	1166	1143	1175	1171	1160	1168	1143	1172	1184	1144	1174	1206	1155	1156	1143	1160	1136	1147	1155	1181	1165	1183	1160	1175	1202	1172	1160	1178	1201	1126	1179
abs(GO:0030595_1-GO:0030595_2)	1133	1130	1111	1133	1098	1121	1092	1134	1165	1122	1153	1195	1138	1172	1175	1132	1183	1174	1163	1140	1171	1168	1157	1164	1138	1168	1179	1141	1171	1201	1151	-	1139	1157	1132	1144	1151	1177	1161	1180	1157	1171	1199	1168	1156	1174	1197	1121	1176
abs(GO:0030802_1-GO:0030802_2)	1138	1134	1115	1138	1103	1126	1096	1139	1169	1126	1159	1199	1144	1178	1179	1137	1187	1178	1167	1144	1176	1172	1161	1169	1144	1173	1185	1145	1175	1207	1156	1157	1144	1161	1137	1148	1156	1182	1166	1184	1161	1176	1203	1173	1161	1179	1202	1127	1180
abs(GO:0030799_1-GO:0030799_2)	1135	1132	1113	1135	1100	1123	1094	1136	1167	1124	1155	1197	1140	1174	1177	1134	1185	1176	1165	1142	1173	1170	1159	1166	1140	1170	1181	1143	1173	1203	1153	1154	1141	1159	1134	1146	1153	1179	1163	1182	1159	1173	1201	1170	1158	1176	1199	1123	1178
GO:0030808_1+GO:0030808_2	1140	1136	1116	1140	1104	1129	1097	1141	1170	1127	1160	1201	1146	1179	1180	1138	1188	1179	1168	1145	1178	1175	1163	1171	1146	1175	1188	1146	1176	1208	1158	1159	1146	1163	1139	1150	1159	1183	1168	1185	1162	1177	1204	1175	1162	1180	1203	1130	1181
abs(GO:0030808_1-GO:0030808_2)	1141	1137	1117	1141	1105	1130	1098	1142	1171	1128	1161	1202	1147	1180	1181	1139	1189	1180	1169	1146	1179	1176	1164	1172	1147	1176	1189	1147	1177	1209	1159	1160	1147	1164	1140	1151	1160	1184	1169	1186	1163	1178	1205	1176	1163	1181	1204	1131	1182
GO:0030811_1+GO:0030811_2	1143	1139	1119	1142	1106	1133	1099	1143	1172	1129	1163	1204	1149	1181	1182	1141	1191	1181	1170	1147	1180	1179	1166	1174	1149	1179	1192	1148	1179	1211	1162	1162	1150	1165	1142	1152	1161	1185	1170	1187	1165	1180	1206	1178	1164	1183	1206	1134	1183
abs(GO:0030811_1-GO:0030811_2)	1144	1140	1120	1143	1107	1134	1100	1144	1173	1130	1164	1205	1150	1182	1183	1142	1192	1182	1171	1148	1181	1180	1167	1175	1150	1180	1193	1149	1180	1212	1163	1163	1151	1166	1143	1153	1162	1186	1171	1188	1166	1181	1207	1179	1165	1184	1207	1135	1184
GO:0030799_1+GO:0030799_2	1134	1131	1112	1134	1099	1122	1093	1135	1166	1123	1154	1196	1139	1173	1176	1133	1184	1175	1164	1141	1172	1169	1158	1165	1139	1169	1180	1142	1172	1202	1152	1153	1140	1158	1133	1145	1152	1178	1162	1181	1158	1172	1200	1169	1157	1175	1198	1122	1177
GO:0001541_1+GO:0001541_2	240	-	-	247	-	-	228	-	-	-	245	-	-	242	-	-	252	-	256	-	-	-	-	247	-	-	-	-	256	-	-	251	-	-	-	244	244	-	-	-	-	247	-	-	-	-	260	-	-
abs(GO:0000291_1-GO:0000291_2)	-	-	-	-	-	-	-	212	-	-	-	-	-	-	-	-	-	-	-	-	-	-	-	-	-	-	-	213	-	219	-	-	216	-	-	-	-	-	-	-	-	-	229	-	-	-	-	-	-
GO:0031056_1+GO:0031056_2	1152	1148	1133	1154	1114	1144	1107	1151	1185	1139	1172	1214	1161	1189	1194	1152	1202	1192	1176	1157	1190	1191	1177	1181	1159	1191	1204	1155	1191	1221	1169	1171	1160	1173	1153	1162	1171	1195	1177	1195	1177	1193	1218	1189	1177	1192	1215	1146	1194
abs(GO:0031056_1-GO:0031056_2)	1153	1149	1134	1155	1115	1145	1108	1152	1186	1140	1173	1215	1162	1190	1195	1153	1203	1193	1177	1158	1191	1192	1178	1182	1160	1192	1205	1156	1192	1222	1170	1172	1161	1174	1154	1163	1172	1196	1178	1196	1178	1194	1219	1190	1178	1193	1216	1147	1195
abs(GO:0010827_1-GO:0010827_2)	899	911	879	896	873	-	874	-	929	899	-	-	915	937	941	-	960	944	930	915	937	942	-	932	914	922	947	915	930	959	925	926	920	925	906	916	920	933	928	951	925	936	969	940	917	948	965	895	-
abs(GO:0023057_1-GO:0023057_2)	1078	1084	1056	1080	1041	1068	1043	1081	1109	1071	1105	1137	1086	1120	1118	1085	1132	1128	1107	1094	1118	-	1102	1110	-	1114	1127	1091	1119	1148	1103	1102	1088	1109	1083	1094	1099	1120	1110	1129	1106	1120	1145	1113	1099	1123	1144	1069	1125
abs(GO:0007584_1-GO:0007584_2)	663	673	-	-	-	654	634	669	686	657	-	720	685	-	699	678	-	704	694	681	700	-	-	690	-	-	708	681	696	715	691	688	677	693	672	677	-	699	-	702	-	704	725	700	-	702	-	659	698
GO:0031123_1+GO:0031123_2	1159	1156	1140	1161	1122	1152	1116	1159	1194	1147	1177	1222	1169	1196	1202	1160	1210	1197	1184	1165	1198	1198	1185	1188	1166	1199	1212	1163	1199	1230	1176	1178	1167	1181	1161	1167	1179	1203	1184	1202	1185	1200	1226	1197	1185	1199	1223	1154	1200
abs(GO:0010243_1-GO:0010243_2)	851	861	833	848	-	842	822	864	882	-	869	915	-	-	-	866	911	895	886	868	-	897	881	882	866	877	902	-	887	910	880	880	-	882	-	-	868	885	884	899	-	890	919	893	870	895	922	-	894
abs(GO:0031123_1-GO:0031123_2)	1160	1157	1141	1162	1123	1153	1117	1160	1195	1148	1178	1223	1170	1197	1203	1161	1211	1198	1185	1166	1199	1199	1186	1189	1167	1200	1213	1164	1200	1231	1177	1179	1168	1182	1162	1168	1180	1204	1185	1203	1186	1201	1227	1198	1186	1200	1224	1155	1201
GO:0030817_1+GO:0030817_2	1147	1143	1123	1146	1109	1137	1101	1146	1176	1132	1167	1208	1154	1184	1186	1144	1195	1185	-	1151	1184	1183	1169	1178	1153	1183	1197	1151	1183	1215	1165	1166	1154	1167	1146	1155	1165	1189	1174	1191	1169	1184	1209	1183	1169	1187	1210	1138	1187
GO:0031124_1+GO:0031124_2	1161	1158	1142	1163	1124	1154	1118	1161	1196	1149	1179	1224	1171	1198	1204	1162	1212	1199	1186	1167	1200	1200	1187	1190	1168	1201	1214	1165	1201	1232	1178	1180	1169	1183	1163	1169	1181	1205	1186	1204	1187	1202	1228	1199	1187	1201	1225	1156	1202
abs(GO:0031124_1-GO:0031124_2)	1162	1159	1143	1164	1125	1155	1119	1162	1197	1150	1180	1225	1172	1199	1205	1163	1213	1200	1187	1168	1201	1201	1188	1191	1169	1202	1215	1166	1202	1233	1179	1181	1170	1184	1164	1170	1182	1206	1187	1205	1188	1203	1229	1200	1188	1202	1226	1157	1203
GO:0031145_1+GO:0031145_2	1163	1160	1144	1165	1126	1156	1120	1163	1198	1151	1181	1226	1173	1200	1206	1164	1214	1201	1188	1169	1202	1202	1189	1192	1170	1203	1216	1167	1203	1234	1180	1182	1171	1185	1165	1171	1183	1207	1188	1206	1189	1204	1230	1201	1189	1203	1227	1158	1204
abs(GO:0031145_1-GO:0031145_2)	1164	1161	1145	1166	1127	1157	1121	1164	1199	1152	1182	1227	1174	1201	1207	1165	1215	1202	1189	1170	1203	1203	1190	1193	1171	1204	1217	1168	1204	1235	1181	1183	1172	1186	1166	1172	1184	1208	1189	1207	1190	1205	1231	1202	1190	1204	1228	1159	1205
GO:0031175_1+GO:0031175_2	1165	1162	1146	1167	1128	1158	1122	1165	1200	1153	1183	1228	1175	1202	1208	1166	1216	1203	1190	1171	1204	1204	1191	1194	1172	1205	1218	1169	1205	1236	1182	1184	1173	1187	1167	1173	1185	1209	1190	1208	1191	1206	1232	1203	1191	1205	1229	1160	1206
abs(GO:0030817_1-GO:0030817_2)	1148	1144	1124	1147	1110	1138	1102	1147	1177	1133	1168	1209	1155	1185	1187	1145	1196	1186	-	1152	1185	1184	1170	1179	1154	1184	1198	1152	1184	1216	1166	1167	1155	1168	1147	1156	1166	1190	1175	1192	1170	1185	1210	1184	1170	1188	1211	1139	1188
GO:0022414_1+GO:0022414_2	1051	1058	1029	1050	1013	1041	1017	1054	1083	1042	1078	1109	1058	1093	1091	1059	1105	1099	1079	1066	1090	1087	-	1082	1063	1087	1100	1063	1091	1120	1075	1075	1062	1082	1055	1067	1073	1092	1084	1101	1078	1093	1118	1086	1070	1094	1116	1041	1096
abs(GO:0031175_1-GO:0031175_2)	1166	1163	1147	1168	1129	1159	1123	1166	1201	1154	1184	1229	1176	1203	1209	1167	1217	1204	1191	1172	1205	1205	1192	1195	1173	1206	1219	1170	1206	1237	1183	1185	1174	1188	1168	1174	1186	1210	1191	1209	1192	1207	1233	1204	1192	1206	1230	1161	1207
abs(GO:0007178_1-GO:0007178_2)	-	632	607	-	604	610	593	631	642	614	-	677	646	656	-	-	-	-	653	-	-	-	-	648	644	-	663	641	656	-	-	647	633	656	-	636	-	-	-	655	654	663	688	657	639	-	690	-	656
GO:0031323_1+GO:0031323_2	1167	1164	1148	1169	1130	1160	1124	1167	1202	1155	1185	1230	1177	1205	1210	1168	1218	1205	1192	1173	1206	1206	1193	1196	1174	1207	1220	1171	1207	1238	1184	1186	1175	1189	1169	1175	1187	1211	1192	1210	1194	1208	1234	1205	1193	1207	1231	1162	1208
abs(GO:0044238_1-GO:0044238_2)	65	76	1539	1570	1519	1555	1507	1564	1599	1531	1567	1639	71	1607	1608	47	1630	74	1589	1566	1606	1591	1601	1586	58	1599	1604	70	69	1637	1592	59	70	1574	1554	1575	1578	1595	1574	1604	1578	1597	1644	1595	1589	1589	57	73	1607
abs(GO:0031323_1-GO:0031323_2)	1168	1165	1149	1170	1131	1161	1125	1168	1203	1156	1186	1231	1178	1206	1211	1169	1219	1206	1193	1174	1207	1207	1194	1197	1175	1208	1221	1172	1208	1239	1185	1187	1176	1190	1170	1176	1188	1212	1193	1211	1195	1209	1235	1206	1194	1208	1232	1163	1209
abs(GO:0030521_1-GO:0030521_2)	1127	1124	-	1127	1092	1115	1086	-	1159	1116	1145	1188	1130	1164	1167	1127	1175	1167	1155	1133	1164	1160	1149	1157	1130	1161	1172	1132	1164	1195	1146	1146	1132	1149	-	1139	1145	1169	1153	1174	1149	1164	1192	1160	1150	1166	1189	1114	1168
GO:0031324_1+GO:0031324_2	1169	1166	1150	1171	1132	1162	1126	1169	1204	1157	1187	1232	1179	1207	1212	1170	1220	1207	1194	1175	1208	1208	1195	1198	1176	1209	1222	1173	1209	1240	1186	1188	1177	1191	1171	1177	1189	1213	1194	1212	1196	1210	1236	1207	1195	1209	1233	1164	1210
abs(GO:0031324_1-GO:0031324_2)	1170	1167	1151	1172	1133	1163	1127	1170	1205	1158	1188	1233	1180	1208	1213	1171	1221	1208	1195	1176	1209	1209	1196	1199	1177	1210	1223	1174	1210	1241	1187	1189	1178	1192	1172	1178	1190	1214	1195	1213	1197	1211	1237	1208	1196	1210	1234	1165	1211
GO:0031325_1+GO:0031325_2	1171	1168	1152	1173	1134	1164	1128	1171	1206	1159	1189	1234	1181	1209	1214	1172	1222	1209	1196	1177	1210	1210	1197	1200	1178	1211	1224	1175	1211	1242	1188	1190	1179	1193	1173	1179	1191	1215	1196	1214	1198	1212	1238	1209	1197	1211	1235	1166	1212
abs(GO:0031325_1-GO:0031325_2)	1172	1169	1153	1174	1135	1165	1129	1172	1207	1160	1190	1235	1182	1210	1215	1173	1223	1210	1197	1178	1211	1211	1198	1201	1179	1212	1225	1176	1212	1243	1189	1191	1180	1194	1174	1180	1192	1216	1197	1215	1199	1213	1239	1210	1198	1212	1236	1167	1213
GO:0031326_1+GO:0031326_2	1173	1170	1154	1175	1136	1166	1130	1173	1208	1161	1191	1236	1183	1211	1216	1174	1224	1211	1198	1179	1212	1212	1199	1202	1180	1213	1226	1177	1213	1244	1190	1192	1181	1195	1175	1181	1193	1217	1198	1216	1200	1214	1240	1211	1199	1213	1237	1168	1214
abs(GO:0031326_1-GO:0031326_2)	1174	1171	1155	1176	1137	1167	1131	1174	1209	1162	1192	1237	1184	1212	1217	1175	1225	1212	1199	1180	1213	1213	1200	1203	1181	1214	1227	1178	1214	1245	1191	1193	1182	1196	1176	1182	1194	1218	1199	1217	1201	1215	1241	1212	1200	1214	1238	1169	1215
GO:0031327_1+GO:0031327_2	1175	1172	1156	1177	1138	1168	1132	1175	1210	1163	1193	1238	1185	1213	1218	1176	1226	1213	1200	1181	1214	1214	1201	1204	1182	1215	1228	1179	1215	1246	1192	1194	1183	1197	1177	1183	1195	1219	1200	1218	1202	1216	1242	1213	1201	1215	1239	1170	1216
abs(GO:0031327_1-GO:0031327_2)	1176	1173	1157	1178	1139	1169	1133	1176	1211	1164	1194	1239	1186	1214	1219	1177	1227	1214	1201	1182	1215	1215	1202	1205	1183	1216	1229	1180	1216	1247	1193	1195	1184	1198	1178	1184	1196	1220	1201	1219	1203	1217	1243	1214	1202	1216	1240	1171	1217
GO:0031328_1+GO:0031328_2	1177	1174	1158	1179	1140	1170	1134	1177	1212	1165	1195	1240	1187	1215	1220	1178	1228	1215	1202	1183	1216	1216	1203	1206	1184	1217	1230	1181	1217	1248	1194	1196	1185	1199	1179	1185	1197	1221	1202	1220	1204	1218	1244	1215	1203	1217	1241	1172	1218
abs(GO:0031328_1-GO:0031328_2)	1178	1175	1159	1180	1141	1171	1135	1178	1213	1166	1196	1241	1188	1216	1221	1179	1229	1216	1203	1184	1217	1217	1204	1207	1185	1218	1231	1182	1218	1249	1195	1197	1186	1200	1180	1186	1198	1222	1203	1221	1205	1219	1245	1216	1204	1218	1242	1173	1219
GO:0031329_1+GO:0031329_2	1179	1176	1160	1181	1142	1172	1136	1179	1214	1167	1197	1242	1189	1217	1222	1180	1230	1217	1204	1185	1218	1218	1205	1208	1186	1219	1232	1183	1219	1250	1196	1198	1187	1201	1181	1187	1199	1223	1204	1222	1206	1220	1246	1217	1205	1219	1243	1174	1220
hsa04915_1+hsa04915_2	143	-	-	-	-	-	-	-	-	-	-	153	-	-	-	141	-	-	-	-	-	154	-	-	-	-	-	-	-	-	-	147	-	-	-	-	-	-	-	-	-	-	156	-	-	-	-	-	-
abs(GO:0031329_1-GO:0031329_2)	1180	1177	1161	1182	1143	1173	1137	1180	1215	1168	1198	1243	1190	1218	1223	1181	1231	1218	1205	1186	1219	1219	1206	1209	1187	1220	1233	1184	1220	1251	1197	1199	1188	1202	1182	1188	1200	1224	1205	1223	1207	1221	1247	1218	1206	1220	1244	1175	1221
GO:0016575_1+GO:0016575_2	3291	994	963	986	951	974	954	989	1018	980	1005	1043	991	1022	1022	993	1037	1032	1015	994	1017	1020	1007	1013	993	1019	1031	3309	1018	1045	1008	3303	997	1008	986	1001	1000	3380	1018	1037	1012	3346	1049	1019	1001	1026	1047	972	1023
abs(GO:0016575_1-GO:0016575_2)	985	995	964	987	952	975	955	990	1019	981	1006	1044	992	1023	1023	994	1038	1033	1016	995	1018	1021	1008	1014	994	1020	1032	997	1019	1046	1009	3296	998	1009	987	1002	1001	3394	1019	3392	1013	1018	1050	1020	1002	3364	1048	973	1024
GO:0030334_1+GO:0030334_2	1114	1115	1095	1114	1080	1105	-	1116	1147	1102	1136	1176	-	1152	1154	1117	1164	1158	1142	1123	1151	1147	1136	1145	1119	1148	1161	-	1153	1184	1134	1134	1121	1140	1116	-	1133	1157	1141	1164	1138	1153	1179	1148	1136	1152	1178	1103	1157
GO:0031347_1+GO:0031347_2	1183	1178	1164	1184	1145	1176	1142	1182	1216	1170	1203	1250	1197	1225	1231	1186	1237	1223	1212	1192	1224	1224	1215	1214	1192	1225	1238	1189	1226	1258	1203	1205	1193	1207	1186	1193	1207	1231	1212	1228	1212	1227	1254	1224	1211	1225	1250	1183	1229
abs(GO:0031347_1-GO:0031347_2)	1184	1179	1165	1185	1146	1177	1143	1183	1217	1171	1204	1251	1198	1226	1232	1187	1238	1224	1213	1193	1225	1225	1216	1215	1193	1226	1239	1190	1227	1259	1204	1206	1194	1208	1187	1194	1208	1232	1213	1229	1213	1228	1255	1225	1212	1226	1251	1184	1230
hsa05323_1+hsa05323_2	173	-	-	178	-	-	-	-	-	-	-	-	-	-	-	-	-	-	185	-	-	-	186	-	-	-	-	175	-	181	-	-	-	-	-	-	177	177	-	-	-	-	192	-	-	-	-	-	-
GO:0031396_1+GO:0031396_2	1187	1184	1168	1188	1147	1180	1146	1186	1220	1174	1206	1254	1202	1229	1235	1189	1240	1227	1215	1196	1228	1227	1219	1218	1196	1229	1242	1193	1229	1261	1205	1208	1197	1210	1189	1197	1210	1234	1216	1232	1216	1230	1257	1227	1214	1230	1252	1185	1233
abs(GO:0019932_1-GO:0019932_2)	60	78	1017	1038	1004	57	1008	1041	1071	-	1064	1100	-	1080	1081	-	1095	1090	1070	1052	-	1078	1064	1073	1052	1077	1090	1053	1077	1103	1065	1066	78	1067	1044	1058	1056	1080	1075	-	1069	1078	1108	1076	-	1081	1106	1028	1083
abs(GO:0031396_1-GO:0031396_2)	1188	1185	1169	1189	1148	1181	1147	1187	1221	1175	1207	1255	1203	1230	1236	1190	1241	1228	1216	1197	1229	1228	1220	1219	1197	1230	1243	1194	1230	1262	1206	1209	1198	1211	1190	1198	1211	1235	1217	1233	1217	1231	1258	1228	1215	1231	1253	1186	1234
GO:0031397_1+GO:0031397_2	1189	1186	1170	1190	1149	1182	1148	1188	1222	1176	1208	1256	1204	1231	1237	1191	1242	1229	1217	1198	1230	1229	1221	1220	1198	1231	1244	1195	1231	1263	1207	1210	1199	1212	1191	1199	1212	1236	1218	1234	1218	1232	1259	1229	1216	1232	1254	1187	1235
GO:0031062_1+GO:0031062_2	1157	1153	1138	1159	1120	1150	1113	1157	1191	1145	1175	1220	1166	1195	1200	1158	1207	-	1182	1163	1196	1196	1183	1186	1164	1197	1210	1161	1197	1227	1173	1176	1166	1179	1159	1166	1177	1201	1182	1200	1183	1198	1224	1195	1182	1197	1221	1152	1198
GO:0031398_1+GO:0031398_2	1191	1188	1172	1192	1151	1184	1150	1190	1224	1178	1210	1258	1206	1233	1239	1193	1244	1231	1219	1200	1232	1231	1223	1222	1200	1233	1246	1197	1233	1265	1209	1212	1201	1214	1193	1201	1214	1238	1220	1236	1220	1234	1260	1231	1218	1234	1256	1189	1237
abs(GO:0031398_1-GO:0031398_2)	1192	1189	1173	1193	1152	1185	1151	1191	1225	1179	1211	1259	1207	1234	1240	1194	1245	1232	1220	1201	1233	1232	1224	1223	1201	1234	1247	1198	1234	1266	1210	1213	1202	1215	1194	1202	1215	1239	1221	1237	1221	1235	1261	1232	1219	1235	1257	1190	1238
abs(GO:0030334_1-GO:0030334_2)	1115	1116	1096	1115	1081	1106	1074	1117	1148	1103	1137	1177	1119	1153	1155	1118	1165	1159	1143	1124	1152	1148	1137	1146	1120	1149	1162	1121	1154	1185	1135	1135	1122	1141	1117	1127	1134	1158	1142	1165	1139	1154	1180	1149	1137	1153	1179	1104	1158
GO:0031399_1+GO:0031399_2	1193	1190	1174	1194	1153	1186	1152	1192	1226	1180	1212	1260	1208	1235	1241	1195	1246	1233	1221	1202	1234	1233	1225	1224	1202	1235	1248	1199	1235	1267	1211	1214	1203	1216	1195	1203	1216	1240	1222	1238	1222	1236	1262	1233	1220	1236	1258	1191	1239
abs(GO:0031399_1-GO:0031399_2)	1194	1191	1175	1195	1154	1187	1153	1193	1227	1181	1213	1261	1209	1236	1242	1196	1247	1234	1222	1203	1235	1234	1226	1225	1203	1236	1249	1200	1236	1268	1212	1215	1204	1217	1196	1204	1217	1241	1223	1239	1223	1237	1263	1234	1221	1237	1259	1192	1240
GO:0019884_1+GO:0019884_2	1037	1046	1015	1037	1002	1027	1006	1039	1069	1032	1059	1097	1045	1077	1076	1049	1091	1085	-	1048	1071	1074	-	1069	1048	1073	1086	1049	1073	1098	1061	1061	1049	-	-	1054	1052	1076	1071	1088	1065	1074	-	1072	-	1077	1102	1024	1078
GO:0031400_1+GO:0031400_2	1195	1192	1176	1196	1155	1188	1154	1194	1228	1182	1214	1262	1210	1237	1243	1197	1248	1235	1223	1204	1236	1235	1227	1226	1204	1237	1250	1201	1237	1269	1213	1216	1205	1218	1197	1205	1218	1242	1224	1240	1224	1238	1264	1235	1222	1238	1260	1193	1241
abs(GO:0031400_1-GO:0031400_2)	1196	1193	1177	1197	1156	1189	1155	1195	1229	1183	1215	1263	1211	1238	1244	1198	1249	1236	1224	1205	1237	1236	1228	1227	1205	1238	1251	1202	1238	1270	1214	1217	1206	1219	1198	1206	1219	1243	1225	1241	1225	1239	1265	1236	1223	1239	1261	1194	1242
GO:0031401_1+GO:0031401_2	1197	1194	1178	1198	1157	1190	1156	1196	1230	1184	1216	1264	1212	1239	1245	1199	1250	1237	1225	1206	1238	1237	1229	1228	1206	1239	1252	1203	1239	1271	1215	1218	1207	1220	1199	1207	1220	1244	1226	1242	1226	1240	1266	1237	1224	1240	1262	1195	1243
abs(GO:0031401_1-GO:0031401_2)	1198	1195	1179	1199	1158	1191	1157	1197	1231	1185	1217	1265	1213	1240	1246	1200	1251	1238	1226	1207	1239	1238	1230	1229	1207	1240	1253	1204	1240	1272	1216	1219	1208	1221	1200	1208	1221	1245	1227	1243	1227	1241	1267	1238	1225	1241	1263	1196	1244
abs(GO:0031397_1-GO:0031397_2)	1190	1187	1171	1191	1150	1183	1149	1189	1223	1177	1209	1257	1205	1232	1238	1192	1243	1230	1218	1199	1231	1230	1222	1221	1199	1232	1245	1196	1232	1264	1208	1211	1200	1213	1192	1200	1213	1237	1219	1235	1219	1233	-	1230	1217	1233	1255	1188	1236
GO:0031570_1+GO:0031570_2	1203	1200	1183	1204	1163	1196	1161	1202	1236	1190	1220	1270	1215	1245	1251	1205	1255	1242	1231	1212	1244	1243	1235	1234	1212	1245	1257	1209	1244	1276	1221	1223	1213	1225	1205	1213	1226	1250	1232	1247	1231	1245	1272	1243	1230	1246	1267	1200	1249
abs(GO:0031570_1-GO:0031570_2)	1204	1201	1184	1205	1164	1197	1162	1203	1237	1191	1221	1271	1216	1246	1252	1206	1256	1243	1232	1213	1245	1244	1236	1235	1213	1246	1258	1210	1245	1277	1222	1224	1214	1226	1206	1214	1227	1251	1233	1248	1232	1246	1273	1244	1231	1247	1268	1201	1250
GO:0031577_1+GO:0031577_2	1208	1206	1189	1209	1169	1201	1167	1207	1242	1194	1224	1275	1220	1251	1257	1210	1261	1248	1236	1218	1249	1249	1240	1239	1216	1250	1262	1215	1248	1281	1226	1227	1217	1231	1211	1218	1232	1256	1237	1253	1236	1249	1277	1249	1234	1251	1270	1205	1253
abs(GO:0031577_1-GO:0031577_2)	1209	1207	1190	1210	1170	1202	1168	1208	1243	1195	1225	1276	1221	1252	1258	1211	1262	1249	1237	1219	1250	1250	1241	1240	1217	1251	1263	1216	1249	1282	1227	1228	1218	1232	1212	1219	1233	1257	1238	1254	1237	1250	1278	1250	1235	1252	1271	1206	1254
GO:0007584_1+GO:0007584_2	662	672	644	659	-	653	633	-	685	656	-	719	-	694	-	677	715	-	693	680	-	-	692	689	-	683	707	680	-	714	-	687	-	692	671	-	677	-	-	701	696	703	-	-	684	701	-	658	697
GO:0031647_1+GO:0031647_2	1211	1208	1192	1213	1173	1203	1169	1209	1244	1196	1226	1278	1222	1253	1259	1212	1263	1251	1239	1220	1251	1251	1243	1241	1218	1252	1264	1218	1250	1284	1228	1230	1220	1233	1213	1220	1234	1258	1239	1256	1238	1251	1279	1252	1236	1253	1272	1209	1256
GO:0031668_1+GO:0031668_2	1216	1213	1198	1218	1178	1209	1175	1214	1250	1200	1229	1284	1227	1258	1263	1218	1269	1255	1245	1225	1256	1256	1248	1247	1223	1258	1269	1223	1256	1289	1233	1236	1226	1239	1217	1226	1239	1264	1244	1262	1243	1257	1285	1258	1241	1259	1276	1213	1262
abs(GO:0031668_1-GO:0031668_2)	1217	1214	1199	1219	1179	1210	1176	1215	1251	1201	1230	1285	1228	1259	1264	1219	1270	1256	1246	1226	1257	1257	1249	1248	1224	1259	1270	1224	1257	1290	1234	1237	1227	1240	1218	1227	1240	1265	1245	1263	1244	1258	1286	1259	1242	1260	1277	1214	1263
GO:0031669_1+GO:0031669_2	1218	1215	1200	1220	1180	1211	1177	1216	1252	1202	1231	1286	1229	1260	1265	1220	1271	1257	1247	1227	1258	1258	1250	1249	1225	1260	1271	1225	1258	1291	1235	1238	1228	1241	1219	1228	1241	1266	1246	1264	1245	1259	1287	1260	1243	1261	1278	1215	1264
GO:0002696_1+GO:0002696_2	-	-	-	-	-	-	-	306	-	299	323	-	-	-	-	312	334	330	-	-	327	-	-	-	-	328	-	-	-	-	-	-	-	-	-	316	-	323	329	-	-	-	-	-	-	-	349	-	337
abs(GO:0031669_1-GO:0031669_2)	1219	1216	1201	1221	1181	1212	1178	1217	1253	1203	1232	1287	1230	1261	1266	1221	1272	1258	1248	1228	1259	1259	1251	1250	1226	1261	1272	1226	1259	1292	1236	1239	1229	1242	1220	1229	1242	1267	1247	1265	1246	1260	1288	1261	1244	1262	1279	1216	1265
abs(GO:0006476_1-GO:0006476_2)	469	477	452	471	444	457	3242	472	482	461	492	515	493	496	494	3269	515	3365	503	3308	3402	3355	3359	490	3294	485	3361	3343	502	505	3301	488	475	499	474	3356	3349	497	3337	495	3369	501	521	3373	480	498	530	468	3407
abs(GO:0031343_1-GO:0031343_2)	1182	-	-	-	-	-	-	-	-	-	1202	1249	1196	1223	1229	1185	1236	1222	1211	1190	1223	1223	1212	1213	1191	1224	1237	1188	1225	1256	1201	1204	1192	1206	1185	1192	1206	1229	1210	1227	1211	1226	1253	1223	1210	1224	1249	1181	1226
abs(hsa04010_1-hsa04010_2)	-	-	-	-	-	-	-	-	-	-	-	-	110	-	-	-	-	-	-	-	-	-	-	-	-	-	-	-	-	-	-	-	-	-	-	-	-	-	109	107	-	-	-	-	-	111	113	-	-
abs(GO:0016265_1-GO:0016265_2)	956	-	935	958	925	947	927	-	989	-	980	1015	964	992	994	964	1013	-	987	970	991	992	-	985	-	990	1006	972	991	1013	983	980	-	-	-	976	974	993	987	1009	982	992	-	992	975	999	1023	949	998
GO:0031571_1+GO:0031571_2	1205	1202	1185	1206	1165	1198	1163	1204	1238	1192	1222	1272	1217	1247	1253	1207	1257	1244	1233	1214	1246	1245	1237	1236	1214	1247	1259	1211	1246	1278	1223	1225	1215	1227	1207	1215	1228	1252	1234	1249	1233	1247	1274	1245	1232	1248	1269	1202	1251
GO:0031058_1+GO:0031058_2	1154	1150	1135	-	1116	1146	1109	1153	1187	1141	-	1216	1163	1191	1196	1154	1204	1194	1178	1159	1192	1193	1179	1183	1161	1193	1206	1157	1193	1223	1171	1173	1162	1175	1155	1164	1173	1197	1179	1197	1179	1195	1220	1191	1179	1194	1218	1148	1196
GO:0032104_1+GO:0032104_2	1231	1227	1211	1234	1194	1226	1191	1228	1264	1212	1242	1302	1237	1270	1276	1233	1284	1270	1260	1240	1273	1269	1261	1260	1238	1272	1286	1238	1271	1302	1252	1250	1242	1253	1232	1239	1251	1281	1251	1276	1256	1273	1302	1272	1253	1275	1291	1225	1274
GO:0019932_1+GO:0019932_2	1039	1047	1016	-	1003	1028	1007	1040	1070	-	1063	1099	1048	-	1080	-	1094	1089	1069	1051	1075	1077	1063	1072	1051	1076	1089	1052	1076	1102	1064	1065	1052	1066	1043	1057	1055	1079	1074	1091	1068	1077	1107	1075	1059	1080	1105	1027	1082
abs(GO:0032104_1-GO:0032104_2)	1232	1228	1212	1235	1195	1227	1192	1229	1265	1213	1243	1303	1238	1271	1277	1234	1285	1271	1261	1241	1274	1270	1262	1261	1239	1273	1287	1239	1272	1303	1253	1251	1243	1254	1233	1240	1252	1282	1252	1277	1257	1274	1303	1273	1254	1276	1292	1226	1275
GO:0032106_1+GO:0032106_2	1233	1229	1213	1236	1196	1228	1193	1230	1266	1214	1244	1304	1239	1272	1278	1235	1286	1272	1262	1242	1275	1271	1263	1262	1240	1274	1288	1240	1273	1304	1254	1252	1244	1255	1234	1241	1253	1283	1253	1278	1258	1275	1304	1274	1255	1277	1293	1227	1276
abs(GO:0032106_1-GO:0032106_2)	1234	1230	1214	1237	1197	1229	1194	1231	1267	1215	1245	1305	1240	1273	1279	1236	1287	1273	1263	1243	1276	1272	1264	1263	1241	1275	1289	1241	1274	1305	1255	1253	1245	1256	1235	1242	1254	1284	1254	1279	1259	1276	1305	1275	1256	1278	1294	1228	1277
GO:0032107_1+GO:0032107_2	1235	1231	1215	1238	1198	1230	1195	1232	1268	1216	1246	1306	1241	1274	1280	1237	1288	1274	1264	1244	1277	1273	1265	1264	1242	1276	1290	1242	1275	1306	1256	1254	1246	1257	1236	1243	1255	1285	1255	1280	1260	1277	1306	1276	1257	1279	1295	1229	1278
abs(GO:0032107_1-GO:0032107_2)	1236	1232	1216	1239	1199	1231	1196	1233	1269	1217	1247	1307	1242	1275	1281	1238	1289	1275	1265	1245	1278	1274	1266	1265	1243	1277	1291	1243	1276	1307	1257	1255	1247	1258	1237	1244	1256	1286	1256	1281	1261	1278	1307	1277	1258	1280	1296	1230	1279
GO:0032109_1+GO:0032109_2	1237	1233	1217	1240	1200	1232	1197	1234	1270	1218	1248	1308	1243	1276	1282	1239	1290	1276	1266	1246	1279	1275	1267	1266	1244	1278	1292	1244	1277	1308	1258	1256	1248	1259	1238	1245	1257	1287	1257	1282	1262	1279	1308	1278	1259	1281	1297	1231	1280
GO:0031343_1+GO:0031343_2	-	-	-	-	-	-	-	-	-	-	1201	1248	1195	1222	1228	1184	1235	1221	1210	1189	1222	1222	1211	1212	1190	1223	1236	1187	1224	1255	1200	1203	1191	1205	1184	1191	1205	1228	1209	1226	1210	1225	1252	1222	1209	1223	1248	1180	1225
abs(GO:0032109_1-GO:0032109_2)	1238	1234	1218	1241	1201	1233	1198	1235	1271	1219	1249	1309	1244	1277	1283	1240	1291	1277	1267	1247	1280	1276	1268	1267	1245	1279	1293	1245	1278	1309	1259	1257	1249	1260	1239	1246	1258	1288	1258	1283	1263	1280	1309	1279	1260	1282	1298	1232	1281
GO:0032147_1+GO:0032147_2	1239	1235	1219	1242	1202	1234	1199	1236	1272	1220	1250	1310	1245	1278	1284	1241	1292	1278	1268	1248	1281	1277	1269	1268	1246	1280	1294	1246	1279	1310	1260	1258	1250	1261	1240	1247	1259	1289	1259	1284	1264	1281	1310	1280	1261	1283	1299	1233	1282
hsa03018_1+hsa03018_2	90	95	83	3293	3222	85	3238	87	88	86	3329	92	90	3367	83	3267	3405	92	98	88	3378	97	3369	91	3282	3440	90	92	92	88	95	3283	3309	3326	91	3355	87	3365	90	89	95	89	3450	89	93	93	3381	92	95
abs(GO:0032147_1-GO:0032147_2)	1240	1236	1220	1243	1203	1235	1200	1237	1273	1221	1251	1311	1246	1279	1285	1242	1293	1279	1269	1249	1282	1278	1270	1269	1247	1281	1295	1247	1280	1311	1261	1259	1251	1262	1241	1248	1260	1290	1260	1285	1265	1282	1311	1281	1262	1284	1300	1234	1283
GO:0032200_1+GO:0032200_2	1241	1239	1221	1244	1204	1236	1201	1240	1274	1222	1253	1312	1247	1280	1288	1243	1294	1280	1270	1250	1283	1279	1273	1270	1248	1283	1296	1248	1283	1312	1262	1260	1253	1263	1242	1249	1261	1291	1261	1286	1266	1283	1312	1282	1263	1285	1301	1235	1284
abs(GO:0032200_1-GO:0032200_2)	1242	1240	1222	1245	1205	1237	1202	1241	1275	1223	1254	1313	1248	1281	1289	1244	1295	1281	1271	1251	1284	1280	1274	1271	1249	1284	1297	1249	1284	1313	1263	1261	1254	1264	1243	1250	1262	1292	1262	1287	1267	1284	1313	1283	1264	1286	1302	1236	1285
GO:0032201_1+GO:0032201_2	1243	1241	1223	1246	1206	1238	1203	1242	1276	1224	1255	1314	1249	1282	1290	1245	1296	1282	1272	1252	1285	1281	1275	1272	1250	1285	1298	1250	1285	1314	1264	1262	1255	1265	1244	1251	1263	1293	1263	1288	1268	1285	1314	1284	1265	1287	1303	1237	1286
abs(GO:0031058_1-GO:0031058_2)	1155	1151	1136	1156	1117	1147	1110	1154	1188	1142	-	1217	-	1192	1197	1155	1205	-	1179	1160	1193	1194	1180	-	1162	1194	1207	1158	1194	1224	1172	-	1163	1176	1156	-	1174	1198	1180	1198	1180	1196	1221	1192	1180	1195	1219	1149	1197
abs(GO:0032201_1-GO:0032201_2)	1244	1242	1224	1247	1207	1239	1204	1243	1277	1225	1256	1315	1250	1283	1291	1246	1297	1283	1273	1253	1286	1282	1276	1273	1251	1286	1299	1251	1286	1315	1265	1263	1256	1266	1245	1252	1264	1294	1264	1289	1269	1286	1315	1285	1266	1288	1304	1238	1287
abs(GO:0031341_1-GO:0031341_2)	-	-	-	-	-	-	1140	-	-	-	1200	1247	1194	1221	1227	1183	1234	1220	1209	1188	1221	1221	1210	1211	1189	1222	1235	1186	1223	1254	1199	1202	1190	1204	-	1190	1204	1227	1208	1225	1209	1224	1251	1221	1208	1222	1247	1179	1224
GO:0032268_1+GO:0032268_2	1248	1246	1227	1250	1210	1243	1206	1247	1283	1229	1259	1319	1253	1288	1296	1249	1299	1286	1276	1256	1290	1285	1279	1279	1254	1290	1301	1254	1289	1318	1268	1267	1259	1269	1247	1255	1267	1296	1269	1291	1272	1288	1319	1289	1270	1292	1306	1243	1289
abs(GO:0032101_1-GO:0032101_2)	1226	1222	1208	1231	1190	1223	1188	1224	1261	1209	1239	1299	1235	1267	1273	1230	1282	1266	1257	1237	1270	1266	1258	1257	1235	1269	1283	1235	1268	1299	1248	1247	1238	1250	1229	1236	1248	1278	1249	1273	1253	1270	1299	1270	1251	1272	1288	1222	1272
abs(GO:0032268_1-GO:0032268_2)	1249	1247	1228	1251	1211	1244	1207	1248	1284	1230	1260	1320	1254	1289	1297	1250	1300	1287	1277	1257	1291	1286	1280	1280	1255	1291	1302	1255	1290	1319	1269	1268	1260	1270	1248	1256	1268	1297	1270	1292	1273	1289	1320	1290	1271	1293	1307	1244	1290
abs(GO:0050789_1-GO:0050789_2)	1845	1832	1815	1859	1797	1837	68	1845	1896	1817	1856	1942	1853	77	1895	1830	1917	1897	55	1848	1897	1874	1888	59	59	40	1893	54	1899	65	1862	71	1846	1850	1841	1868	1873	1883	72	1891	1858	1877	1939	1886	1873	1874	1902	50	45
GO:0032269_1+GO:0032269_2	1250	1248	1229	1252	1212	1245	1208	1249	1285	1231	1261	1321	1255	1290	1298	1251	1301	1288	1278	1258	1292	1287	1281	1281	1256	1292	1303	1256	1291	1320	1270	1269	1261	1271	1249	1257	1269	1298	1271	1293	1274	1290	1321	1291	1272	1294	1308	1245	1291
abs(GO:0031647_1-GO:0031647_2)	1212	1209	1193	1214	1174	1204	1170	1210	1245	1197	1227	1279	1223	1254	1260	1213	1264	1252	1240	1221	1252	1252	-	1242	1219	1253	1265	1219	1251	1285	1229	1231	1221	1234	1214	1221	1235	1259	1240	1257	1239	1252	1280	1253	1237	1254	1273	-	1257
abs(GO:0032269_1-GO:0032269_2)	1251	1249	1230	1253	1213	1246	1209	1250	1286	1232	1262	1322	1256	1291	1299	1252	1302	1289	1279	1259	1293	1288	1282	1282	1257	1293	1304	1257	1292	1321	1271	1270	1262	1272	1250	1258	1270	1299	1272	1294	1275	1291	1322	1292	1273	1295	1309	1246	1292
GO:0032270_1+GO:0032270_2	1252	1250	1231	1254	1214	1247	1210	1251	1287	1233	1263	1323	1257	1292	1300	1253	1303	1290	1280	1260	1294	1289	1283	1283	1258	1294	1305	1258	1293	1322	1272	1271	1263	1273	1251	1259	1271	1300	1273	1295	1276	1292	1323	1293	1274	1296	1310	1247	1293
GO:0031341_1+GO:0031341_2	-	-	-	-	-	-	-	-	-	-	1199	1246	1193	1220	1226	1182	1233	1219	1208	1187	1220	1220	1209	1210	1188	1221	1234	1185	1222	1253	1198	1201	1189	1203	-	1189	1203	1226	1207	1224	1208	1223	1250	1220	1207	1221	1246	1178	1223
abs(GO:0032270_1-GO:0032270_2)	1253	1251	1232	1255	1215	1248	1211	1252	1288	1234	1264	1324	1258	1293	1301	1254	1304	1291	1281	1261	1295	1290	1284	1284	1259	1295	1306	1259	1294	1323	1273	1272	1264	1274	1252	1260	1272	1301	1274	1296	1277	1293	1324	1294	1275	1297	1311	1248	1294
abs(GO:0030850_1-GO:0030850_2)	1151	1146	1131	1150	1111	1142	1105	1149	1181	1137	1171	1212	1158	1186	1190	1149	1197	1188	1173	1154	1189	1187	1175	1180	1156	1188	1201	1153	1189	1220	1167	1169	1158	1171	1150	1160	1169	1193	3327	1194	1174	1190	1215	1187	1175	1190	1213	1144	1192
GO:0031440_1+GO:0031440_2	1199	1196	1180	1200	1159	1192	-	1198	1232	1186	1218	1266	-	1241	1247	1201	1252	1239	1227	1208	1240	1239	1231	1230	1208	1241	1254	1205	1241	1273	1217	1220	1209	1222	1201	1209	1222	1246	1228	1244	1228	-	1268	1239	1226	1242	1264	1197	1245
GO:0032446_1+GO:0032446_2	1263	1257	1240	1263	1226	1260	1218	1261	1299	1243	1272	1338	1266	1305	1311	1263	1316	1301	1292	1272	1305	1299	1296	1292	1267	1303	1315	1267	1306	1335	1283	1282	1276	1282	1261	1269	1283	1311	1282	1307	1284	1301	1335	1304	1288	1304	1323	1259	1303
abs(GO:0032446_1-GO:0032446_2)	1264	1258	1241	1264	1227	1261	1219	1262	1300	1244	1273	1339	1267	1306	1312	1264	1317	1302	1293	1273	1306	1300	1297	1293	1268	1304	1316	1268	1307	1336	1284	1283	1277	1283	1262	1270	1284	1312	1283	1308	1285	1302	1336	1305	1289	1305	1324	1260	1304
GO:0032101_1+GO:0032101_2	1225	1221	1207	1230	1189	1222	1187	1223	1260	1208	1238	1298	1234	1266	1272	1229	1281	1265	1256	1236	1269	1265	1257	1256	1234	1268	1282	1234	1267	1298	1247	1246	1237	1249	1228	1235	1247	1277	-	1272	1252	1269	1298	1269	1250	1271	1287	1221	1271
GO:0032481_1+GO:0032481_2	1267	1261	1244	1267	1230	1264	1222	1265	1303	1246	1276	1342	1270	1309	1315	1267	1320	1305	1296	1276	1309	1303	1300	1296	1271	1307	1319	1271	1310	1339	1287	1286	1280	1286	1265	1273	1287	1315	1286	1311	1288	1305	1339	1307	1292	1308	1327	1263	1307
GO:0032392_1+GO:0032392_2	1261	1255	1238	1261	1224	1257	1216	1259	1297	1239	1269	1334	1264	1302	1308	1260	1314	1299	1290	1270	1303	1296	1293	1290	1265	1301	1313	1265	1302	1331	1281	1280	1273	1279	1258	1267	1281	1309	1280	1305	1281	1299	1332	1301	1286	1301	1318	1257	1301
GO:0032479_1+GO:0032479_2	1265	1259	1242	1265	1228	1262	1220	1263	1301	1245	1274	1340	1268	1307	1313	1265	1318	1303	1294	1274	1307	1301	1298	1294	1269	1305	1317	1269	1308	1337	1285	1284	1278	1284	1263	1271	1285	1313	1284	1309	1286	1303	1337	1306	1290	1306	1325	1261	1305
abs(GO:0031440_1-GO:0031440_2)	1200	1197	1181	1201	1160	1193	1158	1199	1233	1187	-	1267	-	1242	1248	1202	1253	1240	1228	1209	1241	1240	1232	1231	1209	1242	1255	1206	1242	1274	1218	1221	1210	1223	1202	1210	1223	1247	1229	1245	1229	1242	1269	1240	1227	1243	1265	1198	1246
GO:0032501_1+GO:0032501_2	1271	1265	1247	1269	1234	1268	1225	1267	1307	1249	1280	1344	1274	1312	1319	1271	1323	1309	1300	1280	1313	1306	1304	1300	1273	1309	1323	1273	1314	1343	1291	1288	1283	1290	1269	1277	1291	1318	1290	1313	1292	1308	1343	1311	1295	1312	1331	1267	1310
GO:0032502_1+GO:0032502_2	1272	1266	1248	1270	1235	1269	1226	1268	1308	1250	1281	1345	1275	1313	1320	1272	1324	1310	1301	1281	1314	1308	1305	1301	1274	1310	1324	1274	1315	1344	1292	1289	1284	1291	1270	1278	1293	1319	1291	1314	1293	1309	1344	1312	1296	1313	1332	1268	1311
abs(GO:0032502_1-GO:0032502_2)	1273	1267	1249	1271	1236	1270	1227	1269	1309	1251	1282	1346	1276	1314	1321	1273	1325	1311	1302	1282	1315	1309	1306	1302	1275	1311	1325	1275	1316	1345	1293	1290	1285	1292	1271	1279	1294	1320	1292	1315	1294	1310	1345	1313	1297	1314	1333	1269	1312
GO:0006360_1+GO:0006360_2	-	417	395	-	-	-	385	-	422	404	-	454	439	-	-	-	-	-	-	-	-	-	441	-	-	430	444	-	-	-	-	-	421	-	-	-	-	-	-	436	-	442	460	-	-	-	-	414	-
GO:0032508_1+GO:0032508_2	1276	1270	1252	1274	1238	1273	1229	1270	1311	1254	1285	1347	1278	1317	1322	1274	1328	1313	1304	1284	1317	1310	1308	1304	1279	1313	1327	1278	1318	1347	1295	1291	1286	1295	1274	1281	1296	1323	1293	1317	1295	1312	1348	1316	1300	1315	1335	1271	1314
abs(GO:0032508_1-GO:0032508_2)	1277	1271	1253	1275	1239	1274	1230	1271	1312	1255	1286	1348	1279	1318	1323	1275	1329	1314	1305	1285	1318	1311	1309	1305	1280	1314	1328	1279	1319	1348	1296	1292	1287	1296	1275	1282	1297	1324	1294	1318	1296	1313	1349	1317	1301	1316	1336	1272	1315
abs(GO:0008209_1-GO:0008209_2)	-	694	-	-	-	676	-	694	-	679	-	745	-	-	-	-	-	727	-	-	-	722	-	710	-	705	728	702	720	-	715	710	700	-	-	-	-	-	-	-	-	-	748	-	-	724	750	-	722
abs(GO:0001541_1-GO:0001541_2)	241	-	-	-	239	238	-	-	-	243	-	-	-	-	-	-	253	-	-	-	-	-	-	248	-	-	248	-	-	-	253	252	-	-	-	-	-	-	-	-	-	-	-	-	-	253	-	-	-
GO:0002711_1+GO:0002711_2	-	-	-	-	-	-	-	-	-	-	338	-	-	-	337	-	-	-	340	-	-	-	-	-	-	-	-	326	-	-	-	-	-	-	-	-	-	336	-	-	-	-	347	-	-	339	363	-	-
GO:0032774_1+GO:0032774_2	1286	1280	1260	1290	1249	1283	1244	1281	1321	1263	1296	1359	1289	1329	1335	1285	1338	1323	1312	1291	1328	1319	1315	1312	1288	1321	1338	1287	1325	1359	1305	1301	1295	1305	1282	1290	1306	1332	1303	1327	1306	1324	1357	1323	1309	1324	1341	1281	1324
abs(GO:0032774_1-GO:0032774_2)	1287	1281	1261	1291	1250	1284	1245	1282	1322	1264	1297	1360	1290	1330	1336	1286	1339	1324	1313	1292	1329	1320	1316	1313	1289	1322	1339	1288	1326	1360	1306	1302	1296	1306	1283	1291	1307	1333	1304	1328	1307	1325	1358	1324	1310	1325	1342	1282	1325
GO:0032606_1+GO:0032606_2	1280	1272	1254	1277	1242	1277	1232	1273	1315	1259	1288	1351	1282	1321	1326	1277	1331	1316	1308	1286	1320	1312	1310	1306	1281	1315	1329	1281	1320	1352	1297	1294	1288	1298	1277	1284	1300	1325	1296	1320	1298	1314	1351	1319	1303	1317	1338	1274	1316
GO:0032868_1+GO:0032868_2	1292	1284	1266	1295	1254	1289	1251	1287	1327	1270	1302	1366	1297	1337	1341	1293	1344	1330	1320	1295	1334	1326	1322	1320	1296	1327	1343	1295	1332	1366	1311	1309	1301	1309	1286	1296	1311	1339	1308	1336	1312	1328	1365	1329	1315	1329	1347	1288	1330
hsa04672_1+hsa04672_2	-	-	-	-	-	-	-	-	-	-	-	-	-	-	131	-	-	-	-	-	-	148	-	-	-	-	-	-	-	-	-	-	-	-	-	-	-	-	-	-	-	-	-	-	-	-	-	-	-
GO:0032869_1+GO:0032869_2	1294	1286	1268	1297	1255	1291	1252	1289	1329	1272	1304	1367	1298	1338	1343	1295	1346	1332	1321	1297	1336	1327	1324	1322	1298	1329	1344	1297	1334	1368	1313	1311	1303	1311	1288	1298	1312	1341	1309	1337	1314	1330	1367	1331	1316	1331	1349	1290	1332
abs(GO:0032869_1-GO:0032869_2)	1295	1287	1269	1298	1256	1292	1253	1290	1330	1273	1305	1368	1299	1339	1344	1296	1347	1333	1322	1298	1337	1328	1325	1323	1299	1330	1345	1298	1335	1369	1314	1312	1304	1312	1289	1299	1313	1342	1310	1338	1315	1331	1368	1332	1317	1332	1350	1291	1333
GO:0032870_1+GO:0032870_2	1296	1288	1270	1299	1257	1293	1254	1291	1331	1274	1306	1369	1300	1340	1345	1297	1348	1334	1323	1299	1338	1329	1326	1324	1300	1331	1346	1299	1336	1370	1315	1313	1305	1313	1290	1300	1314	1343	1311	1339	1316	1332	1369	1333	1318	1333	1351	1292	1334
abs(GO:0032392_1-GO:0032392_2)	1262	1256	1239	1262	1225	1258	1217	1260	1298	1240	1270	1335	1265	1303	1309	1261	1315	1300	1291	1271	1304	1297	1294	1291	1266	1302	1314	1266	1303	1332	1282	1281	1274	1280	1259	1268	-	1310	1281	1306	1282	1300	1333	1302	1287	1302	1319	1258	1302
abs(GO:0032870_1-GO:0032870_2)	1297	1289	1271	1300	1258	1294	1255	1292	1332	1275	1307	1370	1301	1341	1346	1298	1349	1335	1324	1300	1339	1330	1327	1325	1301	1332	1347	1300	1337	1371	1316	1314	1306	1314	1291	1301	1315	1344	1312	1340	1317	1333	1370	1334	1319	1334	1352	1293	1335
abs(GO:0032940_1-GO:0032940_2)	1305	1296	1279	1310	1267	1302	1264	1300	1341	1284	1315	1379	1311	1349	1354	1307	1359	1345	1331	1308	1348	1338	1335	1334	1310	1340	1355	1306	1345	1378	1323	1322	1314	1323	1299	1310	1322	1353	1322	1350	1325	1342	1378	1343	1326	1344	1361	1303	1342
GO:0007507_1+GO:0007507_2	-	-	639	653	-	-	-	664	677	-	-	-	-	-	691	-	-	-	688	674	693	693	687	-	678	678	701	674	690	708	-	682	671	-	665	-	-	691	-	-	690	697	-	-	-	-	-	-	-
abs(GO:0000462_1-GO:0000462_2)	-	-	-	-	-	-	-	-	-	-	-	236	-	217	-	-	-	-	-	-	-	-	-	-	-	-	-	-	-	-	228	-	-	-	225	220	-	-	-	-	232	-	-	-	-	-	236	-	-
GO:0032879_1+GO:0032879_2	1298	1290	1272	1301	1259	1295	1256	1293	1333	1276	1308	1371	1302	1342	1347	1299	1350	1336	1325	1301	1340	1331	1328	1326	1302	1333	1348	1301	1338	1372	1317	1315	1307	1315	1292	1302	1316	1345	1313	1341	1318	1334	1371	1335	1320	1335	1353	1294	1336
abs(GO:0032879_1-GO:0032879_2)	1299	1291	1273	1302	1260	1296	1257	1294	1334	1277	1309	1372	1303	1343	1348	1300	1351	1337	1326	1302	1341	1332	1329	1327	1303	1334	1349	1302	1339	1373	1318	1316	1308	1316	1293	1303	1317	1346	1314	1342	1319	1335	1372	1336	1321	1336	1354	1295	1337
GO:0032880_1+GO:0032880_2	1300	1292	1274	1303	1261	1297	1258	1295	1335	1278	1310	1373	1304	1344	1349	1301	1352	1338	1327	1303	1342	1333	1330	1328	1304	1335	1350	1303	1340	1374	1319	1317	1309	1317	1294	1304	1318	1347	1315	1343	1320	1336	1373	1337	1322	1337	1355	1296	1338
abs(GO:0031062_1-GO:0031062_2)	1158	1154	1139	1160	1121	1151	1114	1158	1192	1146	1176	1221	1167	-	1201	1159	1208	-	1183	1164	1197	1197	1184	1187	1165	1198	1211	1162	1198	1228	1174	1177	-	-	1160	-	1178	1202	1183	1201	1184	1199	1225	1196	1183	1198	1222	1153	1199
GO:0008209_1+GO:0008209_2	684	693	-	682	-	-	-	-	708	678	704	744	-	-	-	699	736	-	718	-	-	721	-	709	704	704	727	-	-	736	714	-	699	-	-	700	-	-	-	-	-	-	-	-	-	723	749	682	721
GO:0032940_1+GO:0032940_2	1304	1295	1278	1309	1266	1301	1263	1299	1340	1283	1314	1378	1310	1348	1353	1306	1358	1344	1330	1307	1347	1337	1334	1333	1309	1339	1354	1305	1344	1377	1322	1321	1313	1322	1298	1309	1321	1352	1321	1349	1324	1341	1377	1342	1325	1343	1360	1302	1341
abs(GO:0030814_1-GO:0030814_2)	1146	1142	1122	1145	1108	1135	-	1145	1175	1131	1166	1207	1152	1183	1185	1143	1194	1184	-	1150	1183	1182	-	1177	1152	1182	1195	1150	1182	1214	-	1165	1153	-	1145	1154	1164	1188	1173	1189	1168	1183	1208	1181	1167	1186	1209	1137	1186
GO:0008286_1+GO:0008286_2	695	3271	679	692	673	687	665	706	718	688	3315	756	717	728	730	3278	748	3368	727	3303	731	734	3352	721	714	716	739	3324	3373	745	723	3301	712	725	701	711	712	3389	727	733	724	735	758	733	714	3373	761	693	733
GO:0030540_1+GO:0030540_2	1130	1127	1108	1130	1095	1118	1089	1131	1162	1119	1148	1191	1133	1167	1170	-	1178	1170	1158	1136	1167	1163	1152	1160	1133	1164	1175	-	1167	1198	1149	1149	1135	1152	1129	1142	1148	1172	1156	1177	1152	1167	1195	1163	-	1169	1192	1117	1171
abs(GO:0031442_1-GO:0031442_2)	1202	1199	1182	1203	1162	1195	1160	1201	1235	1189	1219	1269	1214	1244	1250	1204	1254	1241	1230	1211	1243	1242	1234	1233	1211	1244	1256	1208	-	1275	1220	1222	1212	1224	1204	1212	1225	1249	1231	1246	1230	1244	1271	1242	1229	1245	1266	1199	1248
abs(GO:0032481_1-GO:0032481_2)	1268	1262	1245	1268	1231	1265	1223	1266	1304	-	1277	1343	1271	1310	1316	1268	1321	1306	1297	1277	1310	1304	1301	1297	1272	1308	1320	1272	1311	1340	1288	1287	1281	1287	1266	1274	1288	1316	1287	1312	1289	1306	1340	1308	1293	1309	1328	1264	1308
GO:0032984_1+GO:0032984_2	1312	1301	1284	1317	1272	1307	1269	1307	1347	1291	1319	1385	1314	1356	1362	1312	1364	1352	1335	1313	1353	1345	1342	1338	1315	1343	1359	1314	1352	1384	1329	1327	1320	1328	1306	1317	1330	1361	1326	1354	1332	1347	1384	1347	1329	1348	1365	1310	1351
abs(GO:0032984_1-GO:0032984_2)	1313	1302	1285	1318	1273	1308	1270	1308	1348	1292	1320	1386	1315	1357	1363	1313	1365	1353	1336	1314	1354	1346	1343	1339	1316	1344	1360	1315	1353	1385	1330	1328	1321	1329	1307	1318	1331	1362	1327	1355	1333	1348	1385	1348	1330	1349	1366	1311	1352
GO:0032989_1+GO:0032989_2	1314	1303	1286	1319	1274	1309	1271	1309	1349	1293	1321	1387	1316	1358	1364	1314	1366	1354	1337	1315	1355	1347	1344	1340	1317	1345	1361	1316	1354	1386	1331	1329	1322	1330	1308	1319	1332	1363	1328	1356	1334	1349	1386	1349	1331	1350	1367	1312	1353
abs(GO:0032989_1-GO:0032989_2)	1315	1304	1287	1320	1275	1310	1272	1310	1350	1294	1322	1388	1317	1359	1365	1315	1367	1355	1338	1316	1356	1348	1345	1341	1318	1346	1362	1317	1355	1387	1332	1330	1323	1331	1309	1320	1333	1364	1329	1357	1335	1350	1387	1350	1332	1351	1368	1313	1354
GO:0032990_1+GO:0032990_2	1316	1305	1288	1321	1276	1311	1273	1311	1351	1295	1323	1389	1318	1360	1366	1316	1368	1356	1339	1317	1357	1349	1346	1342	1319	1347	1363	1318	1356	1388	1333	1331	1324	1332	1310	1321	1334	1365	1330	1358	1336	1351	1388	1351	1333	1352	1369	1314	1355
GO:0032897_1+GO:0032897_2	1302	1294	1276	1307	1264	1300	1261	1298	1339	1281	1312	1376	1308	1347	1351	1304	1356	1342	1329	1305	1345	1336	1332	1331	1307	1337	1352	-	1342	1376	1321	1319	1311	1320	1296	1307	1320	1350	1319	1347	1323	1339	1376	1340	1324	1341	1358	1300	1340
abs(GO:0032990_1-GO:0032990_2)	1317	1306	1289	1322	1277	1312	1274	1312	1352	1296	1324	1390	1319	1361	1367	1317	1369	1357	1340	1318	1358	1350	1347	1343	1320	1348	1364	1319	1357	1389	1334	1332	1325	1333	1311	1322	1335	1366	1331	1359	1337	1352	1389	1352	1334	1353	1370	1315	1356
abs(GO:0033036_1-GO:0033036_2)	1319	1308	1291	1324	1279	1314	1276	1314	1354	1298	1326	1392	1321	1363	1369	1319	1371	1359	1342	1320	1360	1352	1349	1345	1322	1350	1366	1321	1359	1391	1336	1334	1327	1335	1313	1324	1337	1368	1333	1361	1340	1354	1391	1354	1336	1355	1372	1317	1358
GO:0033043_1+GO:0033043_2	1320	1309	1292	1325	1280	1315	1277	1315	1355	1299	1327	1393	1322	1364	1370	1320	1372	1360	1343	1321	1361	1353	1350	1346	1323	1351	1367	1322	1360	1392	1337	1335	1328	1336	1314	1325	1338	1369	1334	1362	1341	1355	1392	1355	1337	1356	1373	1318	1359
abs(GO:0033043_1-GO:0033043_2)	1321	1310	1293	1326	1281	1316	1278	1316	1356	1300	1328	1394	1323	1365	1371	1321	1373	1361	1344	1322	1362	1354	1351	1347	1324	1352	1368	1323	1361	1393	1338	1336	1329	1337	1315	1326	1339	1370	1335	1363	1342	1356	1393	1356	1338	1357	1374	1319	1360
GO:0006874_1+GO:0006874_2	-	-	-	-	508	514	-	538	552	-	560	586	-	-	562	-	-	-	-	549	566	-	-	561	-	-	-	548	566	576	-	552	544	564	544	-	-	563	561	560	-	570	-	-	545	-	597	532	570
abs(GO:0033044_1-GO:0033044_2)	1323	1312	1295	1328	1282	1318	1280	1318	1358	1302	1330	1396	1325	1367	1373	1323	1375	1363	1346	1324	1364	1356	1353	1349	1326	1354	1370	1325	1363	1395	1340	1338	1331	1339	1317	1328	1341	1372	1337	1365	1344	1358	1395	1358	1340	1359	1376	1321	1362
abs(GO:0030540_1-GO:0030540_2)	1131	1128	1109	1131	1096	1119	1090	1132	1163	1120	1149	1192	1134	1168	1171	1130	1179	1171	1159	1137	1168	1164	1153	1161	1134	1165	1176	1135	1168	1199	-	1150	1136	1153	1130	-	1149	1173	1157	1178	1153	-	1196	1164	-	1170	1193	1118	1172
GO:0033036_1+GO:0033036_2	1318	1307	1290	1323	1278	1313	1275	1313	1353	1297	1325	1391	1320	1362	1368	1318	1370	1358	1341	1319	1359	1351	1348	1344	1321	1349	1365	1320	1358	1390	1335	1333	1326	1334	1312	1323	1336	1367	1332	1360	1339	1353	1390	1353	1335	1354	1371	1316	1357
abs(GO:0008645_1-GO:0008645_2)	709	-	-	708	-	703	-	-	732	703	-	-	-	741	748	724	765	752	-	-	745	750	-	737	727	733	756	-	743	759	-	734	726	740	717	724	726	744	741	749	-	-	772	-	-	-	778	-	-
abs(GO:0009725_1-GO:0009725_2)	813	820	-	-	789	-	781	-	840	812	828	878	833	-	854	828	872	857	-	-	853	859	843	-	832	-	863	-	848	870	-	-	831	-	-	-	-	-	-	-	840	-	880	-	831	852	-	810	-
GO:0033121_1+GO:0033121_2	1326	1315	1298	1331	1285	1321	1283	1321	1361	1305	1333	1398	1328	1370	1376	1326	1378	1366	1349	1327	1367	1359	1356	1352	1329	1357	1373	1328	1366	1398	1343	1341	1334	1342	1320	1331	1344	1375	1340	1368	1347	1361	1398	1361	1343	1362	1379	1324	1365
abs(GO:0032787_1-GO:0032787_2)	1291	1283	1263	1294	-	1288	1250	1286	1326	1268	1300	1364	1294	1335	1338	1291	1343	1329	1318	1294	1333	1324	1321	1317	1295	1326	1342	1294	1331	1365	1310	1307	1299	1308	1285	1295	1310	1337	1307	1334	1311	1327	1363	1327	1314	1328	1346	1286	1329
abs(GO:0033121_1-GO:0033121_2)	1327	1316	1299	1332	1286	1322	1284	1322	1362	1306	1334	1399	1329	1371	1377	1327	1379	1367	1350	1328	1368	1360	1357	1353	1330	1358	1374	1329	1367	1399	1344	1342	1335	1343	1321	1332	1345	1376	1341	1369	1348	1362	1399	1362	1344	1363	1380	1325	1366
GO:0033124_1+GO:0033124_2	1328	1317	1300	1333	1287	1323	1285	1323	1363	1307	1335	1400	1330	1372	1378	1328	1380	1368	1351	1329	1369	1361	1358	1354	1331	1359	1375	1330	1368	1400	1345	1343	1336	1344	1322	1333	1346	1377	1342	1370	1349	1363	1400	1363	1345	1364	1381	1326	1367
abs(GO:0033124_1-GO:0033124_2)	1329	1318	1301	1334	1288	1324	1286	1324	1364	1308	1336	1401	1331	1373	1379	1329	1381	1369	1352	1330	1370	1362	1359	1355	1332	1360	1376	1331	1369	1401	1346	1344	1337	1345	1323	1334	1347	1378	1343	1371	1350	1364	1401	1364	1346	1365	1382	1327	1368
abs(GO:0032103_1-GO:0032103_2)	1230	1226	1210	1233	1193	1225	1190	1227	1263	1211	1241	1301	-	1269	1275	1232	-	1269	1259	1239	1272	1268	1260	1259	1237	1271	1285	1237	1270	1301	1251	1249	1241	1252	1231	1238	1250	1280	1250	1275	1255	1272	1301	1271	1252	1274	1290	1224	1273
GO:0006921_1+GO:0006921_2	-	-	535	548	-	-	-	559	572	542	579	-	578	-	-	-	601	589	-	-	583	-	-	-	-	-	590	570	-	601	582	573	565	585	-	561	-	-	-	-	-	591	-	-	565	590	-	-	-
GO:0033260_1+GO:0033260_2	1333	1320	1305	1337	1291	1328	1288	1327	1366	1309	1339	1404	1335	1374	1384	1332	1384	1371	1353	1332	1373	1365	1363	1360	1335	1362	1379	1333	1370	1404	1348	1346	1341	1348	1325	1337	1349	1379	1345	1374	1355	1369	1403	1367	1351	1367	1386	1330	1371
abs(GO:0033260_1-GO:0033260_2)	1334	1321	1306	1338	1292	1329	1289	1328	1367	1310	1340	1405	1336	1375	1385	1333	1385	1372	1354	1333	1374	1366	1364	1361	1336	1363	1380	1334	1371	1405	1349	1347	1342	1349	1326	1338	1350	1380	1346	1375	1356	1370	1404	1368	1352	1368	1387	1331	1372
GO:0006418_1+GO:0006418_2	-	-	-	-	-	441	-	-	465	-	475	498	-	-	-	459	-	488	-	-	-	489	-	-	-	468	486	458	-	-	484	-	-	-	457	462	-	-	478	478	-	-	504	-	463	-	513	-	-
GO:0033365_1+GO:0033365_2	1339	1324	1311	1341	1297	1334	1292	1332	1371	1312	1342	1409	1339	1379	1388	1336	1389	1374	1359	1336	1377	1368	1369	1366	1339	1366	1384	1339	1376	1410	1353	1352	1344	1352	1330	1340	1355	1382	1351	1380	1360	1373	1408	1373	1356	1373	1390	1332	1375
GO:0008202_1+GO:0008202_2	-	691	668	680	-	674	655	-	707	677	-	743	-	717	-	698	735	-	-	-	720	720	-	-	703	-	-	-	718	734	-	-	-	713	691	-	701	-	-	-	713	725	-	-	-	721	-	-	-
abs(GO:0033365_1-GO:0033365_2)	1340	1325	1312	1342	1298	1335	1293	1333	1372	1313	1343	1410	1340	1380	1389	1337	1390	1375	1360	1337	1378	1369	1370	1367	1340	1367	1385	1340	1377	1411	1354	1353	1345	1353	1331	1341	1356	1383	1352	1381	1361	1374	1409	1374	1357	1374	1391	1333	1376
GO:0019882_1+GO:0019882_2	1036	1044	1013	1036	-	1026	1005	1038	1068	1031	1057	1095	1043	1075	-	1046	1089	1083	1065	1046	1068	1071	1060	1067	1046	1071	1084	1046	1071	1096	1059	-	1047	1062	1039	1052	1050	1074	1069	-	1063	1072	1104	1070	-	1075	1100	1022	1076
abs(GO:0033554_1-GO:0033554_2)	1341	1326	1313	1344	1299	1336	1295	1334	1373	1314	1344	1411	1341	1382	1391	1339	1391	1376	1361	1338	1379	1370	1371	1368	1343	1368	1386	1341	1378	1412	1355	1354	1346	1354	1332	1342	1358	1384	1353	1382	1363	1375	1410	1375	1358	1375	1392	1334	1377
GO:0033674_1+GO:0033674_2	1343	1330	1316	1347	1301	1341	1297	1337	1375	1318	1347	1416	1345	1384	1394	1340	1393	1378	1365	1341	1380	1372	1373	1371	1347	1373	1390	1345	1381	1416	1359	1357	1348	1357	1335	1346	1362	1388	1354	1383	1366	1376	1413	1377	1363	1378	1395	1338	1380
abs(GO:0033120_1-GO:0033120_2)	1325	1314	1297	1330	1284	1320	1282	1320	1360	1304	1332	-	1327	1369	1375	1325	1377	1365	1348	1326	1366	1358	1355	1351	1328	1356	1372	1327	1365	1397	1342	1340	1333	1341	1319	1330	1343	1374	1339	1367	1346	1360	1397	1360	1342	1361	1378	1323	1364
abs(GO:0032479_1-GO:0032479_2)	1266	1260	1243	1266	1229	1263	1221	1264	1302	-	1275	1341	1269	1308	1314	1266	1319	1304	1295	1275	1308	1302	1299	1295	1270	1306	1318	1270	1309	1338	1286	1285	1279	1285	1264	1272	1286	1314	1285	1310	1287	1304	1338	-	1291	1307	1326	1262	1306
GO:0034097_1+GO:0034097_2	1347	1335	1320	1351	1306	1345	1301	1341	1379	1322	1351	1420	1349	1388	1398	1344	1398	1383	1369	1345	1384	1376	1377	1375	1350	1377	1394	1349	1385	1420	1363	1361	1352	1361	1339	1350	1366	1392	1358	1387	1370	1380	1418	1381	1367	1382	1399	1342	1384
abs(GO:0017038_1-GO:0017038_2)	989	999	-	990	-	979	959	994	-	985	1010	1048	996	-	-	998	1042	1036	1020	999	-	1025	1012	1018	998	1024	1036	-	1023	1050	-	1010	1002	1013	991	1006	-	1024	-	1041	1017	1022	1054	1024	1006	-	1052	977	1028
GO:0031670_1+GO:0031670_2	1220	1217	1202	1222	1182	1213	1179	1218	1254	1204	1233	1288	1231	1262	1267	1222	1273	1259	1249	1229	1260	1260	1252	1251	1227	1262	1273	1227	-	1293	1237	1240	1230	1243	-	1230	1243	1268	1248	1266	1247	1261	1289	1262	1245	1263	1280	1217	1266
GO:0033993_1+GO:0033993_2	1345	1332	1318	1349	1303	1343	1299	1339	1377	1320	1349	1418	1347	1386	1396	1342	1395	1380	1367	1343	1382	1374	1375	1373	1348	1375	1392	1347	1383	1418	1361	1359	1350	1359	1337	1348	1364	1390	1356	1385	1368	1378	1415	1379	1365	1380	1397	1340	1382
GO:0034470_1+GO:0034470_2	1355	1339	1325	1357	1311	1349	1308	1349	1385	1326	1356	1424	1356	1392	1404	1350	1403	1388	1373	1350	1390	1380	1384	1383	1354	1384	1397	1356	1389	1424	1371	1366	1358	1367	1344	1354	1369	1397	1364	1394	1375	1386	1426	1388	1372	1386	1404	1348	1389
abs(GO:0034470_1-GO:0034470_2)	1356	1340	1326	1358	1312	1350	1309	1350	1386	1327	1357	1425	1357	1393	1405	1351	1404	1389	1374	1351	1391	1381	1385	1384	1355	1385	1398	1357	1390	1425	1372	1367	1359	1368	1345	1355	1370	1398	1365	1395	1376	1387	1427	1389	1373	1387	1405	1349	1390
GO:0034220_1+GO:0034220_2	1351	1337	1322	1353	1308	1347	1305	1345	1381	1324	1352	1422	1351	1390	1400	1346	1400	1385	1371	1347	1386	1378	1381	1379	1351	1379	1395	1351	1387	1422	1367	1363	1354	1363	1342	1352	1367	1394	1360	1389	1372	1382	1422	1383	1369	1384	1401	1343	1386
GO:0034504_1+GO:0034504_2	1357	1341	1327	1359	1313	1351	1310	1351	1387	1328	1358	1426	1358	1394	1406	1352	1405	1390	1375	1352	1392	1382	1386	1385	1356	1386	1399	1358	1391	1426	1373	1368	1360	1369	1346	1356	1371	1399	1366	1396	1377	1388	1428	1390	1374	1388	1406	1350	1391
abs(GO:0034220_1-GO:0034220_2)	1352	1338	1323	1354	1309	1348	1306	1346	1382	1325	1353	1423	1352	1391	1401	1347	1401	1386	1372	1348	1387	1379	1382	1380	1352	1380	1396	1352	1388	1423	1368	1364	1355	1364	1343	1353	1368	1395	1361	1390	1373	1383	1423	1384	1370	1385	1402	1344	1387
GO:0033044_1+GO:0033044_2	1322	1311	1294	1327	3206	1317	1279	1317	1357	1301	1329	1395	1324	1366	1372	1322	1374	1362	1345	1323	1363	1355	1352	1348	1325	1353	1369	1324	1362	1394	1339	1337	1330	1338	1316	1327	1340	1371	1336	1364	1343	1357	1394	1357	1339	1358	1375	1320	1361
GO:0034613_1+GO:0034613_2	1359	1343	1330	1361	1315	1353	1315	1354	1390	1332	1360	1428	1360	1396	1408	1354	1407	1392	1377	1354	1393	1384	1388	1387	1360	1388	1402	1361	1393	1428	1376	1370	1362	1371	1349	1358	1372	1401	1368	1398	1379	1389	1431	1392	1376	1391	1408	1352	1393
abs(GO:0034613_1-GO:0034613_2)	1360	1344	1331	1362	1316	1354	1316	1355	1391	1333	1361	1429	1361	1397	1409	1355	1408	1393	1378	1355	1394	1385	1389	1388	1361	1389	1403	1362	1394	1429	1377	1371	1363	1372	1350	1359	1373	1402	1369	1399	1380	1390	1432	1393	1377	1392	1409	1353	1394
GO:0034622_1+GO:0034622_2	1361	1345	1332	1363	1317	1355	1317	1357	1392	1334	1362	1430	1362	1398	1410	1356	1409	1394	1379	1356	1395	1386	1390	1389	1362	1390	1404	1363	1395	1430	1378	1372	1364	1373	1351	1360	1374	1403	1370	1400	1381	1391	1433	1394	1378	1393	1410	1354	1395
abs(GO:0001755_1-GO:0001755_2)	-	-	-	-	-	246	-	-	249	-	-	-	-	-	-	-	-	260	-	258	255	-	-	-	-	-	257	-	-	261	-	-	-	-	-	-	253	-	-	-	-	258	-	-	264	-	271	249	267
abs(GO:0034622_1-GO:0034622_2)	1362	1346	1333	1364	1318	1356	1318	1358	1393	1335	1363	1431	1363	1399	1411	1357	1410	1395	1380	1357	1396	1387	1391	1390	1363	1391	1405	1364	1396	1431	1379	1373	1365	1374	1352	1361	1375	1404	1371	1401	1382	1392	1434	1395	1379	1394	1411	1355	1396
GO:0034641_1+GO:0034641_2	1363	1347	1334	1365	1319	1357	1319	1359	1394	1336	1364	1432	1364	1400	1412	1358	1411	1396	1382	1358	1397	1388	1392	1391	1364	1392	1406	1365	1397	1432	1380	1374	1366	1375	1353	1362	1376	1405	1372	1402	1383	1393	1435	1396	1380	1395	1412	1356	1397
abs(GO:0032880_1-GO:0032880_2)	1301	1293	1275	1304	1262	1298	1259	1296	1336	1279	1311	1374	1305	1345	1350	1302	1353	1339	1328	1304	1343	1334	1331	1329	1305	1336	1351	1304	1341	1375	1320	1318	1310	1318	1295	1305	1319	1348	1316	1344	1321	1337	1374	1338	1323	1338	1356	1297	1339
abs(GO:0034641_1-GO:0034641_2)	1364	1348	1335	1366	1320	1358	1320	1360	1395	1337	1365	1433	1365	1401	1413	1359	1412	1397	1383	1359	1398	1389	1393	1392	1365	1393	1407	1366	1398	1433	1381	1375	1367	1376	1354	1363	1377	1406	1373	1403	1384	1394	1436	1397	1381	1396	1413	1357	1398
GO:0022402_1+GO:0022402_2	1046	3265	1025	3288	1009	1037	1013	1050	1079	1038	1074	3463	1054	1089	1087	1055	1101	1095	3383	3326	1085	1083	1072	1078	3298	1083	1096	1059	1086	1115	1071	1071	1057	1078	1049	1063	1069	1086	1080	3380	1074	1089	1114	3382	1066	1090	1112	1037	1092
GO:0034645_1+GO:0034645_2	1365	1349	1336	1367	1321	1359	1321	1361	1396	1338	1366	1434	1366	1402	1414	1360	1414	1398	1384	1360	1399	1390	1394	1393	1366	1394	1408	1367	1399	1434	1382	1376	1368	1377	1355	1364	1378	1407	1374	1405	1385	1395	1437	1398	1382	1397	1414	1358	1399
abs(GO:0034645_1-GO:0034645_2)	1366	1350	1337	1368	1322	1360	1322	1362	1397	1339	1367	1435	1367	1403	1415	1361	1415	1399	1385	1361	1400	1391	1395	1394	1367	1395	1409	1368	1400	1435	1383	1377	1369	1378	1356	1365	1379	1408	1375	1406	1386	1396	1438	1399	1383	1398	1415	1359	1400
abs(GO:0002688_1-GO:0002688_2)	-	313	-	303	-	-	-	-	-	-	-	-	-	-	-	-	-	-	-	327	324	341	-	-	320	-	329	-	-	334	333	-	-	-	-	-	-	-	-	314	-	-	-	329	-	-	345	-	-
GO:0034654_1+GO:0034654_2	1367	1351	1338	1369	1323	1361	1323	1363	1398	1340	1368	1436	1368	1404	1416	1362	1416	1400	1386	1362	1401	1392	1396	1395	1368	1396	1410	1369	1401	1436	1384	1378	1370	1379	1357	1366	1380	1409	1376	1407	1387	1397	1439	1400	1384	1399	1416	1360	1401
GO:0033120_1+GO:0033120_2	1324	1313	1296	1329	1283	1319	1281	1319	1359	1303	1331	1397	1326	1368	1374	1324	1376	1364	1347	1325	1365	1357	1354	1350	1327	1355	1371	1326	1364	1396	1341	1339	1332	1340	1318	1329	1342	1373	1338	1366	1345	1359	1396	1359	1341	1360	1377	1322	1363
abs(GO:0034654_1-GO:0034654_2)	1368	1352	1339	1370	1324	1362	1324	1364	1399	1341	1369	1437	1369	1405	1417	1363	1417	1401	1387	1363	1402	1393	1397	1396	1369	1397	1411	1370	1402	1437	1385	1379	1371	1380	1358	1367	1381	1410	1377	1408	1388	1398	1440	1401	1385	1400	1417	1361	1402
GO:0032259_1+GO:0032259_2	1247	1244	1225	1248	1208	1242	1205	1245	1281	1227	1258	1317	1252	1286	1294	1247	1298	1284	1275	1254	1288	1284	1278	1277	1252	1288	1300	1252	1288	1316	1267	1265	1258	1267	1246	-	1265	1295	1267	1290	1270	1287	1317	1287	1268	1290	-	1241	1288
GO:0034655_1+GO:0034655_2	1369	1353	1340	1371	1325	1363	1325	1365	1400	1342	1370	1438	1370	1406	1418	1364	1418	1402	1388	1364	1403	1394	1398	1397	1370	1398	1412	1371	1403	1438	1386	1380	1372	1381	1359	1368	1382	1411	1378	1409	1389	1399	1441	1402	1386	1401	1418	1362	1403
abs(GO:0007051_1-GO:0007051_2)	-	595	-	584	-	571	558	594	-	577	-	641	-	617	-	599	-	624	-	604	618	-	-	-	606	603	-	-	-	634	-	611	-	619	-	-	-	-	-	-	-	624	648	621	-	-	655	587	-
GO:0030814_1+GO:0030814_2	1145	1141	1121	1144	-	-	-	-	1174	-	1165	1206	1151	-	1184	-	1193	1183	-	1149	1182	1181	1168	1176	1151	1181	1194	-	1181	1213	1164	1164	1152	-	1144	-	1163	1187	1172	-	1167	1182	-	1180	1166	1185	1208	1136	1185
abs(GO:0034655_1-GO:0034655_2)	1370	1354	1341	1372	1326	1364	1326	1366	1401	1343	1371	1439	1371	1407	1419	1365	1419	1403	1389	1365	1404	1395	1399	1398	1371	1399	1413	1372	1404	1439	1387	1381	1373	1382	1360	1369	1383	1412	1379	1410	1390	1400	1442	1403	1387	1402	1419	1363	1404
abs(GO:0033993_1-GO:0033993_2)	1346	1333	1319	1350	1304	1344	1300	1340	1378	1321	1350	1419	1348	1387	1397	1343	1396	1381	1368	1344	1383	1375	1376	1374	1349	1376	1393	1348	1384	1419	1362	1360	1351	1360	1338	1349	1365	1391	1357	1386	1369	1379	1416	1380	1366	1381	1398	1341	1383
GO:0034660_1+GO:0034660_2	1371	1355	1342	1373	1327	1365	1327	1367	1402	1344	1372	1440	1372	1408	1420	1366	1420	1404	1390	1366	1405	1396	1400	1399	1372	1400	1414	1373	1405	1440	1388	1382	1374	1383	1361	1370	1384	1413	1380	1411	1391	1401	1443	1404	1388	1403	1420	1364	1405
abs(GO:0006360_1-GO:0006360_2)	415	418	-	413	-	-	-	-	-	405	437	455	-	-	-	419	-	-	443	428	-	-	-	433	-	431	-	416	-	449	-	-	-	-	-	-	-	-	436	-	-	-	461	-	-	-	-	-	-
abs(GO:0034660_1-GO:0034660_2)	1372	1356	1343	1374	1328	1366	1328	1368	1403	1345	1373	1441	1373	1409	1421	1367	1421	1405	1391	1367	1406	1397	1401	1400	1373	1401	1415	1374	1406	1441	1389	1383	1375	1384	1362	1371	1385	1414	1381	1412	1392	1402	1444	1405	1389	1404	1421	1365	1406
GO:0031648_1+GO:0031648_2	1213	1210	1194	1215	1175	1205	1171	1211	1246	1198	-	1280	1224	1255	1261	1214	1265	1253	1241	1222	-	1253	1244	1243	1220	1254	1266	1220	1252	1286	1230	1232	1222	1235	-	1222	1236	1260	1241	1258	1240	1253	1281	1254	1238	1255	1274	1210	1258
abs(GO:0034968_1-GO:0034968_2)	1376	1361	1347	1378	1332	1369	1331	1372	1406	1348	1375	1444	1375	1411	1423	1369	1425	1410	1393	1370	1410	1400	1403	1402	1375	1404	1417	1377	1409	1445	1392	1385	1377	1386	1364	1373	1388	1417	1384	1415	1395	1404	1447	1409	1391	1408	1426	1368	1409
GO:0032103_1+GO:0032103_2	1229	1225	1209	1232	1192	1224	1189	1226	1262	1210	1240	1300	1236	1268	1274	1231	1283	1268	1258	1238	1271	1267	1259	1258	1236	1270	1284	1236	1269	1300	1250	1248	1240	1251	1230	1237	1249	1279	-	1274	1254	1271	-	-	-	1273	1289	1223	-
abs(GO:0032609_1-GO:0032609_2)	1283	1275	1256	1282	1245	1280	1235	1276	1317	1261	1291	1353	1285	1324	1329	1280	1334	1319	-	1289	1324	1315	1312	1309	1284	1317	1332	1284	1323	-	1299	1297	1291	1301	1280	1287	1303	1328	1299	1323	1301	1318	1354	-	1306	1320	1340	1277	1319
abs(GO:0033674_1-GO:0033674_2)	1344	1331	1317	1348	1302	1342	1298	1338	1376	1319	1348	1417	1346	1385	1395	1341	1394	1379	1366	1342	1381	1373	1374	1372	-	1374	1391	1346	1382	1417	1360	1358	1349	1358	1336	1347	1363	1389	1355	1384	1367	1377	1414	1378	1364	1379	1396	1339	1381
abs(GO:0031670_1-GO:0031670_2)	1221	1218	1203	1223	1183	1214	1180	1219	1255	1205	1234	1289	1232	1263	1268	1223	1274	-	1250	1230	1261	1261	1253	1252	1228	1263	1274	1228	1260	1294	1238	1241	1231	1244	1221	1231	1244	1269	-	1267	1248	1262	1290	1263	1246	1264	1281	1218	1267
GO:0032787_1+GO:0032787_2	1290	1282	1262	1293	1252	1287	1249	1285	1325	1267	1299	1363	1293	1334	1337	1290	1342	1328	1317	1293	1332	1323	1320	1316	1294	1325	1341	1293	1330	1364	1309	1306	1298	1307	1284	1294	1309	-	1306	1333	1310	1326	1362	1326	1313	1327	1345	1285	1328
GO:0035556_1+GO:0035556_2	1381	1367	1351	1381	1339	1378	1338	1378	1414	1354	1381	1449	1379	1418	1431	1377	1431	1415	1399	1378	1417	1403	1409	1407	1380	1409	1422	1384	1416	1452	1398	1392	1382	1394	1370	1379	1393	1422	1390	1422	1400	1410	1451	1414	1398	1413	1433	1374	1413
GO:0007052_1+GO:0007052_2	-	-	568	585	566	572	-	-	-	578	-	-	609	618	617	600	634	625	-	605	619	-	-	-	607	-	-	604	619	-	616	-	-	-	-	599	596	621	-	615	-	-	649	622	601	625	-	-	-
abs(GO:0035556_1-GO:0035556_2)	1382	1368	1352	1382	1340	1379	1339	1379	1415	1355	1382	1450	1380	1419	1432	1378	1432	1416	1400	1379	1418	1404	1410	1408	1381	1410	1423	1385	1417	1453	1399	1393	1383	1395	1371	1380	1394	1423	1391	1423	1401	1411	1452	1415	1399	1414	1434	1375	1414
GO:0035601_1+GO:0035601_2	1383	1369	1353	1383	1341	1380	1340	1380	1416	1356	1383	1451	1381	1420	1433	1379	1433	1417	1401	1380	1419	1405	1411	1409	1382	1411	1424	1386	1418	1454	1400	1394	1384	1396	1372	1381	1395	1424	1392	1424	1402	1412	1453	1416	1400	1415	1435	1376	1415
abs(GO:0006024_1-GO:0006024_2)	-	-	-	-	316	324	-	339	345	-	-	378	-	361	-	-	-	-	-	-	369	-	-	-	-	-	-	-	-	-	-	-	-	368	-	-	-	365	-	357	-	-	-	370	352	368	-	-	-
GO:0034968_1+GO:0034968_2	1375	1360	1346	1377	1331	1368	1330	1371	1405	1347	1374	1443	1374	1410	1422	1368	1424	1409	1392	1369	1409	1399	1402	1401	1374	1403	1416	1376	1408	1444	1391	1384	1376	1385	1363	1372	1387	1416	1383	1414	1394	1403	1446	1408	1390	1407	1425	1367	1408
abs(GO:0035601_1-GO:0035601_2)	1384	1370	1354	1384	1342	1381	1341	1381	1417	1357	1384	1452	1382	1421	1434	1380	1434	1418	1402	1381	1420	1406	1412	1410	1383	1412	1425	1387	1419	1455	1401	1395	1385	1397	1373	1382	1396	1425	1393	1425	1403	1413	1454	1417	1401	1416	1436	1377	1416
abs(GO:0035150_1-GO:0035150_2)	1378	1363	1349	1380	1334	1371	1333	1374	1408	1350	1377	1446	1377	1413	1425	1371	1427	1412	1396	1372	1412	1401	1405	1404	1377	1406	1419	1379	1411	1447	1394	1387	1379	1388	1366	1375	1390	1419	1386	1417	1397	1406	1449	1411	1393	1410	1428	1370	1411
GO:0035825_1+GO:0035825_2	1385	1371	1357	1386	1343	1382	1342	1384	1419	1359	1389	1456	1386	1426	1438	1382	1439	1423	1406	1384	1424	1410	1417	1414	1388	1415	1429	1391	1424	1459	1404	1399	1388	1401	1376	1386	1398	1428	1396	1430	1408	1417	1459	1422	1406	1419	1441	1380	1420
abs(GO:0035825_1-GO:0035825_2)	1386	1372	1358	1387	1344	1383	1343	1385	1420	1360	1390	1457	1387	1427	1439	1383	1440	1424	1407	1385	1425	1411	1418	1415	1389	1416	1430	1392	1425	1460	1405	1400	1389	1402	1377	1387	1399	1429	1397	1431	1409	1418	1460	1423	1407	1420	1442	1381	1421
GO:0036211_1+GO:0036211_2	1388	1374	1359	1389	1347	1385	1344	1387	1422	1362	1391	1459	1389	1431	1441	1385	1442	1426	1409	1387	1426	1413	1421	1418	1390	1418	1432	1394	1426	1462	1407	1401	1391	1403	1379	1389	1401	1431	1399	1433	1411	1420	1462	1424	1408	1421	1444	1385	1425
abs(GO:0010458_1-GO:0010458_2)	-	867	-	855	829	-	830	-	888	856	875	922	-	897	897	870	916	-	-	-	894	-	886	888	873	880	907	-	-	916	884	884	878	-	863	874	874	890	888	906	883	894	-	-	-	902	-	853	-
abs(GO:0036211_1-GO:0036211_2)	1389	1375	1360	1390	1348	1386	1345	1388	1423	1363	1392	1460	1390	1432	1442	1386	1443	1427	1410	1388	1427	1414	1422	1419	1391	1419	1433	1395	1427	1463	1408	1402	1392	1404	1380	1390	1402	1432	1400	1434	1412	1421	1463	1425	1409	1422	1445	1386	1426
GO:0036260_1+GO:0036260_2	1390	1376	1361	1391	1349	1387	1346	1389	1424	1364	1393	1461	1391	1433	1443	1387	1444	1428	1411	1389	1428	1415	1423	1420	1392	1420	1434	1396	1428	1464	1409	1403	1393	1405	1381	1391	1403	1433	1401	1435	1413	1422	1464	1426	1410	1423	1446	1387	1427
GO:0030155_1+GO:0030155_2	1099	1104	1078	1102	1064	1091	1061	1100	1131	1089	1125	1159	1106	-	1139	1102	1152	1147	-	1112	-	1132	1124	-	-	1133	-	1110	1138	1170	-	1122	1108	-	1104	1115	1121	1141	1130	1149	1128	1141	1166	1134	1119	-	-	1090	1146
abs(GO:0036260_1-GO:0036260_2)	1391	1377	1362	1392	1350	1388	1347	1390	1425	1365	1394	1462	1392	1434	1444	1388	1445	1429	1412	1390	1429	1416	1424	1421	1393	1421	1435	1397	1429	1465	1410	1404	1394	1406	1382	1392	1404	1434	1402	1436	1414	1423	1465	1427	1411	1424	1447	1388	1428
GO:0036293_1+GO:0036293_2	1392	1378	1363	1393	1351	1389	1348	1391	1426	1366	1395	1463	1393	1435	1445	1389	1446	1430	1413	1391	1430	1417	1425	1422	1394	1422	1436	1398	1430	1466	1411	1405	1395	1407	1383	1393	1405	1435	1403	1437	1415	1424	1466	1428	1412	1425	1448	1389	1429
abs(GO:0036293_1-GO:0036293_2)	1393	1379	1364	1394	1352	1390	1349	1392	1427	1367	1396	1464	1394	1436	1446	1390	1447	1431	1414	1392	1431	1418	1426	1423	1395	1423	1437	1399	1431	1467	1412	1406	1396	1408	1384	1394	1406	1436	1404	1438	1416	1425	1467	1429	1413	1426	1449	1390	1430
GO:0015988_1+GO:0015988_2	927	942	905	-	-	925	901	-	963	-	955	986	938	-	968	939	985	978	-	943	963	968	-	958	942	958	978	944	961	-	955	-	946	955	931	948	-	962	960	980	-	-	-	3364	947	-	993	924	-
abs(GO:0038093_1-GO:0038093_2)	1397	1383	1368	1399	1356	1396	1353	1396	1430	1370	1400	1467	1397	1439	1449	1394	1451	1435	1417	1396	1435	1422	1429	1427	1399	1427	1441	1403	1434	1471	1416	1409	1400	1413	1388	1398	1411	1440	1408	1442	1419	1430	1472	1432	1417	1430	1453	1394	1433
abs(GO:0002768_1-GO:0002768_2)	-	-	299	315	-	-	290	315	322	-	-	349	-	338	-	-	352	350	-	-	345	358	-	-	336	-	-	-	-	-	-	331	327	344	-	-	-	-	-	-	344	-	-	-	-	-	-	-	351
GO:0038095_1+GO:0038095_2	1399	1384	1370	1402	1357	1398	1355	1399	1431	1372	1401	1469	1399	1441	1450	1395	1453	1436	1420	1398	1437	1425	1432	1428	1402	1430	1444	1404	1436	1473	1417	1412	1401	1415	1389	1400	1414	1441	1409	1443	1422	1431	1473	1435	1419	1431	1455	1396	1435
GO:0038127_1+GO:0038127_2	1402	1386	1374	1406	1360	1401	1358	1403	1434	1376	1405	1472	1402	1445	1453	1398	1457	1438	1423	1400	1441	1429	1436	1432	1406	1434	1447	1407	1440	1476	1420	1416	1403	1419	1392	1403	1417	1444	1413	1447	1426	1433	1477	1439	1423	1433	1458	1399	1439
abs(GO:0038127_1-GO:0038127_2)	1403	1387	1375	1407	1361	1402	1359	1404	1435	1377	1406	1473	1403	1446	1454	1399	1458	1439	1424	1401	1442	1430	1437	1433	1407	1435	1448	1408	1441	1477	1421	1417	1404	1420	1393	1404	1418	1445	1414	1448	1427	1434	1478	1440	1424	1434	1459	1400	1440
GO:0036294_1+GO:0036294_2	1394	1380	1365	1395	1353	1391	1350	1393	1428	1368	1397	1465	1395	1437	1447	1391	1448	1432	1415	1393	1432	1419	1427	1424	1396	1424	1438	1400	1432	1468	1413	1407	1397	1409	1385	1395	1407	1437	1405	1439	1417	1426	1468	1430	1414	1427	1450	1391	1431
GO:0038179_1+GO:0038179_2	1404	1388	1376	1408	1362	1403	1360	1405	1436	1378	1407	1474	1404	1447	1455	1400	1459	1440	1425	1402	1443	1431	1438	1434	1408	1436	1449	1409	1442	1478	1422	1418	1405	1421	1394	1405	1419	1446	1415	1449	1428	1435	1479	1441	1425	1435	1460	1401	1441
abs(GO:0038179_1-GO:0038179_2)	1405	1389	1377	1409	1363	1404	1361	1406	1437	1379	1408	1475	1405	1448	1456	1401	1460	1441	1426	1403	1444	1432	1439	1435	1409	1437	1450	1410	1443	1479	1423	1419	1406	1422	1395	1406	1420	1447	1416	1450	1429	1436	1480	1442	1426	1436	1461	1402	1442
GO:0032609_1+GO:0032609_2	1282	1274	1255	1281	1244	1279	1234	1275	1316	1260	1290	1352	1284	1323	1328	1279	1333	1318	1310	1288	1323	1314	1311	1308	1283	-	1331	1283	1322	1354	-	1296	1290	1300	1279	1286	1302	1327	1298	1322	1300	1317	1353	1321	1305	1319	-	1276	1318
GO:0040011_1+GO:0040011_2	1408	1393	1380	1412	1366	1406	1365	1408	1440	1383	1411	1478	1409	1451	1458	1403	1464	1443	1429	1405	1445	1434	1442	1437	1413	1441	1452	1411	1446	1482	1426	1423	1410	1425	1397	1410	1422	1448	1419	1452	1431	1440	1484	1445	1429	1438	1462	1405	1446
abs(GO:0040011_1-GO:0040011_2)	1409	1394	1381	1413	1367	1407	1366	1409	1441	1384	1412	1479	1410	1452	1459	1404	1465	1444	1430	1406	1446	1435	1443	1438	1414	1442	1453	1412	1447	1483	1427	1424	1411	1426	1398	1411	1423	1449	1420	1453	1432	1441	1485	1446	1430	1439	1463	1406	1447
GO:0006119_1+GO:0006119_2	347	-	-	-	-	-	-	-	-	337	371	389	370	-	-	-	390	-	-	-	380	-	373	-	-	-	-	-	-	-	376	-	352	-	-	-	-	-	-	-	373	-	-	-	-	379	-	-	-
GO:0035150_1+GO:0035150_2	1377	1362	1348	1379	1333	1370	1332	1373	1407	1349	1376	1445	1376	1412	1424	1370	1426	1411	1395	1371	1411	-	1404	1403	1376	1405	1418	1378	1410	1446	1393	1386	1378	1387	1365	1374	1389	1418	1385	1416	1396	1405	1448	1410	1392	1409	1427	1369	1410
abs(GO:0032271_1-GO:0032271_2)	-	1252	1233	-	1216	1249	1212	1253	1290	1236	1265	1326	1259	1295	1303	1255	1306	1292	1283	1263	1297	1292	1286	1286	-	1296	1308	-	1296	-	1275	1273	1266	1276	1254	1261	1274	1303	1276	1298	-	1294	1326	1296	1277	1298	1313	1249	1296
abs(GO:0032970_1-GO:0032970_2)	1311	1300	1283	1316	1271	1306	1268	1306	1346	1290	1318	1384	1313	1355	1361	1311	1363	1351	1334	1312	1352	1344	1341	-	1314	-	1358	1313	1351	1383	1328	1326	1319	1327	1305	1316	1329	1360	-	1353	1331	1346	1383	1346	1328	1347	1364	1309	1350
GO:0040012_1+GO:0040012_2	1410	1395	1382	1414	1368	1408	1367	1410	1442	1385	1413	1480	1411	1453	1460	1405	1466	1445	1431	1407	1447	1436	1444	1439	1415	1443	1454	1413	1448	1484	1428	1425	1412	1427	1399	1412	1424	1450	1421	1454	1433	1442	1486	1447	1431	1440	1464	1407	1448
GO:0000187_1+GO:0000187_2	-	-	-	-	-	-	-	-	-	-	-	213	208	-	-	201	-	205	-	-	-	-	-	-	-	-	-	-	-	-	-	-	-	-	201	-	-	-	-	-	-	-	-	-	-	-	-	-	-
GO:0002791_1+GO:0002791_2	-	-	-	-	-	-	-	-	-	-	-	352	-	-	-	-	355	-	-	-	346	-	-	335	-	-	-	-	-	350	-	333	-	-	322	327	336	-	-	339	-	-	356	348	-	-	372	-	-
abs(GO:0031648_1-GO:0031648_2)	1214	1211	1195	1216	1176	1206	1172	1212	1247	-	-	1281	1225	1256	-	1215	1266	1254	1242	1223	1253	1254	1245	1244	1221	1255	1267	-	1253	1287	-	1233	1223	-	-	1223	1237	1261	-	1259	1241	1254	1282	1255	1239	1256	-	1211	1259
abs(GO:0036294_1-GO:0036294_2)	1395	1381	1366	1396	1354	1392	1351	1394	1429	1369	1398	1466	1396	1438	1448	1392	1449	1433	1416	1394	1433	1420	1428	1425	1397	1425	1439	1401	1433	1469	1414	1408	1398	1410	1386	1396	1408	1438	1406	1440	1418	1427	1469	1431	1415	1428	1451	1392	1432
GO:0042127_1+GO:0042127_2	1426	1402	1393	1422	1377	1416	1376	1418	1454	1391	1425	1490	1421	1461	1467	1411	1478	1458	1442	1420	1461	1448	1452	1446	1427	1457	1460	1424	1457	1492	1443	1435	1423	1435	1409	1427	1436	1458	1434	1462	1439	1453	1496	1455	1437	1450	1471	1414	1456
GO:0042060_1+GO:0042060_2	1416	1399	1387	1418	1372	1413	1370	1415	1447	1389	1419	1486	1415	1457	1464	1408	1474	1451	1435	1411	1455	1441	1448	1444	1419	1449	1457	1419	1452	1488	1434	1428	1418	1432	1404	1418	1429	1455	1428	1457	1436	1447	1491	1451	1435	1444	1468	1411	1452
hsa04910_1+hsa04910_2	-	-	-	-	-	-	-	-	-	-	144	-	145	-	-	-	-	-	-	-	-	-	-	-	-	-	-	-	-	-	-	144	-	-	-	-	-	-	-	-	-	-	-	-	-	-	-	140	-
abs(GO:0042176_1-GO:0042176_2)	1433	1408	1399	1427	1384	1420	1382	1424	1460	1398	1432	1496	1427	1468	1473	1416	1483	1465	1448	1427	1465	1454	1458	1452	1434	1464	1466	1431	1463	1497	1450	1441	1429	1442	1415	1436	1442	1465	1439	1468	1444	1460	1502	1461	1444	1455	1477	1418	1463
abs(GO:0032956_1-GO:0032956_2)	1308	1298	1281	1312	1269	1304	1265	1303	1344	1286	-	1381	-	1351	1358	1309	1361	1347	1332	1310	1350	1340	1337	1336	1312	1342	1356	1308	1347	1380	1326	1324	1316	1325	1301	1313	1324	1355	1324	1351	1327	1344	1380	1344	1327	1345	1362	1306	1345
abs(GO:0042157_1-GO:0042157_2)	1429	1404	1395	1425	1380	1418	1378	1421	1457	1395	1428	1493	1424	1464	1470	1413	1481	1461	1445	1423	1462	1451	1455	1448	1430	1460	1463	1427	1460	1494	1446	1437	1426	1438	1412	1432	1439	1461	1436	1464	1442	1456	1499	1458	1440	1453	76	1416	1459
GO:0042221_1+GO:0042221_2	1434	1410	1401	1429	1385	1422	1385	1426	1462	1399	1433	1498	1429	1470	1474	1418	1485	1467	1450	1429	1468	1456	1461	1453	1436	1465	1468	1433	1465	1499	1452	1442	1431	1443	1416	1438	1444	1467	1440	1470	1446	1462	1504	1462	1446	1456	1479	1420	1465
abs(GO:0042221_1-GO:0042221_2)	1435	1411	1402	1430	1386	1423	1386	1427	1463	1400	1434	1499	1430	1471	1475	1419	1486	1468	1451	1430	1469	1457	1462	1454	1437	1466	1469	1434	1466	1500	1453	1443	1432	1444	1417	1439	1445	1468	1441	1471	1447	1463	1505	1463	1447	1457	1480	1421	1466
abs(GO:0042254_1-GO:0042254_2)	1436	1412	1403	1431	1387	1424	1387	1428	1464	1401	1435	1500	1431	1472	1476	1420	1487	1469	1454	1431	1470	1458	1463	1455	1438	1467	1470	1435	1467	1501	1454	1444	1433	1445	1418	1440	1446	1469	1442	1472	1448	1464	1506	1464	1448	1458	1481	1422	1467
abs(GO:0040012_1-GO:0040012_2)	1411	1396	1383	1415	1369	1409	1368	1411	1443	1386	1414	1481	1412	1454	1461	1406	1467	1446	1432	1408	1448	1437	1445	1440	1416	1444	1455	1414	1449	1485	1429	1426	1413	1428	1400	1413	1425	1451	1422	1455	1434	1443	1487	1448	1432	1441	1465	1408	1449
GO:0042255_1+GO:0042255_2	1437	1413	1404	1432	1388	1425	1388	1429	1465	1402	1436	1501	1432	1473	1477	1421	1488	1470	1455	1432	1471	1459	1464	1456	1439	1468	1471	1436	1468	1502	1455	1445	1434	1446	1419	1441	1447	1470	1443	1473	1449	1465	1507	1465	1449	1459	1482	1423	1468
abs(GO:0042255_1-GO:0042255_2)	1438	1414	1405	1433	1389	1426	1389	1430	1466	1403	1437	1502	1433	1474	1478	1422	1489	1471	1456	1433	1472	1460	1465	1457	1440	1469	1472	1437	1469	1503	1456	1446	1435	1447	1420	1442	1448	1471	1444	1474	1450	1466	1508	1466	1450	1460	1483	1424	1469
abs(GO:0010332_1-GO:0010332_2)	-	865	836	852	827	846	826	868	886	853	873	-	875	895	-	-	915	899	-	871	892	-	-	886	870	-	906	872	-	914	-	883	-	-	861	-	872	889	-	903	-	-	923	-	874	899	-	-	898
GO:0042278_1+GO:0042278_2	1443	1419	1411	1437	1394	1429	1395	1435	1471	1407	1442	1507	1438	1479	1483	1427	1494	1476	1461	1439	1477	1465	1470	1462	1445	1475	1478	1442	1474	1508	1461	1451	1440	1453	1427	1448	1453	1476	1450	1481	1456	1471	1515	1471	1457	1465	1489	1429	1475
GO:0006891_1+GO:0006891_2	-	549	-	-	-	-	-	547	561	-	-	595	567	-	573	-	589	-	577	559	-	582	-	-	-	559	577	559	576	-	-	562	-	573	-	550	552	574	572	-	-	580	601	576	-	578	-	-	-
abs(GO:0042278_1-GO:0042278_2)	1444	1420	1412	1438	1395	1430	1396	1436	1472	1408	1443	1508	1439	1480	1484	1428	1495	1477	1462	1440	1478	1466	1471	1463	1446	1476	1479	1443	1475	1509	1462	1452	1441	1454	1428	1449	1454	1477	1451	1482	1457	1472	1516	1472	1458	1466	1490	1430	1476
GO:0042325_1+GO:0042325_2	1445	1421	1414	1439	1396	1431	1397	1437	1473	1409	1444	1509	1440	1481	1485	1429	1497	1479	1463	1441	1479	1467	1472	1464	1447	1477	1480	1444	1476	1510	1463	1453	1442	1456	1429	1450	1456	1478	1452	1483	1458	1473	1519	1476	1459	1467	1492	1431	1477
abs(GO:0042325_1-GO:0042325_2)	1446	1422	1415	1440	1397	1432	1398	1438	1474	1410	1445	1510	1441	1482	1486	1430	1498	1480	1464	1442	1480	1468	1473	1465	1448	1478	1481	1445	1477	1511	1464	1454	1443	1457	1430	1451	1457	1479	1453	1484	1459	1474	1520	1477	1460	1468	1493	1432	1478
GO:0042327_1+GO:0042327_2	1448	1423	1416	1442	1398	1433	1399	1439	1475	1411	1446	1512	1442	1483	1487	1431	1500	1481	1465	1443	1481	1469	1475	1466	1449	1480	1482	1446	1478	1513	1465	1455	1444	1458	1431	1454	1458	1481	1454	1485	1461	1476	1521	1478	1462	1471	1494	1433	1479
abs(GO:0042327_1-GO:0042327_2)	1449	1424	1417	1443	1399	1434	1400	1440	1476	1412	1447	1513	1443	1484	1488	1432	1501	1482	1466	1444	1482	1470	1476	1467	1450	1481	1483	1447	1479	1514	1466	1456	1445	1459	1432	1455	1459	1482	1455	1486	1462	1477	1522	1479	1463	1472	1495	1434	1480
GO:0042330_1+GO:0042330_2	1450	1425	1418	1444	1400	1435	1401	1441	1477	1413	1448	1514	1444	1485	1489	1433	1502	1483	1467	1445	1483	1471	1477	1468	1451	1482	1484	1448	1480	1515	1467	1457	1446	1460	1433	1456	1460	1483	1456	1487	1463	1478	1523	1480	1464	1473	1496	1435	1481
abs(GO:0042330_1-GO:0042330_2)	1451	1426	1419	1445	1401	1436	1402	1442	1478	1414	1449	1515	1445	1486	1490	1434	1503	1484	1468	1446	1484	1472	1478	1469	1452	1483	1485	1449	1481	1516	1468	1458	1447	1461	1434	1457	1461	1484	1457	1488	1464	1479	1524	1481	1465	1474	1497	1436	1482
GO:0042274_1+GO:0042274_2	1441	1417	1409	1435	1392	1427	1393	1433	1469	1405	1440	1505	1436	1477	1481	1425	1492	1474	1459	1437	1475	1463	1468	1460	1443	1473	1476	1440	1472	1506	1459	1449	1438	1451	1425	1446	1451	1474	1448	1479	1454	1469	1513	1469	1455	1463	1487	1427	1473
GO:0042454_1+GO:0042454_2	1453	1427	1420	1446	1402	1437	1404	1443	1479	1415	1450	1516	1446	1487	1492	1435	1504	1486	1469	1447	1486	1473	1479	1471	1453	1485	1486	1450	1482	1517	1470	1459	1448	1463	1436	1459	1463	1485	1458	1489	1465	1480	1525	1482	1466	1475	1498	1438	1483
abs(GO:0042454_1-GO:0042454_2)	1454	1428	1421	1447	1403	1438	1405	1444	1480	1416	1451	1517	1447	1488	1493	1436	1505	1487	1470	1448	1487	1474	1480	1472	1454	1486	1487	1451	1483	1518	1471	1460	1449	1464	1437	1460	1464	1486	1459	1490	1466	1481	1526	1483	1467	1476	1499	1439	1484
abs(GO:0038095_1-GO:0038095_2)	1400	1385	1371	1403	1358	1399	1356	1400	1432	1373	1402	1470	1400	1442	1451	1396	1454	1437	-	-	1438	1426	1433	1429	1403	1431	-	1405	1437	1474	1418	1413	1402	1416	1390	1401	1415	1442	1410	1444	1423	1432	1474	1436	1420	1432	1456	1397	1436
hsa04210_1+hsa04210_2	-	-	121	-	-	-	-	-	-	-	126	-	-	-	-	-	128	-	-	-	-	-	137	-	124	-	127	-	-	-	-	-	-	128	-	-	-	-	-	-	-	-	-	-	-	-	-	125	-
GO:0042592_1+GO:0042592_2	1460	1433	1429	1453	1412	1443	1411	1454	1489	1422	1458	1527	1454	1496	1500	1442	1512	1495	1477	1456	1496	1480	1487	1480	1462	1494	1496	1457	1490	1526	1478	1466	1456	1468	1443	1466	1470	1492	1466	1499	1473	1488	1535	1489	1474	1483	1505	1446	1492
abs(GO:0042592_1-GO:0042592_2)	1461	1434	1430	1454	1413	1444	1412	1455	1490	1423	1459	1528	1455	1497	1501	1443	1513	1496	1478	1457	1497	1481	1488	1481	1463	1495	1497	1458	1491	1527	1479	1467	1457	1469	1444	1467	1471	1493	1467	1500	1474	1489	1536	1490	1475	1484	1506	1447	1493
abs(GO:0042274_1-GO:0042274_2)	1442	1418	1410	1436	1393	1428	1394	1434	1470	1406	1441	1506	1437	1478	1482	1426	1493	1475	1460	1438	1476	1464	1469	1461	1444	1474	1477	1441	1473	1507	1460	1450	1439	1452	1426	1447	1452	1475	1449	1480	1455	1470	1514	1470	1456	1464	1488	1428	1474
GO:0042770_1+GO:0042770_2	1462	1435	1433	1459	1417	1446	1413	1456	1491	1425	1462	1529	1456	1499	1502	1446	1515	1498	1479	1458	1501	1483	1490	1483	1464	1496	1498	1460	1494	1529	1481	1469	1458	1470	1445	1468	1473	1495	1468	1502	1477	1491	1538	1492	1477	1486	1507	1448	1495
GO:0002221_1+GO:0002221_2	270	278	-	-	264	-	-	-	-	269	-	-	-	281	281	-	291	-	-	-	-	-	-	-	-	-	-	-	-	-	-	-	-	-	-	281	-	-	-	-	-	293	304	-	-	-	-	-	-
abs(GO:0042770_1-GO:0042770_2)	1463	1436	1434	1460	1418	1447	1414	1457	1492	1426	1463	1530	1457	1500	1503	1447	1516	1499	1480	1459	1502	1484	1491	1484	1465	1497	1499	1461	1495	1530	1482	1470	1459	1471	1446	1469	1474	1496	1469	1503	1478	1492	1539	1493	1478	1487	1508	1449	1496
abs(GO:0010638_1-GO:0010638_2)	-	896	866	-	859	878	860	-	-	886	906	949	-	925	928	901	944	-	917	901	924	-	914	919	902	-	-	902	-	946	-	913	906	-	-	903	906	919	-	-	912	-	-	925	903	933	-	880	-
abs(GO:0042773_1-GO:0042773_2)	1467	1439	1438	1463	1422	1450	1417	1460	1495	1430	1467	1534	1461	1504	1506	1450	1519	1503	1484	1462	1506	1488	1495	1487	1469	1500	1503	1464	1498	1533	1485	1473	1463	1474	1450	1472	1477	1500	1473	1506	1481	1495	1542	1496	1481	1490	1511	1452	1500
abs(GO:0042158_1-GO:0042158_2)	1431	1406	1397	-	1382	-	1380	1423	1459	1397	1430	1495	1425	1466	1472	1414	1482	1463	1446	1425	1463	1452	1457	1450	1432	1462	1464	1429	1462	1496	1448	1439	1427	1440	1414	1434	1440	1463	1437	1466	1443	1458	1500	1459	1442	1454	1475	1417	1461
abs(GO:0042775_1-GO:0042775_2)	1468	1441	1440	1464	1423	1452	1418	1462	1496	1432	1469	1535	1463	1506	1507	1451	1521	1504	1485	1463	1508	1489	1496	1488	1471	1502	1505	1465	1500	1534	1486	1475	1465	1475	1452	1474	1478	1501	1474	1508	1482	1497	1543	1498	1483	1491	1513	1454	1502
GO:0042886_1+GO:0042886_2	1470	1444	1441	1467	1424	1453	1419	1464	1497	1434	1471	1536	1465	1507	1509	1453	1523	1506	1487	1464	1509	1491	1498	1489	1472	1503	1506	1467	1501	1535	1487	1476	1466	1478	1453	1475	1480	1502	1476	1509	1483	1498	1544	1500	1484	1493	1514	1456	1503
abs(GO:0042886_1-GO:0042886_2)	1471	1445	1442	1468	1425	1454	1420	1465	1498	1435	1472	1537	1466	1508	1510	1454	1524	1507	1488	1465	1510	1492	1499	1490	1473	1504	1507	1468	1502	1536	1488	1477	1467	1479	1454	1476	1481	1503	1477	1510	1484	1499	1545	1501	1485	1494	1515	1457	1504
GO:0042981_1+GO:0042981_2	1472	1446	1443	1469	1426	1455	1421	1466	1499	1436	1473	1538	1467	1509	1511	1455	1525	1508	1489	1466	1511	1493	1500	1491	1474	1505	1508	1469	1503	1537	1489	1478	1468	1480	1455	1477	1482	1504	1478	1511	1485	1500	1546	1502	1486	1495	1516	1458	1505
GO:0043062_1+GO:0043062_2	1479	1452	1447	1475	1429	1462	1425	1474	1508	1441	1478	1543	1472	1512	1517	1461	1531	1513	1494	1471	1516	1498	1502	1495	1478	1509	1512	1475	1507	1543	1495	1483	1474	1485	1459	1482	1488	1508	1484	1517	1489	1506	1554	1508	1490	1501	1522	1462	1509
abs(GO:0043062_1-GO:0043062_2)	1480	1453	1448	1476	1430	1463	1426	1475	1509	1442	1479	1544	1473	1513	1518	1462	1532	1514	1495	1472	1517	1499	1503	1496	1479	1510	1513	1476	1508	1544	1496	1484	1475	1486	1460	1483	1489	1509	1485	1518	1490	1507	1555	1509	1491	1502	1523	1463	1510
abs(GO:0007050_1-GO:0007050_2)	-	-	-	-	564	569	-	-	606	575	-	639	-	615	-	597	-	-	-	602	-	624	-	-	-	601	-	602	-	-	-	609	-	-	595	597	594	-	-	613	615	622	646	619	-	624	653	-	-
abs(GO:0006890_1-GO:0006890_2)	-	-	-	-	518	-	-	-	-	-	-	-	-	-	572	551	588	-	-	-	575	581	-	-	562	-	-	558	-	586	-	-	-	-	-	-	-	573	571	-	570	579	600	-	-	577	-	541	580
GO:0043067_1+GO:0043067_2	1482	1456	1451	1478	1434	1466	1427	1478	1512	1445	1482	1547	1476	1517	1520	1464	1535	1517	1498	1475	1520	1502	1505	1500	1482	1513	1516	1480	1511	1547	1499	1487	1478	1489	1463	1486	1491	1511	1488	1521	1494	1509	1559	1512	1495	1506	1526	1465	1513
GO:0015991_1+GO:0015991_2	928	-	906	-	899	-	-	-	-	-	-	988	939	964	970	-	986	980	957	944	965	-	954	959	-	959	979	946	962	988	956	-	948	956	-	949	-	963	961	981	956	967	-	3355	949	-	994	-	973
GO:0043069_1+GO:0043069_2	1485	1458	1454	1482	1436	1469	1429	1480	1515	1448	1485	1549	1478	1520	1523	1467	1537	1519	1501	1478	1522	1504	1508	1503	1484	1516	1519	1482	1515	1551	1502	1489	1481	1492	1466	1489	1494	1514	1491	1524	1497	1511	1561	1514	1498	1508	1529	1468	1516
GO:0042771_1+GO:0042771_2	1464	1437	1435	1461	1419	1448	1415	1458	1493	1427	1464	1531	1458	1501	1504	1448	1517	1500	1481	1460	1503	1485	1492	1485	1466	1498	1500	1462	1496	1531	1483	1471	1460	1472	1447	-	1475	1497	1470	1504	1479	1493	1540	1494	1479	1488	1509	1450	1497
GO:0043085_1+GO:0043085_2	1487	1460	1456	1484	1438	1471	1431	1482	1517	1450	1487	1551	1480	1522	1525	1469	1539	1521	1502	1480	1524	1505	1510	1504	1486	1518	1521	1483	1516	1553	1504	1491	1483	1494	1468	1491	1495	1516	1493	1526	1499	1513	1562	1515	1499	1510	1531	1470	1518
abs(GO:0006298_1-GO:0006298_2)	388	387	367	383	363	-	-	-	-	377	409	-	-	-	408	389	-	418	-	400	-	-	-	-	-	402	417	-	-	-	-	401	393	417	-	-	-	-	-	-	-	-	-	-	-	-	-	-	-
abs(GO:0043085_1-GO:0043085_2)	1488	1461	1457	1485	1439	1472	1432	1483	1518	1451	1488	1552	1481	1523	1526	1470	1540	1522	1503	1481	1525	1506	1511	1505	1487	1519	1522	1484	1517	1554	1505	1492	1484	1495	1469	1492	1496	1517	1494	1527	1500	1514	1563	1516	1500	1511	1532	1471	1519
GO:0043086_1+GO:0043086_2	1489	1462	1458	1486	1440	1473	1433	1484	1519	1452	1489	1553	1482	1524	1527	1471	1541	1523	1504	1482	1526	1507	1512	1506	1488	1520	1523	1485	1518	1555	1506	1493	1485	1496	1470	1493	1497	1518	1495	1528	1501	1515	1564	1517	1501	1512	1533	1472	1520
abs(GO:0043086_1-GO:0043086_2)	1490	1463	1459	1487	1441	1474	1434	1485	1520	1453	1490	1554	1483	1525	1528	1472	1542	1524	1505	1483	1527	1508	1513	1507	1489	1521	1524	1486	1519	1556	1507	1494	1486	1497	1471	1494	1498	1519	1496	1529	1502	1516	1565	1518	1502	1513	1534	1473	1521
GO:0043087_1+GO:0043087_2	1491	1464	1460	1488	1442	1475	1435	1486	1521	1454	1491	1555	1484	1526	1529	1473	1543	1525	1506	1484	1528	1509	1514	1508	1490	1522	1525	1487	1520	1557	1508	1495	1487	1498	1472	1495	1499	1520	1497	1530	1503	1517	1566	1519	1503	1514	1535	1474	1522
abs(GO:0042771_1-GO:0042771_2)	1465	1438	1436	1462	1420	1449	1416	1459	1494	1428	1465	1532	1459	1502	1505	1449	1518	1501	1482	1461	1504	1486	1493	1486	1467	1499	1501	1463	1497	1532	1484	1472	1461	1473	1448	1470	1476	1498	1471	1505	1480	1494	1541	1495	1480	1489	1510	1451	1498
abs(GO:0043087_1-GO:0043087_2)	1492	1465	1461	1489	1443	1476	1436	1487	1522	1455	1492	1556	1485	1527	1530	1474	1544	1526	1507	1485	1529	1510	1515	1509	1491	1523	1526	1488	1521	1558	1509	1496	1488	1499	1473	1496	1500	1521	1498	1531	1504	1518	1567	1520	1504	1515	1536	1475	1523
GO:0042590_1+GO:0042590_2	-	1431	1427	1452	1411	1442	1410	-	1487	1421	1456	1525	1453	1495	1498	1441	1510	1494	1475	1454	1494	1479	1486	1478	1460	1492	1494	1456	1489	1525	1477	1464	1455	1466	1442	1465	1469	1490	1465	1498	1471	1486	1534	1488	1472	1481	1503	1444	1490
GO:0043161_1+GO:0043161_2	1495	1468	1465	1494	1446	1478	1439	1490	1526	1457	1495	1559	1488	1532	1533	1476	1548	1529	1510	1488	1532	1515	1518	1512	1492	1525	1529	1491	1527	1560	1510	1499	1492	1501	1478	1499	1503	1524	1502	1535	1507	1521	1569	1523	1508	1518	1538	1477	1527
GO:0002688_1+GO:0002688_2	306	-	-	302	-	-	-	-	308	-	-	-	-	-	322	-	-	-	-	326	-	340	-	-	-	-	328	-	336	-	332	-	314	-	-	-	-	-	327	-	331	-	339	328	-	-	344	-	-
abs(GO:0043161_1-GO:0043161_2)	1496	1469	1466	1495	1447	1479	1440	1491	1527	1458	1496	1560	1489	1533	1534	1477	1549	1530	1511	1489	1533	1516	1519	1513	1493	1526	1530	1492	1528	1561	1511	1500	1493	1502	1479	1500	1504	1525	1503	1536	1508	1522	1570	1524	1509	1519	1539	1478	1528
GO:0002381_1+GO:0002381_2	-	-	-	-	-	-	-	-	-	277	297	-	-	290	290	290	300	-	-	-	-	306	-	-	-	-	299	-	-	-	303	-	-	300	-	-	-	-	-	-	304	307	-	-	-	-	-	-	-
GO:0043170_1+GO:0043170_2	1497	1470	1467	1496	1448	1480	1441	1492	1528	1459	1497	1561	1490	1534	1535	1478	1550	1531	1512	1490	1534	1517	1520	1514	1494	1527	1531	1493	1529	1562	1512	1501	1494	1503	1480	1501	1505	1526	1504	1537	1509	1523	1571	1525	1510	1520	1540	1479	1529
GO:0043207_1+GO:0043207_2	1499	1471	1468	1497	1449	1481	1442	1494	1529	1461	1498	1563	1491	1536	1537	1480	1551	1533	1514	1491	1536	1518	1521	1516	1496	1529	1532	1495	1531	1563	1513	1502	1496	1505	1482	1503	1506	1527	1505	1539	1510	1525	1572	1526	1511	1522	1542	1481	1531
abs(GO:0043207_1-GO:0043207_2)	1500	1472	1469	1498	1450	1482	1443	1495	1530	1462	1499	1564	1492	1537	1538	1481	1552	1534	1515	1492	1537	1519	1522	1517	1497	1530	1533	1496	1532	1564	1514	1503	1497	1506	1483	1504	1507	1528	1506	1540	1511	1526	1573	1527	1512	1523	1543	1482	1532
GO:0043241_1+GO:0043241_2	1501	1473	1470	1499	1451	1483	1444	1496	1531	1463	1500	1565	1493	1538	1539	1482	1553	1535	1516	1493	1538	1520	1523	1518	1498	1531	1534	1497	1533	1565	1515	1504	1498	1507	1484	1505	1508	1529	1507	1541	1512	1527	1574	1528	1513	1524	1544	1483	1533
abs(GO:0030335_1-GO:0030335_2)	1117	-	-	1117	1083	-	-	1119	1150	1105	-	1179	1120	1155	1157	1119	1167	1161	1145	-	1154	1150	1139	1147	1122	1151	1164	1122	1156	1187	1137	1137	1124	-	-	1129	1136	-	1144	-	1140	1155	-	1151	1139	-	1181	-	1160
abs(GO:0043241_1-GO:0043241_2)	1502	1474	1471	1500	1452	1484	1445	1497	1532	1464	1501	1566	1494	1539	1540	1483	1554	1536	1517	1494	1539	1521	1524	1519	1499	1532	1535	1498	1534	1566	1516	1505	1499	1508	1485	1506	1509	1530	1508	1542	1513	1528	1575	1529	1514	1525	1545	1484	1534
abs(GO:0001655_1-GO:0001655_2)	-	-	-	-	-	-	-	-	244	-	249	263	-	-	-	-	258	257	-	252	-	-	263	-	-	255	-	-	261	-	258	-	-	-	-	-	-	-	-	-	-	-	-	-	-	-	-	-	-
GO:0010458_1+GO:0010458_2	855	866	-	854	828	848	829	-	887	855	874	921	877	896	896	-	-	-	891	873	893	900	885	887	872	-	-	-	891	915	883	-	877	-	-	-	873	-	-	-	882	893	-	896	875	901	-	852	900
GO:0009308_1+GO:0009308_2	789	795	-	788	-	-	-	796	812	786	-	-	807	826	829	803	845	833	820	801	827	-	818	-	-	811	838	805	824	842	816	814	-	819	-	805	-	825	-	829	-	827	-	828	-	-	-	787	828
GO:0031060_1+GO:0031060_2	1156	1152	1137	1157	1118	1148	1111	1155	1189	1143	1174	1218	1164	1193	1198	1156	1206	1195	1180	1161	1194	1195	1181	1184	1163	1195	1208	1159	1195	1225	-	1174	1164	1177	1157	-	1175	1199	1181	1199	1181	1197	1222	1193	1181	1196	-	1150	-
hsa05120_1+hsa05120_2	-	-	-	-	-	-	-	-	-	-	-	-	164	-	-	159	161	-	-	-	-	-	-	-	-	-	-	-	-	-	-	-	-	164	-	-	-	-	-	-	-	-	171	-	-	-	-	-	-
GO:0043408_1+GO:0043408_2	1510	1482	1482	1509	1459	1494	1452	1506	1539	1472	1510	1579	1504	1545	1548	1495	1567	1543	1525	1504	1546	1532	1533	1530	1506	1541	1548	1505	1544	1574	1528	1511	1508	1515	1496	1518	1518	1538	1521	1552	1522	1538	1585	1542	1525	1534	1555	1493	1543
abs(GO:0043408_1-GO:0043408_2)	1511	1483	1483	1510	1460	1495	1453	1507	1540	1473	1511	1580	1505	1546	1549	1496	1568	1544	1526	1505	1547	1533	1534	1531	1507	1542	1549	1506	1545	1575	1529	1512	1509	1516	1497	1519	1519	1539	1522	1553	1523	1539	1586	1543	1526	1535	1556	1494	1544
GO:0043412_1+GO:0043412_2	1514	1485	1485	1513	1463	1498	1456	1510	1543	1476	1514	1583	1508	1549	1552	1499	1571	1547	1529	1508	1550	1536	1538	1534	1510	1544	1552	1509	1548	1578	1532	1515	1512	1519	1500	1522	1522	1540	1525	1556	1526	1542	1589	1546	1529	1538	1559	1497	1547
abs(GO:0043412_1-GO:0043412_2)	1515	1486	1486	1514	1464	1499	1457	1511	1544	1477	1515	1584	1509	1550	1553	1500	1572	1548	1530	1509	1551	1537	1539	1535	1511	1545	1553	1510	1549	1579	1533	1516	1513	1520	1501	1523	1523	1541	1526	1557	1527	1543	1590	1547	1530	1539	1560	1498	1548
abs(GO:0032318_1-GO:0032318_2)	1258	1254	1236	1258	1219	1253	1213	1257	1292	1238	1267	1329	1262	1298	1306	1257	1309	1295	1286	1265	1300	1294	1289	1288	1262	1298	1311	1262	1299	1327	1277	1276	1270	1277	1256	1264	1278	1306	1278	1302	1280	1297	1328	1298	1281	-	1314	1253	1299
abs(GO:0043413_1-GO:0043413_2)	1517	1488	1488	1516	1466	1501	1459	1513	1546	1479	1517	1586	1511	1552	1555	1502	1574	1550	1532	1511	1553	1539	1541	1537	1513	1547	1555	1512	1551	1581	1535	1518	1515	1522	1503	1525	1525	1543	1528	1559	1529	1545	1592	1549	1532	1541	1562	1500	1550
GO:0043434_1+GO:0043434_2	1521	1491	1490	1518	1469	1504	1462	1516	1548	1482	1518	1588	1514	1555	1558	1504	1577	1553	1535	1514	1556	1541	1543	1540	1516	1549	1558	1515	1553	1584	1537	1519	1517	1525	1506	1527	1528	1545	1530	1561	1532	1547	1596	1551	1535	1543	1564	1503	1553
GO:0043413_1+GO:0043413_2	1516	1487	1487	1515	1465	1500	1458	1512	1545	1478	1516	1585	1510	1551	1554	1501	1573	1549	1531	1510	1552	1538	1540	1536	1512	1546	1554	1511	1550	1580	1534	1517	1514	1521	1502	1524	1524	1542	1527	1558	1528	1544	1591	1548	1531	1540	1561	1499	1549
GO:0043436_1+GO:0043436_2	1523	1493	1492	1520	1471	1506	1463	1518	1550	1484	1520	1589	1516	1557	1560	1505	1579	1555	1537	1515	1558	1542	1545	1541	1518	1551	1560	1517	1555	1586	1539	1521	1519	1527	1508	1529	1530	1547	1531	1562	1534	1549	1598	1553	1537	1545	1566	1505	1555
GO:0006974_1+GO:0006974_2	567	571	547	561	542	546	534	571	3366	554	591	619	3373	594	595	574	613	602	597	581	595	605	3377	590	584	581	3378	3353	598	614	594	585	3294	3319	3271	576	573	599	595	591	594	603	3457	3368	3362	602	630	564	3383
abs(GO:0043436_1-GO:0043436_2)	1524	1494	1493	1521	1472	1507	1464	1519	1551	1485	1521	1590	1517	1558	1561	1506	1580	1556	1538	1516	1559	1543	1546	1542	1519	1552	1561	1518	1556	1587	1540	1522	1520	1528	1509	1530	1531	1548	1532	1563	1535	1550	1599	1554	1538	1546	1567	1506	1556
GO:0042273_1+GO:0042273_2	1439	1415	1407	-	1390	-	1391	1432	1467	1404	1438	1503	1434	1475	1479	1423	1490	1472	1457	1435	1473	1461	1466	1458	1441	1471	1474	1438	1470	1504	1457	1447	1436	1449	1423	1444	1449	1472	1446	1477	1452	1467	1511	1467	1453	1461	1485	1425	1471
abs(GO:0009991_1-GO:0009991_2)	-	-	825	-	816	-	812	855	873	843	859	907	-	882	884	-	903	-	878	858	881	889	-	872	-	867	893	863	-	901	872	872	865	875	-	-	860	-	-	889	871	-	911	885	862	-	-	840	885
GO:0043543_1+GO:0043543_2	1527	1498	1497	1525	1477	1513	1467	1523	1556	1490	1524	1593	1519	1563	1564	1510	1586	1559	1540	1524	1562	1547	1554	1547	1522	1555	1564	1521	1559	1591	1546	1524	1524	1533	1513	1532	1537	1552	1535	1566	1539	1554	1605	1557	1542	1549	1572	1508	1560
abs(GO:0043270_1-GO:0043270_2)	1508	1480	1478	1505	-	1490	1448	1504	1538	1470	1507	1572	1500	1543	1546	1489	1561	1541	1521	1499	1544	1527	1531	1525	1503	1538	1542	1504	1539	1572	1522	1508	1504	1513	1491	1513	1515	1535	1514	1548	1520	1534	1582	1535	1520	1531	1550	1490	1540
GO:0042157_1+GO:0042157_2	1428	1403	1394	1424	1379	-	-	1420	1456	1394	1427	1492	1423	1463	1469	1412	1480	1460	1444	1422	-	1450	1454	1447	1429	1459	1462	1426	1459	1493	1445	1436	1425	1437	1411	1431	1438	1460	-	1463	1441	1455	1498	1457	1439	1452	1473	1415	1458
abs(GO:0043543_1-GO:0043543_2)	1528	1499	1498	1526	1478	1514	1468	1524	1557	1491	1525	1594	1520	1564	1565	1511	1587	1560	1541	1525	1563	1548	1555	1548	1523	1556	1565	1522	1560	1592	1547	1525	1525	1534	1514	1533	1538	1553	1536	1567	1540	1555	1606	1558	1543	1550	1573	1509	1561
GO:0009894_1+GO:0009894_2	3286	838	812	3297	3231	822	799	842	858	830	846	894	851	3357	871	3305	3440	3371	3370	844	3384	3330	861	859	848	853	880	849	3394	887	860	3285	849	861	837	850	847	866	861	875	857	869	898	873	849	870	898	828	873
abs(GO:0042531_1-GO:0042531_2)	1459	1430	1426	1451	1410	-	1409	1453	1485	1420	1455	1523	1452	1494	1497	1440	1508	1493	1474	1453	1493	1478	1485	-	1459	1491	1493	1455	1488	1523	1476	1463	1454	1465	1441	-	-	1489	1464	1497	1470	1484	1533	1487	1471	1480	1502	1443	1489
GO:0043549_1+GO:0043549_2	1530	1500	1501	1527	1479	1516	1469	1526	1558	1492	1526	1596	1522	1567	1568	1513	1589	1561	1544	1527	1565	1550	1558	1550	1524	1558	1566	1524	1563	1594	1548	1527	1526	1536	1515	1534	1541	1555	1538	1568	1542	1556	1608	1559	1546	1551	1576	1512	1562
abs(GO:0043549_1-GO:0043549_2)	1531	1501	1502	1528	1480	1517	1470	1527	1559	1493	1527	1597	1523	1568	1569	1514	1590	1562	1545	1528	1566	1551	1559	1551	1525	1559	1567	1525	1564	1595	1549	1528	1527	1537	1516	1535	1542	1556	1539	1569	1543	1557	1609	1560	1547	1552	1577	1513	1563
GO:0043623_1+GO:0043623_2	1532	1502	1503	1529	1482	1518	1471	1528	1560	1494	1528	1599	1524	1569	1570	1516	1591	1563	1546	1529	1567	1552	1560	1552	1526	1560	1568	1526	1565	1597	1551	1529	1528	1538	1517	1536	1543	1557	1540	1570	1544	1558	1610	1561	1548	1553	1578	1514	1564
abs(GO:0043623_1-GO:0043623_2)	1533	1503	1504	1530	1483	1519	1472	1529	1561	1495	1529	1600	1525	1570	1571	1517	1592	1564	1547	1530	1568	1553	1561	1553	1527	1561	1569	1527	1566	1598	1552	1530	1529	1539	1518	1537	1544	1558	1541	1571	1545	1559	1611	1562	1549	1554	1579	1515	1565
GO:0043624_1+GO:0043624_2	1534	1504	1505	1531	1484	1520	1473	1530	1562	1496	1530	1601	1526	1571	1572	1518	1593	1565	1548	1531	1569	1554	1562	1554	1528	1562	1570	1528	1567	1599	1553	1531	1530	1540	1519	1538	1545	1559	1542	1572	1546	1560	1612	1563	1550	1555	1580	1516	1566
abs(GO:0043624_1-GO:0043624_2)	1535	1505	1506	1532	1485	1521	1474	1531	1563	1497	1531	1602	1527	1572	1573	1519	1594	1566	1549	1532	1570	1555	1563	1555	1529	1563	1571	1529	1568	1600	1554	1532	1531	1541	1520	1539	1546	1560	1543	1573	1547	1561	1613	1564	1551	1556	1581	1517	1567
abs(GO:0032606_1-GO:0032606_2)	1281	1273	-	1278	1243	1278	1233	1274	-	-	1289	-	1283	1322	1327	1278	1332	1317	1309	1287	1321	1313	-	1307	1282	1316	1330	1282	1321	1353	1298	1295	1289	1299	1278	1285	1301	1326	1297	1321	1299	-	1352	1320	1304	1318	1339	1275	1317
abs(GO:0043632_1-GO:0043632_2)	1539	1508	1510	1536	1488	1523	1476	1533	1567	1499	1534	1605	1531	1576	1576	1521	1598	1567	1552	1534	1572	1558	1566	1558	1532	1565	1574	1533	1570	1604	1556	1534	1534	1544	1521	1541	1549	1562	1544	1575	1550	1563	1615	1567	1553	1557	1585	1520	1571
GO:0002526_1+GO:0002526_2	-	302	-	-	-	-	-	-	-	-	-	329	325	-	310	-	-	-	-	314	-	326	-	-	-	-	-	-	324	-	-	-	303	-	-	-	-	-	317	-	-	-	-	-	-	314	-	-	327
GO:0043900_1+GO:0043900_2	1541	1511	1512	1539	1491	1525	1479	1536	1569	1501	1536	1607	1534	1579	1579	1524	1600	1570	1555	1536	1574	1560	1569	1560	1535	1568	1577	1536	1572	1607	1559	1537	1537	1547	1524	1544	1551	1565	1546	1578	1552	1566	1618	1568	1556	1560	1587	1523	1574
GO:0040017_1+GO:0040017_2	1412	1397	1384	1416	1370	1411	-	1412	1444	1387	1415	1482	1413	1455	1462	1407	1468	1447	1433	1409	1449	1438	1446	1441	1417	1446	1456	1415	1450	1486	1430	1427	1414	1429	1401	1414	1426	1452	1423	1456	1435	1444	-	1449	1433	1442	1466	1409	1450
abs(GO:0043900_1-GO:0043900_2)	1542	1512	1513	1540	1492	1526	1480	1537	1570	1502	1537	1608	1535	1580	1580	1525	1601	1571	1556	1537	1575	1561	1570	1561	1536	1569	1578	1537	1573	1608	1560	1538	1538	1548	1525	1545	1552	1566	1547	1579	1553	1567	1619	1569	1557	1561	1588	1524	1575
GO:0043270_1+GO:0043270_2	1507	1479	1477	1504	-	1489	1447	1503	1537	1469	1506	1571	1499	1542	1545	1488	1560	1540	1520	1498	1543	1526	1530	1524	1502	1537	1541	1503	-	1571	1521	1507	1503	1512	1490	1512	1514	1534	1513	1547	1519	1533	1581	1534	1519	1530	1549	1489	1539
GO:0043901_1+GO:0043901_2	1543	1513	1514	1541	1493	1527	1481	1538	1571	1503	1538	1609	1536	1581	1581	1526	1602	1572	1557	1538	1576	1562	1571	1562	1537	1570	1579	1538	1574	1609	1561	1539	1539	1549	1526	1546	1553	1567	1548	1580	1554	1568	1620	1570	1558	1562	1589	1525	1576
GO:0043902_1+GO:0043902_2	1544	1514	1515	1543	1495	1529	1482	1540	1572	1505	1539	1610	1538	1583	1582	1527	1604	1573	1559	1540	1577	1563	1572	1563	1539	1572	1580	1540	1575	1610	1562	1540	1540	1550	1527	1547	1554	1569	1549	1581	1555	1569	1621	1572	1559	1563	1590	1527	1578
abs(GO:0043902_1-GO:0043902_2)	1545	1515	1516	1544	1496	1530	1483	1541	1573	1506	1540	1611	1539	1584	1583	1528	1605	1574	1560	1541	1578	1564	1573	1564	1540	1573	1581	1541	1576	1611	1563	1541	1541	1551	1528	1548	1555	1570	1550	1582	1556	1570	1622	1573	1560	1564	1591	1528	1579
GO:0043903_1+GO:0043903_2	1546	1516	1517	1545	1497	1531	1484	1542	1574	1507	1541	1612	1540	1585	1584	1529	1606	1575	1561	1542	1579	1565	1574	1565	1541	1574	1582	1542	1577	1612	1564	1542	1542	1552	1529	1549	1556	1571	1551	1583	1557	1571	1623	1574	1561	1565	1592	1529	1580
abs(GO:0043903_1-GO:0043903_2)	1547	1517	1518	1546	1498	1532	1485	1543	1575	1508	1542	1613	1541	1586	1585	1530	1607	1576	1562	1543	1580	1566	1575	1566	1542	1575	1583	1543	1578	1613	1565	1543	1543	1553	1530	1550	1557	1572	1552	1584	1558	1572	1624	1575	1562	1566	1593	1530	1581
abs(GO:0043933_1-GO:0043933_2)	1554	1522	1524	1553	1505	1539	1492	1548	1582	1513	1547	1620	1548	1592	1592	1535	1612	1581	1568	1550	1587	1572	1582	1571	1546	1582	1588	1549	1584	1619	1571	1549	1552	1557	1536	1555	1562	1579	1559	1589	1563	1579	1628	1581	1568	1572	1600	1535	1587
GO:0044033_1+GO:0044033_2	1555	1523	1526	1554	1506	1541	1494	1549	1584	1516	1552	1624	1553	1594	1595	1540	1614	1583	1572	1551	1591	1576	1586	1574	1549	1584	1590	1552	1586	1623	1575	1554	1556	1559	1538	1560	1564	1582	1561	1591	1564	1581	1629	1583	1574	1575	1603	1538	1590
abs(GO:0030031_1-GO:0030031_2)	1090	1096	1068	-	1053	1080	1054	1092	1121	1082	1117	1149	1097	1131	1130	-	-	1139	1118	-	1130	1125	1114	1122	1101	1126	1139	1103	1130	-	1115	1113	-	1120	1094	1106	1111	1132	-	1141	1118	1132	1156	1125	-	-	1156	1081	1137
GO:0001755_1+GO:0001755_2	-	-	-	-	-	245	-	-	248	-	-	-	-	-	-	-	-	-	-	257	254	-	-	-	-	-	256	-	-	260	-	-	-	-	-	-	252	-	-	-	-	257	-	-	263	-	270	248	266
abs(GO:0044033_1-GO:0044033_2)	1556	1524	1527	1555	1507	1542	1495	1550	1585	1517	1553	1625	1554	1595	1596	1541	1615	1584	1573	1552	1592	1577	1587	1575	1550	1585	1591	1553	1587	1624	1576	1555	1557	1560	1539	1561	1565	1583	1562	1592	1565	1582	1630	1584	1575	1576	1604	1539	1591
GO:0044057_1+GO:0044057_2	1557	1525	1528	1556	1508	1543	1496	1551	1586	1518	1554	1626	1555	1596	1597	1542	1616	1585	1574	1553	1593	1578	1588	1576	1551	1586	1592	1554	1588	1625	1577	1556	1558	1561	1540	1562	1566	1584	1563	1593	1566	1583	1631	1585	1576	1577	1605	1540	1592
abs(GO:0044057_1-GO:0044057_2)	1558	1526	1529	1557	1509	1544	1497	1552	1587	1519	1555	1627	1556	1597	1598	1543	1617	1586	1575	1554	1594	1579	1589	1577	1552	1587	1593	1555	1589	1626	1578	1557	1559	1562	1541	1563	1567	1585	1564	1594	1567	1584	1632	1586	1577	1578	1606	1541	1593
abs(GO:0042273_1-GO:0042273_2)	1440	1416	1408	1434	1391	-	1392	-	1468	-	1439	1504	1435	1476	1480	1424	1491	1473	1458	1436	1474	1462	1467	1459	1442	1472	1475	1439	1471	1505	1458	1448	1437	1450	1424	1445	1450	1473	1447	1478	1453	1468	1512	1468	1454	1462	1486	1426	1472
GO:0044085_1+GO:0044085_2	1559	1527	1530	1558	1510	1545	1498	1553	1588	1520	1556	1628	1557	1598	1599	1544	1618	1587	1576	1555	1595	1580	1590	1578	1553	1588	1594	1556	1590	1627	1579	1558	1560	1563	1542	1564	1568	1586	1565	1595	1568	1585	1633	1587	1578	1579	1607	1542	1594
abs(GO:0044085_1-GO:0044085_2)	1560	1528	1531	1559	1511	1546	1499	1554	1589	1521	1557	1629	1558	1599	1600	1545	1619	1588	1577	1556	1596	1581	1591	1579	1554	1589	1595	1557	1591	1628	1580	1559	1561	1564	1543	1565	1569	1587	1566	1596	1569	1586	1634	1588	1579	1580	1608	1543	1595
GO:0043254_1+GO:0043254_2	3282	1475	1473	1501	1453	1485	3228	1499	1534	1465	1502	1567	1495	1540	1541	1484	1556	1537	1518	1495	1540	1522	1526	1520	1500	1533	1537	1499	1535	1567	1518	1506	1500	1509	1486	1507	1510	1531	1510	1543	1515	1529	1577	1530	1515	1526	1546	1485	1535
abs(GO:0002478_1-GO:0002478_2)	-	-	276	-	-	-	-	-	-	-	-	-	-	-	304	-	-	-	-	-	311	-	-	-	-	309	-	-	-	-	-	306	-	313	-	-	-	-	-	298	-	-	-	-	-	-	-	-	322
GO:0044092_1+GO:0044092_2	1563	1530	1533	1562	1513	1548	1501	1556	1590	1523	1559	1631	1560	1600	1602	1547	1622	1591	1579	1557	1598	1583	1592	1580	1556	1590	1596	1559	1593	1629	1583	1560	1562	1567	1546	1568	1570	1588	1568	1597	1570	1588	1636	1589	1581	1581	1609	1544	1598
GO:0043687_1+GO:0043687_2	1540	1509	1511	1537	1489	1524	1477	1534	1568	1500	1535	1606	1532	1577	1577	1522	1599	1568	1553	1535	1573	1559	1567	1559	1533	1566	1575	1534	1571	1605	1557	1535	1535	1545	1522	1542	1550	1563	1545	1576	1551	1564	1616	-	1554	1558	1586	1521	1572
GO:0044093_1+GO:0044093_2	1565	1532	1535	1564	1515	1550	1503	1558	1592	1525	1561	1633	1562	1602	1604	1549	1624	1593	1581	1559	1600	1585	1594	1582	1558	1592	1598	1561	1595	1631	1585	1562	1564	1569	1548	1570	1572	1590	1570	1599	1572	1590	1638	1591	1583	1583	1611	1546	1600
abs(GO:0044093_1-GO:0044093_2)	1566	1533	1536	1565	1516	1551	1504	1559	1593	1526	1562	1634	1563	1603	1605	1550	1625	1594	1582	1560	1601	1586	1595	1583	1559	1593	1599	1562	1596	1632	1586	1563	1565	1570	1549	1571	1573	1591	1571	1600	1573	1591	1639	1592	1584	1584	1612	1547	1601
GO:0007169_1+GO:0007169_2	3311	3277	3260	3285	600	606	589	628	3364	610	643	3456	642	652	652	3297	3417	657	648	3322	653	658	646	644	640	3443	659	637	652	669	3328	3307	629	3324	627	3354	632	3383	653	651	650	658	3440	3372	635	658	687	3312	652
abs(GO:0044092_1-GO:0044092_2)	1564	1531	1534	1563	1514	1549	1502	1557	1591	1524	1560	1632	1561	1601	1603	1548	1623	1592	1580	1558	1599	1584	1593	1581	1557	1591	1597	1560	1594	1630	1584	1561	1563	1568	1547	1569	1571	1589	1569	1598	1571	1589	1637	1590	1582	1582	1610	1545	1599
abs(GO:0044237_1-GO:0044237_2)	1570	1536	1538	1569	1518	1554	1506	1563	1598	1530	1566	1638	1568	1606	1607	1554	1629	1599	1588	1565	1605	1590	1600	1585	1561	1598	1603	1567	1600	1636	1591	1567	1567	1573	1553	1574	1577	1594	1573	1603	1577	1596	1643	1594	1588	1588	1615	1551	1606
GO:0044248_1+GO:0044248_2	1573	1539	1540	1573	1520	1556	1510	1566	1602	1534	1570	1642	1570	1610	1611	1555	1631	1602	1592	1569	1608	1592	1604	1587	1562	1602	1606	1572	1602	1640	1595	1568	1569	1575	1556	1576	1580	1596	1577	1607	1581	1598	1646	1598	1590	1593	1618	1553	1610
abs(GO:0031060_1-GO:0031060_2)	-	-	-	1158	1119	1149	1112	1156	1190	1144	-	1219	1165	1194	1199	1157	-	1196	1181	1162	1195	-	1182	1185	-	1196	1209	1160	1196	1226	-	1175	1165	1178	1158	1165	1176	1200	-	-	1182	-	1223	1194	-	-	1220	1151	-
GO:0031349_1+GO:0031349_2	1185	1182	1166	1186	-	1178	1144	1184	1218	1172	-	1252	1200	1227	1233	-	-	1225	1214	1194	1226	1226	1217	1216	1194	1227	1240	1191	1228	-	-	1207	1195	-	-	1195	-	-	1214	1230	1214	1229	-	1226	-	1228	-	-	1231
abs(GO:0044248_1-GO:0044248_2)	1574	1540	1541	1574	1521	1557	1511	1567	1603	1535	1571	1643	1571	1611	1612	1556	1632	1603	1593	1570	1609	1593	1605	1588	1563	1603	1607	1573	1603	1641	1596	1569	1570	1576	1557	1577	1581	1597	1578	1608	1582	1599	1647	1599	1591	1594	1619	1554	1611
GO:0044237_1+GO:0044237_2	1569	1535	1537	1568	1517	1553	1505	1562	1597	1529	1565	1637	1567	1605	1606	1553	1628	1598	1587	1564	1604	1589	1599	1584	1560	1597	1602	1566	1599	1635	1590	1566	1566	1572	1552	1573	1576	1593	1572	1602	1576	1595	1642	1593	1587	1587	1614	1550	1605
GO:0031573_1+GO:0031573_2	1206	1204	1187	1207	1167	1199	1165	-	1240	1193	-	1273	1218	1249	1255	1208	1259	1246	1234	1216	1247	1247	1239	1238	1215	1248	1260	1213	1247	1279	-	1226	-	1229	1209	1216	1230	1254	1235	1251	1235	1248	1276	1247	-	1249	-	1204	1252
GO:0044249_1+GO:0044249_2	1575	1541	1542	1575	1522	1558	1512	1568	1604	1536	1572	1644	1572	1612	1613	1557	1633	1604	1594	1571	1610	1594	1606	1589	1564	1604	1608	1574	1604	1642	1597	1570	1571	1577	1558	1578	1582	1598	1579	1609	1583	1600	1648	1600	1592	1595	1620	1555	1612
GO:0044255_1+GO:0044255_2	1577	1542	1544	1576	1524	1560	1513	1569	1606	1538	1574	1645	1574	1614	1615	1559	1635	1606	1596	1573	1611	1595	1608	1590	1565	1605	1610	1576	1605	1644	1598	1571	1572	1579	1559	1580	1583	1600	1580	1611	1584	1602	1649	1601	1594	1596	1621	1557	1614
abs(GO:0044255_1-GO:0044255_2)	1578	1543	1545	1577	1525	1561	1514	1570	1607	1539	1575	1646	1575	1615	1616	1560	1636	1607	1597	1574	1612	1596	1609	1591	1566	1606	1611	1577	1606	1645	1599	1572	1573	1580	1560	1581	1584	1601	1581	1612	1585	1603	1650	1602	1595	1597	1622	1558	1615
abs(GO:0032496_1-GO:0032496_2)	1270	1264	1246	-	1233	1267	1224	-	1306	1248	1279	-	1273	-	1318	1270	1322	1308	1299	1279	1312	-	1303	1299	-	-	1322	-	1313	1342	1290	-	1282	1289	1268	1276	1290	-	1289	-	1291	1307	1342	1310	1294	1311	1330	1266	1309
abs(GO:0044257_1-GO:0044257_2)	1580	1545	1547	1579	1527	1563	1516	1572	1609	1541	1577	1648	1577	1617	1618	1562	1638	1609	1599	1576	1614	1598	1611	1593	1568	1608	1613	1579	1608	1647	1601	1574	1575	1582	1562	1583	1586	1603	1583	1614	1587	1605	1652	1604	1597	1599	1624	1560	1617
abs(GO:0003073_1-GO:0003073_2)	-	333	-	-	-	318	-	331	-	-	-	370	-	-	-	-	-	-	-	-	-	-	-	-	-	-	-	-	-	-	-	-	-	360	333	-	-	-	-	-	361	-	-	362	-	-	393	-	-
GO:0032386_1+GO:0032386_2	1259	-	-	1260	-	1255	1214	1258	1295	-	-	1332	1263	1301	1307	1258	1312	1297	1289	1268	1302	1295	1292	1289	1264	1299	-	1264	1301	1329	1280	1278	1272	1278	-	-	-	1307	1279	1303	-	1298	1330	1299	1284	1300	-	1254	1300
abs(GO:0044265_1-GO:0044265_2)	1583	1548	1550	1584	1530	1566	1519	1575	1611	1544	1579	1651	1580	1619	1620	1564	1640	1613	1604	1577	1617	1601	1615	1594	1571	1611	1614	1583	1613	1649	1603	1575	1578	1584	1565	1585	1591	1604	1585	1616	1591	1607	1656	1606	1599	1601	1628	1562	1619
abs(GO:0044267_1-GO:0044267_2)	1584	1549	1551	1585	1531	1567	1520	1576	1612	1545	1580	1652	1581	1620	1621	1565	1641	1614	1605	1578	1618	1602	1616	1595	1572	1612	1615	1584	1614	1650	1604	1576	1579	1585	1566	1586	1592	1605	1586	1617	1592	1608	1657	1607	1600	1602	1629	1563	1620
GO:0044270_1+GO:0044270_2	1585	1550	1552	1586	1532	1568	1521	1577	1613	1546	1581	1653	1582	1621	1622	1566	1642	1615	1606	1579	1619	1603	1617	1596	1573	1613	1616	1585	1615	1651	1605	1577	1580	1586	1567	1587	1593	1606	1587	1618	1593	1609	1658	1608	1601	1603	1630	1564	1621
abs(GO:0044270_1-GO:0044270_2)	1586	1551	1553	1587	1533	1569	1522	1578	1614	1547	1582	1654	1583	1622	1623	1567	1643	1616	1607	1580	1620	1604	1618	1597	1574	1614	1617	1586	1616	1652	1606	1578	1581	1587	1568	1588	1594	1607	1588	1619	1594	1610	1659	1609	1602	1604	1631	1565	1622
GO:0044271_1+GO:0044271_2	1587	1552	1554	1588	1534	1570	1523	1579	1615	1548	1583	1655	1584	1623	1624	1568	1644	1617	1608	1581	1621	1605	1619	1598	1575	1615	1618	1587	1617	1653	1607	1579	1582	1588	1569	1589	1595	1608	1589	1620	1595	1611	1660	1610	1603	1605	1632	1566	1623
abs(GO:0030490_1-GO:0030490_2)	1121	-	1101	1121	1087	1110	1079	1123	1153	1109	-	-	-	1159	1160	1123	-	-	-	1127	1157	1154	1143	1151	1126	1155	1167	1125	1159	1190	-	1141	1128	1145	1121	1133	1139	1163	1148	-	1144	1158	1185	-	1143	1158	1184	1109	1163
abs(GO:0044271_1-GO:0044271_2)	1588	1553	1555	1589	1535	1571	1524	1580	1616	1549	1584	1656	1585	1624	1625	1569	1645	1618	1609	1582	1622	1606	1620	1599	1576	1616	1619	1588	1618	1654	1608	1580	1583	1589	1570	1590	1596	1609	1590	1621	1596	1612	1661	1611	1604	1606	1633	1567	1624
abs(GO:0043410_1-GO:0043410_2)	1513	-	1484	1512	1462	1497	1455	1509	1542	1475	1513	1582	1507	1548	1551	1498	1570	1546	1528	1507	1549	1535	1537	1533	1509	1543	1551	1508	1547	1577	1531	1514	1511	1518	1499	1521	1521	-	1524	1555	1525	1541	1588	1545	1528	1537	1558	1496	1546
GO:0044281_1+GO:0044281_2	1589	1554	1556	1590	1536	1572	1525	1582	1617	1550	1585	1657	1587	1625	1626	1570	1646	1619	1610	1583	1623	1607	1621	1600	1577	1617	1620	1589	1619	1655	1609	1581	1584	1590	1571	1591	1597	1610	1591	1622	1597	1613	1662	1612	1605	1607	1634	1568	1625
GO:0044282_1+GO:0044282_2	1590	1555	1557	1591	1537	1573	1526	1583	1618	1551	1586	1658	1588	1626	1627	1571	1647	1620	1611	1584	1624	1608	1622	1601	1578	1618	1621	1590	1620	1656	1610	1582	1585	1591	1572	1592	1598	1611	1592	1623	1598	1614	1663	1613	1606	1608	1635	1569	1626
abs(GO:0035672_1-GO:0035672_2)	-	-	-	-	-	-	-	-	-	-	1386	1454	1384	1423	1436	-	1436	1420	1404	1382	1422	1408	1414	1412	1385	1414	1427	1389	1421	-	-	1397	1387	1399	1374	1384	1397	1427	1395	1427	1405	1415	1456	1419	1403	1418	1438	1379	1418
GO:0044283_1+GO:0044283_2	1591	1557	1559	1593	1539	1574	1527	1584	1619	1552	1588	1659	1590	1628	1628	1573	1648	1622	1613	1585	1625	1610	1624	1602	1580	1619	1622	1592	1622	1657	1611	1584	1586	1593	1573	1593	1600	1613	1594	1625	1600	1616	1664	1614	1608	1609	1636	1570	1628
GO:0038096_1+GO:0038096_2	1401	-	1372	1404	-	1400	1357	1401	1433	1374	1403	1471	1401	1443	1452	1397	1455	-	1421	1399	1439	1427	1434	1430	1404	1432	1445	1406	1438	1475	1419	1414	-	1417	1391	-	1416	1443	1411	1445	1424	-	1475	1437	1421	-	1457	1398	1437
GO:0043410_1+GO:0043410_2	1512	1484	-	1511	1461	1496	1454	1508	1541	1474	1512	1581	1506	1547	1550	1497	1569	1545	1527	1506	1548	1534	1536	1532	1508	-	1550	1507	1546	1576	1530	1513	1510	1517	1498	1520	1520	-	1523	1554	1524	1540	1587	1544	1527	1536	1557	1495	1545
abs(GO:0044283_1-GO:0044283_2)	1592	1558	1560	1594	1540	1575	1528	1585	1620	1553	1589	1660	1591	1629	1629	1574	1649	1623	1614	1586	1626	1611	1625	1603	1581	1620	1623	1593	1623	1658	1612	1585	1587	1594	1574	1594	1601	1614	1595	1626	1601	1617	1665	1615	1609	1610	1637	1571	1629
abs(GO:0043486_1-GO:0043486_2)	-	44	-	-	-	-	-	-	-	-	-	-	-	-	-	-	43	58	57	-	-	-	-	-	-	-	-	-	-	-	-	-	-	-	55	-	-	-	-	-	-	-	52	-	-	-	-	-	-
GO:0044257_1+GO:0044257_2	1579	1544	1546	1578	1526	1562	1515	1571	1608	1540	1576	1647	1576	1616	1617	1561	1637	1608	1598	1575	1613	1597	1610	1592	1567	1607	1612	1578	1607	1646	1600	1573	1574	1581	1561	1582	1585	1602	1582	1613	1586	1604	1651	1603	1596	1598	1623	1559	1616
GO:0044699_1+GO:0044699_2	1602	1566	1569	1603	1550	1581	1536	1595	1626	1561	1595	1668	1596	1639	1637	1584	1656	1629	1619	1592	1632	1618	1634	1611	1589	1627	1630	1599	1630	1667	1618	1593	1594	1600	1583	1603	1611	1621	1602	1631	1607	1626	1675	1622	1619	1619	1645	1579	1635
abs(GO:0044699_1-GO:0044699_2)	1603	1567	1570	1604	1551	1582	1537	1596	1627	1562	1596	1669	1597	1640	1638	1585	1657	1630	1620	1593	1633	1619	1635	1612	1590	1628	1631	1600	1631	1668	1619	1594	1595	1601	1584	1604	1612	1622	1603	1632	1608	1627	1676	1623	1620	1620	1646	1580	1636
GO:0044700_1+GO:0044700_2	1604	1568	1571	1605	1552	1583	1538	1597	1628	1563	1597	1670	1598	1641	1639	1586	1658	1631	1621	1594	1634	1620	1636	1613	1591	1629	1632	1601	1632	1669	1620	1595	1596	1602	1585	1605	1613	1623	1604	1633	1609	1628	1677	1624	1621	1621	1647	1581	1637
GO:0044707_1+GO:0044707_2	1607	1571	1574	1607	1554	1586	1539	1599	1631	1567	1600	1672	1600	1643	1640	1589	1660	1635	1626	1596	1638	1622	1637	1614	1593	1634	1634	1606	1634	1673	1621	1598	1598	1605	1587	1606	1616	1626	1606	1636	1612	1630	1681	1626	1624	1622	1649	1584	1639
abs(GO:0044419_1-GO:0044419_2)	1601	1565	1568	1602	1549	1580	1535	1594	1625	1560	1594	1667	1595	1638	1636	1583	1655	1628	1618	1591	1631	1617	1633	1610	1588	1626	1629	1598	1629	1666	1617	1592	1593	1599	1582	1602	1610	1620	1601	1630	1606	1625	1674	1621	1618	1618	1644	1578	1634
abs(GO:0043067_1-GO:0043067_2)	1483	1457	1452	1479	1435	1467	1428	1479	1513	1446	1483	1548	1477	1518	1521	1465	1536	1518	1499	1476	1521	1503	1506	1501	1483	1514	1517	1481	1512	1548	1500	1488	1479	1490	1464	1487	1492	1512	1489	1522	1495	1510	1560	1513	1496	1507	1527	1466	1514
GO:0044711_1+GO:0044711_2	1609	1574	1577	1609	1557	1588	1542	1602	1633	1569	1603	1675	1603	1644	1642	1592	1663	1638	1628	1597	1640	1624	1638	1617	1595	1636	1636	1608	1637	1676	1622	1599	1601	1607	1590	1609	1619	1629	1609	1639	1615	1633	1684	1628	1626	1625	1650	1588	1642
abs(GO:0044403_1-GO:0044403_2)	1597	1563	1565	1600	1546	1579	1533	1591	1624	1558	1592	1664	1594	1635	1634	1579	1654	1627	1617	1590	1630	1615	1631	1608	1586	1624	1627	1597	1627	1664	1616	1590	1592	1598	1580	1600	1607	1617	1599	1629	1605	1622	1670	1619	1614	1616	1642	1576	1633
abs(GO:0044711_1-GO:0044711_2)	1610	1575	1578	1610	1558	1589	1543	1603	1634	1570	1604	1676	1604	1645	1643	1593	1664	1639	1629	1598	1641	1625	1639	1618	1596	1637	1637	1609	1638	1677	1623	1600	1602	1608	1591	1610	1620	1630	1610	1640	1616	1634	1685	1629	1627	1626	1651	1589	1643
GO:0016075_1+GO:0016075_2	949	961	-	950	919	-	920	-	-	-	-	-	-	-	-	-	-	999	-	964	-	-	974	-	-	-	999	965	983	-	975	973	-	977	949	968	-	984	981	1002	976	985	-	-	968	-	1014	-	993
GO:0044712_1+GO:0044712_2	1611	1576	1579	1611	1559	1590	1544	1604	1635	1571	1605	1677	1605	1646	1644	1594	1665	1640	1630	1599	1642	1626	1640	1619	1597	1638	1638	1610	1639	1678	1624	1601	1603	1609	1592	1611	1621	1631	1611	1641	1617	1635	1686	1630	1628	1627	1652	1590	1644
abs(GO:0044712_1-GO:0044712_2)	1612	1577	1580	1612	1560	1591	1545	1605	1636	1572	1606	1678	1606	1647	1645	1595	1666	1641	1631	1600	1643	1627	1641	1620	1598	1639	1639	1611	1640	1679	1625	1602	1604	1610	1593	1612	1622	1632	1612	1642	1618	1636	1687	1631	1629	1628	1653	1591	1645
GO:0044723_1+GO:0044723_2	1613	1578	1581	1613	1561	1592	1546	1606	1637	1573	1607	1679	1607	1648	1646	1596	1667	1642	1632	1601	1644	1628	1642	1621	1599	1640	1640	1612	1641	1680	1626	1603	1605	1611	1594	1613	1623	1633	1613	1643	1619	1637	1688	1632	1630	1629	1654	1592	1646
GO:0030335_1+GO:0030335_2	1116	-	1097	1116	1082	1107	1075	1118	1149	1104	-	1178	-	1154	1156	-	1166	1160	1144	-	1153	1149	1138	-	1121	1150	1163	-	1155	1186	1136	1136	1123	1142	1118	1128	1135	1159	1143	-	-	-	1181	1150	1138	1154	1180	1105	1159
abs(GO:0044723_1-GO:0044723_2)	1614	1579	1582	1614	1562	1593	1547	1607	1638	1574	1608	1680	1608	1649	1647	1597	1668	1643	1633	1602	1645	1629	1643	1622	1600	1641	1641	1613	1642	1681	1627	1604	1606	1612	1595	1614	1624	1634	1614	1644	1620	1638	1689	1633	1631	1630	1655	1593	1647
GO:0032496_1+GO:0032496_2	1269	1263	-	-	1232	1266	-	-	1305	1247	1278	-	1272	1311	1317	1269	-	1307	1298	1278	1311	1305	1302	1298	-	-	1321	-	1312	1341	1289	-	-	1288	1267	1275	1289	1317	1288	-	1290	-	1341	1309	-	1310	1329	1265	-
GO:0044744_1+GO:0044744_2	1615	1583	1583	1616	1563	1594	1549	1608	1639	1577	1609	1681	1611	1652	1649	1600	1669	1646	1637	1604	1648	1630	1646	1625	1603	1644	1642	1614	1645	1682	1631	1605	1607	1615	1597	1617	1625	1635	1615	1645	1621	1639	1692	1636	1632	1631	1657	1596	1649
GO:0044763_1+GO:0044763_2	1617	1585	1585	1618	1565	1596	1551	1610	1641	1579	1611	1683	1613	1654	1651	1602	1671	1648	1639	1606	1650	1632	1648	1627	1605	1646	1644	1616	1647	1684	1633	1607	1609	1617	1599	1619	1627	1637	1617	1647	1623	1641	1694	1638	1634	1633	1659	1598	1651
abs(GO:0006270_1-GO:0006270_2)	373	372	-	368	-	360	342	-	379	-	-	-	-	-	-	-	-	-	396	385	-	-	399	-	-	-	-	-	407	-	401	-	-	-	-	-	-	-	-	393	-	-	412	-	-	-	-	-	-
GO:0042531_1+GO:0042531_2	1458	-	1425	1450	1409	1441	1408	1452	1484	1419	1454	1522	1451	1493	1496	1439	1507	1492	1473	1452	1492	1477	1484	1477	-	1490	1492	1454	1487	1522	1475	1462	1453	-	1440	1464	1467	1488	1463	1496	1469	1483	1532	1486	1470	1479	-	1442	1488
abs(GO:0040017_1-GO:0040017_2)	1413	1398	1385	1417	1371	1412	-	1413	1445	1388	1416	1483	1414	1456	1463	-	1469	1448	1434	-	1450	1439	1447	1442	1418	1447	-	1416	1451	1487	1431	-	1415	1430	1402	1415	1427	1453	1424	-	-	-	-	1450	1434	-	1467	1410	1451
abs(GO:0042887_1-GO:0042887_2)	-	-	-	-	-	-	-	-	-	-	2819	59	2809	62	2898	66	73	2859	70	63	62	2815	73	62	2778	2897	2846	2786	2857	2921	2792	62	63	57	2758	2845	2817	76	64	2843	66	69	2917	2850	66	2849	2867	61	55
GO:0044765_1+GO:0044765_2	1618	1587	1586	1619	1567	1598	1553	1612	1643	1581	1612	1685	1616	1655	1652	1604	1673	1651	1641	1609	1653	1633	1650	1628	1607	1649	1646	1618	1649	1686	1635	1609	1611	1618	1600	1621	1629	1639	1619	1649	1625	1642	1696	1640	1636	1634	1661	1599	1652
abs(GO:0044765_1-GO:0044765_2)	1619	1588	1587	1620	1568	1599	1554	1613	1644	1582	1613	1686	1617	1656	1653	1605	1674	1652	1642	1610	1654	1634	1651	1629	1608	1650	1647	1619	1650	1687	1636	1610	1612	1619	1601	1622	1630	1640	1620	1650	1626	1643	1697	1641	1637	1635	1662	1600	1653
GO:0044767_1+GO:0044767_2	1620	1589	1588	1621	1569	1600	1555	1614	1645	1583	1615	1687	1618	1659	1654	1606	1676	1653	1643	1611	1655	1635	1652	1630	1609	1651	1648	1620	1651	1689	1637	1611	1613	1620	1602	1623	1631	1641	1621	1651	1627	1645	1699	1642	1638	1636	1663	1601	1654
GO:0006304_1+GO:0006304_2	-	390	-	388	-	-	-	-	-	-	-	-	414	416	-	393	-	-	-	-	-	-	-	404	405	-	-	-	-	-	-	-	-	-	-	393	-	-	-	412	-	-	432	-	-	-	-	-	-
abs(GO:0044767_1-GO:0044767_2)	1621	1590	1589	1622	1570	1601	1556	1615	1646	1584	1616	1688	1619	1660	1655	1607	1677	1654	1644	1612	1656	1636	1653	1631	1610	1652	1649	1621	1652	1690	1638	1612	1614	1621	1603	1624	1632	1642	1622	1652	1628	1646	1700	1643	1639	1637	1664	1602	1655
abs(GO:0044770_1-GO:0044770_2)	1622	1591	1590	1623	1572	1602	1557	1616	1647	1585	1617	1689	1620	1661	1656	1608	1678	1655	1645	1613	1657	1637	1654	1632	1611	1653	1650	1622	1653	1691	1639	1613	1615	1622	1604	1625	1633	1643	1623	1653	1629	1647	1701	1644	1640	1638	1665	1603	1656
GO:0044772_1+GO:0044772_2	1623	1592	1591	1624	1573	1603	1558	1617	1648	1586	1618	1690	1621	1662	1657	1609	1679	1656	1646	1614	1658	1638	1655	1633	1612	1654	1651	1623	1654	1692	1640	1614	1616	1623	1605	1626	1634	1644	1624	1654	1630	1648	1702	1645	1641	1639	1666	1604	1657
abs(GO:0032649_1-GO:0032649_2)	1285	1279	1259	1286	1247	1282	1239	-	1319	-	1293	1357	1287	1327	1331	1283	1336	1321	-	-	1325	1316	1314	-	1286	1319	1335	1286	1324	1356	1303	1298	1294	-	1281	1289	1305	1331	1302	1325	1304	1322	1355	1322	-	1322	-	1279	1322
abs(GO:0044772_1-GO:0044772_2)	1624	1593	1592	1625	1574	1604	1559	1618	1649	1587	1619	1691	1622	1663	1658	1610	1680	1657	1647	1615	1659	1639	1656	1634	1613	1655	1652	1624	1655	1693	1641	1615	1617	1624	1606	1627	1635	1645	1625	1655	1631	1649	1703	1646	1642	1640	1667	1605	1658
GO:0044773_1+GO:0044773_2	1625	1594	1593	1626	1575	1605	1560	1619	1650	1588	1620	1692	1623	1664	1659	1611	1681	1658	1648	1616	1660	1640	1657	1635	1614	1656	1653	1625	1656	1694	1642	1616	1618	1625	1607	1628	1636	1646	1626	1656	1632	1650	1704	1647	1643	1641	1668	1606	1659
GO:0035672_1+GO:0035672_2	-	-	-	-	-	-	-	-	-	-	1385	1453	1383	1422	1435	-	1435	1419	1403	-	1421	1407	1413	1411	1384	1413	1426	1388	1420	1456	1402	1396	1386	1398	-	1383	-	1426	1394	1426	1404	1414	1455	1418	1402	1417	1437	1378	1417
GO:0044774_1+GO:0044774_2	1627	1596	1595	1628	1577	1607	1562	1621	1652	1590	1622	1694	1625	1666	1661	1613	1683	1660	1650	1618	1662	1642	1659	1637	1616	1658	1655	1627	1658	1696	1644	1618	1620	1627	1609	1630	1638	1648	1628	1658	1634	1652	1706	1649	1645	1643	1670	1608	1661
GO:0032970_1+GO:0032970_2	1310	1299	1282	1315	1270	1305	1267	1305	1345	1289	-	1383	-	1354	1360	1310	1362	1350	1333	-	1351	1343	1340	-	1313	-	1357	1312	1350	1382	1327	1325	1318	1326	1304	1315	1328	1359	1325	1352	-	1345	1382	1345	-	1346	1363	1308	1349
GO:0008154_1+GO:0008154_2	681	688	664	-	659	-	-	689	703	673	-	740	-	713	716	-	-	722	714	-	717	717	711	706	-	-	-	-	714	-	709	-	695	-	-	-	698	718	-	-	-	-	-	719	-	718	-	-	718
abs(GO:0044774_1-GO:0044774_2)	1628	1597	1596	1629	1578	1608	1563	1622	1653	1591	1623	1695	1626	1667	1662	1614	1684	1661	1651	1619	1663	1643	1660	1638	1617	1659	1656	1628	1659	1697	1645	1619	1621	1628	1610	1631	1639	1649	1629	1659	1635	1653	1707	1650	1646	1644	1671	1609	1662
GO:0044784_1+GO:0044784_2	1630	1601	1599	1631	1580	1611	1567	1625	1657	1593	1627	1699	1630	1672	1665	1616	1687	1666	1654	1622	1665	1647	1662	1643	1620	1662	1658	1632	1663	1700	1648	1621	1623	1630	1613	1635	1642	1652	1633	1662	1640	1656	1709	1654	1649	1647	1673	1612	1666
abs(GO:0044784_1-GO:0044784_2)	1631	1602	1600	1632	1581	1612	1568	1626	1658	1594	1628	1700	1631	1673	1666	1617	1688	1667	1655	1623	1666	1648	1663	1644	1621	1663	1659	1633	1664	1701	1649	1622	1624	1631	1614	1636	1643	1653	1634	1663	1641	1657	1710	1655	1650	1648	1674	1613	1667
GO:0031667_1+GO:0031667_2	-	1212	1196	1217	-	1207	1173	1213	1248	1199	-	1282	1226	-	1262	1216	1267	-	1243	1224	1254	1255	1246	1245	1222	1256	-	1221	1254	1288	1231	1234	1224	1238	1215	1224	1238	1262	1242	1260	1242	-	1283	1256	1240	1257	1275	1212	1260
GO:0044786_1+GO:0044786_2	1632	1603	1601	1633	1582	1613	1569	1627	1659	1595	1629	1701	1632	1674	1667	1618	1689	1668	1656	1624	1667	1649	1664	1645	1622	1664	1660	1634	1665	1702	1650	1623	1625	1632	1615	1637	1644	1654	1635	1664	1642	1658	1711	1656	1651	1649	1675	1614	1668
abs(GO:0044786_1-GO:0044786_2)	1633	1604	1602	1634	1583	1614	1570	1628	1660	1596	1630	1702	1633	1675	1668	1619	1690	1669	1657	1625	1668	1650	1665	1646	1623	1665	1661	1635	1666	1703	1651	1624	1626	1633	1616	1638	1645	1655	1636	1665	1643	1659	1712	1657	1652	1650	1676	1615	1669
GO:0003073_1+GO:0003073_2	330	-	-	-	-	-	-	-	-	-	-	-	-	355	-	-	-	-	-	-	-	-	-	-	-	-	-	-	368	-	-	-	-	-	332	337	-	359	-	352	360	363	-	-	-	-	392	-	366
GO:0044802_1+GO:0044802_2	1634	1606	1603	1635	1585	1615	1571	1630	1661	1597	1632	1703	1635	1676	1669	1620	1691	1670	1659	1626	1669	1652	1667	1647	1624	1667	1663	1637	1668	1704	1652	1625	1627	1635	1618	1640	1647	1656	1637	1666	1645	1661	1714	1658	1654	1651	1678	1616	1671
abs(GO:0044744_1-GO:0044744_2)	1616	1584	1584	1617	1564	1595	1550	1609	1640	1578	1610	1682	1612	1653	1650	1601	1670	1647	1638	1605	1649	1631	1647	1626	1604	1645	1643	1615	1646	1683	1632	1606	1608	1616	1598	1618	1626	1636	1616	1646	1622	1640	1693	1637	1633	1632	1658	1597	1650
GO:0044349_1+GO:0044349_2	1594	1560	1562	1597	1543	1577	1530	1588	1622	1555	1590	1662	1592	1632	1631	1576	1652	1625	1615	1588	1628	1612	1628	1605	1583	1622	1624	1595	-	1661	1614	1588	1590	1596	1577	1597	1604	1616	1596	-	1603	1619	1667	1616	1611	1613	1639	1573	1631
abs(GO:0044802_1-GO:0044802_2)	1635	1607	1604	1636	1586	1616	1572	1631	1662	1598	1633	1704	1636	1677	1670	1621	1692	1671	1660	1627	1670	1653	1668	1648	1625	1668	1664	1638	1669	1705	1653	1626	1628	1636	1619	1641	1648	1657	1638	1667	1646	1662	1715	1659	1655	1652	1679	1617	1672
abs(GO:0042060_1-GO:0042060_2)	1417	1400	1388	1419	1373	1414	1371	1416	1448	1390	1420	1487	1416	1458	1465	1409	-	1452	1436	1412	1456	1442	1449	-	1420	1450	-	1420	1453	1489	1435	1429	1419	1433	1405	1419	1430	1456	1429	1458	-	1448	1492	1452	1436	1445	1469	1412	1453
GO:0044839_1+GO:0044839_2	1637	1609	1606	1638	1587	1619	1575	1634	1664	1600	1636	1706	1638	1680	1672	1623	1694	1673	1663	1629	1672	1656	1670	1650	1627	1671	1666	1641	1671	1707	1656	1628	1630	1638	1621	1643	1650	1659	1640	1669	1648	1664	1717	1662	1657	1654	1681	1619	1674
GO:0043269_1+GO:0043269_2	1505	1477	1475	1502	1455	1487	-	1501	1535	1467	1504	1569	1497	-	1543	1486	1558	1538	-	1496	1541	1524	1528	1522	-	1535	1539	1501	1537	1569	1519	-	-	1510	1488	1510	1512	1533	1511	1545	1517	1531	1579	1532	1517	1528	1547	1487	1537
abs(GO:0044839_1-GO:0044839_2)	1638	1610	1607	1639	1588	1620	1576	1635	1665	1601	1637	1707	1639	1681	1673	1624	1695	1674	1664	1630	1673	1657	1671	1651	1628	1672	1667	1642	1672	1708	1657	1629	1631	1639	1622	1644	1651	1660	1641	1670	1649	1665	1718	1663	1658	1655	1682	1620	1675
GO:0045047_1+GO:0045047_2	1639	1612	1608	1641	1589	1621	1578	1636	1668	1603	1640	1708	1642	1684	1675	1625	1698	1676	1667	1633	1676	1660	1676	1654	1630	1674	1668	1645	1676	1712	1659	1631	1634	1641	1625	1647	1653	1663	1643	1673	1652	1669	1720	1666	1661	1656	1684	1621	1678
abs(GO:0044349_1-GO:0044349_2)	1595	1561	1563	1598	1544	1578	1531	1589	1623	1556	-	1663	1593	1633	1632	1577	1653	1626	1616	1589	1629	1613	1629	1606	1584	1623	1625	1596	1625	1662	1615	1589	1591	1597	1578	1598	1605	-	1597	1628	1604	1620	1668	1617	1612	1614	1640	1574	1632
abs(GO:0045047_1-GO:0045047_2)	1640	1613	1609	1642	1590	1622	1579	1637	1669	1604	1641	1709	1643	1685	1676	1626	1699	1677	1668	1634	1677	1661	1677	1655	1631	1675	1669	1646	1677	1713	1660	1632	1635	1642	1626	1648	1654	1664	1644	1674	1653	1670	1721	1667	1662	1657	1685	1622	1679
abs(GO:0043269_1-GO:0043269_2)	1506	1478	1476	1503	1456	1488	1446	1502	1536	1468	1505	1570	1498	1541	1544	1487	1559	1539	1519	1497	1542	1525	1529	1523	-	1536	1540	1502	1538	1570	1520	-	1502	1511	1489	1511	1513	-	1512	1546	1518	1532	1580	1533	1518	1529	1548	1488	1538
GO:0045087_1+GO:0045087_2	1641	1617	1610	1643	1591	1623	1582	1638	1670	1605	1642	1712	1644	1686	1677	1628	1700	1678	1669	1635	1678	1662	1679	1656	1632	1677	1670	1647	1678	1714	1663	1633	1636	1647	1630	1651	1655	1665	1647	1677	1654	1671	1722	1668	1663	1658	1686	1623	1680
abs(GO:0045087_1-GO:0045087_2)	1642	1618	1611	1644	1592	1624	1583	1639	1671	1606	1643	1713	1645	1687	1678	1629	1701	1679	1670	1636	1679	1663	1680	1657	1633	1678	1671	1648	1679	1715	1664	1634	1637	1648	1631	1652	1656	1666	1648	1678	1655	1672	1723	1669	1664	1659	1687	1624	1681
abs(GO:0042981_1-GO:0042981_2)	1473	1447	1444	1470	-	1456	1422	1467	1500	-	1474	1539	1468	1510	1512	1456	1526	1509	1490	1467	1512	-	1501	1492	-	1506	1509	1470	1504	1538	1490	1479	1469	1481	1456	1478	1483	1505	1479	1512	1486	1501	1547	1503	-	1496	1517	1459	1506
GO:0044819_1+GO:0044819_2	1636	1608	1605	1637	-	1617	1573	1632	1663	1599	1634	1705	1637	1678	1671	1622	1693	1672	1661	1628	1671	1654	1669	1649	1626	1669	1665	1639	1670	1706	1654	1627	1629	1637	1620	1642	1649	1658	1639	1668	1647	1663	1716	1660	1656	1653	1680	1618	1673
abs(GO:0045184_1-GO:0045184_2)	1645	1624	1616	1649	1594	1627	1589	1643	1676	1610	1645	1718	1648	1691	1681	1632	1702	1685	1672	1640	1683	1666	1685	1662	1638	1683	1674	1651	1681	1717	1667	1637	1639	1651	1635	1657	1659	1670	1651	1682	1658	1677	1726	1673	1668	1662	1692	1627	1683
GO:0045333_1+GO:0045333_2	1647	1627	1619	1652	1596	1630	1591	1646	1680	1613	1648	1723	1650	1695	1684	1634	1704	1687	1674	1642	1685	1669	1687	1664	1640	1685	1677	1653	1684	1719	1670	1640	1641	1653	1637	1660	1661	1672	1655	1685	1660	1679	1729	1675	1671	1665	1694	1629	1686
abs(GO:0045333_1-GO:0045333_2)	1648	1628	1620	1653	1597	1631	1592	1647	1681	1614	1649	1724	1651	1696	1685	1635	1705	1688	1675	1643	1686	1670	1688	1665	1641	1686	1678	1654	1685	1720	1671	1641	1642	1654	1638	1661	1662	1673	1656	1686	1661	1680	1730	1676	1672	1666	1695	1630	1687
abs(GO:0032868_1-GO:0032868_2)	1293	1285	1267	1296	-	1290	-	1288	1328	1271	1303	-	-	-	1342	1294	1345	1331	-	1296	1335	-	1323	1321	1297	1328	-	1296	1333	1367	1312	1310	1302	1310	1287	1297	-	1340	-	-	1313	1329	1366	1330	-	1330	1348	1289	1331
abs(GO:0006023_1-GO:0006023_2)	-	-	-	-	314	323	-	337	343	-	-	377	-	360	364	-	378	-	366	-	-	-	-	-	-	-	-	-	-	-	-	-	-	366	-	-	-	364	-	-	-	-	-	368	-	367	-	-	-
GO:0045595_1+GO:0045595_2	1649	1632	1622	1656	1599	1634	1595	1649	1685	1616	1652	1726	1655	1698	1688	1637	1707	1689	1677	1647	1689	1673	1689	1668	1644	1688	1679	1655	1689	1722	1672	1642	1643	1655	1641	1664	1663	1676	1658	1688	1664	1683	1733	1678	1674	1668	1699	1632	1690
GO:0045321_1+GO:0045321_2	1646	1626	1617	1650	1595	1628	1590	1644	1678	1612	1646	1721	1649	1693	1682	1633	1703	1686	1673	1641	1684	1667	1686	1663	1639	1684	1675	1652	1682	1718	1668	1638	1640	1652	1636	1658	1660	1671	1653	1683	1659	1678	1727	1674	1670	1664	1693	1628	1684
GO:0006665_1+GO:0006665_2	504	-	-	505	-	-	-	-	523	-	526	-	-	-	-	-	549	-	-	517	-	-	534	-	517	-	-	513	-	-	-	-	-	-	511	-	510	-	528	-	-	-	557	-	-	-	-	-	539
abs(GO:0045595_1-GO:0045595_2)	1650	1633	1623	1657	1600	1635	1596	1650	1686	1617	1653	1727	1656	1699	1689	1638	1708	1690	1678	1648	1690	1674	1690	1669	1645	1689	1680	1656	1690	1723	1673	1643	1644	1656	1642	1665	1664	1677	1659	1689	1665	1684	1734	1679	1675	1669	1700	1633	1691
GO:0044783_1+GO:0044783_2	1629	1599	1598	-	1579	1610	1566	1623	1656	1592	1626	1697	1628	1670	1664	1615	1685	1664	1653	1620	1664	1645	1661	1641	1619	1661	1657	1630	1661	1698	1647	1620	1622	1629	1612	1633	1641	1650	1631	1660	1638	1654	1708	1652	1648	1645	1672	1611	1665
abs(GO:0010975_1-GO:0010975_2)	-	922	889	-	-	-	-	-	-	910	-	971	924	-	951	-	-	-	939	923	-	-	935	941	924	933	957	-	-	970	938	937	-	933	-	928	932	945	938	-	934	-	979	-	927	-	977	905	955
abs(GO:0003677_1-GO:0003677_2)	2494	58	2453	2517	59	2501	2429	2507	49	2452	63	2616	2489	65	2570	2471	2576	2542	62	67	2554	54	2528	2522	2471	2560	2533	2483	46	2593	2484	2466	75	71	2467	2513	2513	2534	2503	2519	2525	2528	2596	2537	74	2522	66	70	48
GO:0045786_1+GO:0045786_2	1657	1638	1630	1665	1606	1643	1603	1656	1693	1624	1661	1735	1663	1704	1695	1643	1713	1700	1686	1654	1702	1681	1696	1673	1650	1694	1687	1661	1699	1729	1680	1646	1652	1663	1648	1673	1673	1686	1665	1695	1669	1690	1739	1686	1682	1678	1707	1639	1699
abs(GO:0044773_1-GO:0044773_2)	1626	1595	1594	1627	1576	1606	1561	1620	1651	1589	1621	1693	1624	1665	1660	1612	1682	1659	1649	1617	1661	1641	1658	1636	1615	1657	1654	1626	1657	1695	1643	1617	1619	1626	1608	1629	1637	1647	1627	1657	1633	1651	1705	1648	1644	1642	1669	1607	1660
abs(GO:0045786_1-GO:0045786_2)	1658	1639	1631	1666	1607	1644	1604	1657	1694	1625	1662	1736	1664	1705	1696	1644	1714	1701	1687	1655	1703	1682	1697	1674	1651	1695	1688	1662	1700	1730	1681	1647	1653	1664	1649	1674	1674	1687	1666	1696	1670	1691	1740	1687	1683	1679	1708	1640	1700
GO:0045839_1+GO:0045839_2	1660	1641	1633	1670	1610	1647	1607	1659	1697	1627	1664	1738	1665	1708	1699	1647	1717	1703	1689	1658	1706	1684	1700	1679	1654	1698	1690	1665	1702	1733	1684	1650	1654	1665	1652	1677	1677	1690	1669	1699	1673	1694	1743	1690	1685	1682	1710	1642	1703
abs(GO:0045839_1-GO:0045839_2)	1661	1642	1634	1671	1611	1648	1608	1660	1698	1628	1665	1739	1666	1709	1700	1648	1718	1704	1690	1659	1707	1685	1701	1680	1655	1699	1691	1666	1703	1734	1685	1651	1655	1666	1653	1678	1678	1691	1670	1700	1674	1695	1744	1691	1686	1683	1711	1643	1704
GO:0045841_1+GO:0045841_2	1662	1643	1635	1672	1612	1649	1609	1661	1699	1629	1666	1740	1667	1710	1701	1649	1719	1705	1691	1660	1708	1686	1702	1681	1656	1700	1692	1667	1704	1735	1686	1652	1656	1667	1654	1679	1679	1692	1671	1701	1675	1696	1745	1692	1687	1684	1712	1644	1705
abs(GO:0045841_1-GO:0045841_2)	1663	1644	1636	1673	1613	1650	1610	1662	1700	1630	1667	1741	1668	1711	1702	1650	1720	1706	1692	1661	1709	1687	1703	1682	1657	1701	1693	1668	1705	1736	1687	1653	1657	1668	1655	1680	1680	1693	1672	1702	1676	1697	1746	1693	1688	1685	1713	1645	1706
GO:0045859_1+GO:0045859_2	1664	1645	1637	1674	1614	1651	1611	1663	1701	1631	1668	1742	1669	1712	1703	1651	1721	1707	1693	1662	1710	1688	1704	1683	1658	1702	1694	1669	1706	1737	1688	1654	1658	1669	1656	1681	1681	1694	1673	1703	1677	1698	1747	1694	1689	1686	1714	1646	1707
abs(GO:0045859_1-GO:0045859_2)	1665	1646	1638	1675	1615	1652	1612	1664	1702	1632	1669	1743	1670	1713	1704	1652	1722	1708	1694	1663	1711	1689	1705	1684	1659	1703	1695	1670	1707	1738	1689	1655	1659	1670	1657	1682	1682	1695	1674	1704	1678	1699	1748	1695	1690	1687	1715	1647	1708
GO:0045860_1+GO:0045860_2	1666	1647	1639	1676	1616	1653	1613	1665	1703	1633	1670	1744	1671	1714	1705	1653	1723	1709	1695	1664	1712	1690	1706	1685	1660	1704	1696	1671	1708	1739	1690	1656	1660	1671	1658	1683	1683	1696	1675	1705	1679	1700	1749	1696	1691	1688	1716	1648	1709
GO:0002758_1+GO:0002758_2	313	-	-	311	-	-	-	-	-	-	-	-	-	-	-	-	347	-	-	-	-	-	-	-	-	-	-	-	-	-	-	-	-	-	-	-	-	-	-	-	-	345	350	-	-	-	-	-	-
GO:0045892_1+GO:0045892_2	1668	1649	1641	1678	1618	1655	1615	1667	1705	1636	1672	1746	1673	1716	1707	1655	1725	1712	1697	1667	1714	1692	1708	1687	1662	1706	1698	1673	1710	1741	1692	1658	1662	1673	1660	1685	1685	1698	1677	1708	1681	1702	1751	1698	1693	1690	1718	1650	1711
abs(GO:0045892_1-GO:0045892_2)	1669	1650	1642	1679	1619	1656	1616	1668	1706	1637	1673	1747	1674	1717	1708	1656	1726	1713	1698	1668	1715	1693	1709	1688	1663	1707	1699	1674	1711	1742	1693	1659	1663	1674	1661	1686	1686	1699	1678	1709	1682	1703	1752	1699	1694	1691	1719	1651	1712
abs(GO:0005488_1-GO:0005488_2)	73	2569	2547	2604	2519	2604	2522	2601	2661	70	2587	2717	74	52	2671	2562	51	2635	64	62	66	2590	2626	72	57	2660	62	60	2633	2692	53	56	54	75	2563	2611	61	2630	2600	2616	60	2627	73	2635	53	2622	2640	2558	2657
GO:0045893_1+GO:0045893_2	1670	1651	1643	1680	1620	1657	1617	1669	1707	1638	1674	1748	1675	1718	1709	1657	1727	1714	1699	1669	1716	1694	1710	1689	1664	1708	1700	1675	1712	1743	1694	1660	1664	1675	1662	1687	1687	1700	1679	1710	1683	1704	1753	1700	1695	1692	1720	1652	1713
abs(GO:0045893_1-GO:0045893_2)	1671	1652	1644	1681	1621	1658	1618	1670	1708	1639	1675	1749	1676	1719	1710	1658	1728	1715	1700	1670	1717	1695	1711	1690	1665	1709	1701	1676	1713	1744	1695	1661	1665	1676	1663	1688	1688	1701	1680	1711	1684	1705	1754	1701	1696	1693	1721	1653	1714
abs(GO:0045860_1-GO:0045860_2)	1667	1648	1640	1677	1617	1654	1614	1666	1704	1634	1671	1745	1672	1715	1706	1654	1724	1710	1696	1665	1713	1691	1707	1686	1661	1705	1697	1672	1709	1740	1691	1657	1661	1672	1659	1684	1684	1697	1676	1706	1680	1701	1750	1697	1692	1689	1717	1649	1710
GO:0043414_1+GO:0043414_2	1518	1489	1489	1517	1467	1502	1460	1514	1547	1480	-	1587	1512	1553	1556	1503	1575	1551	1533	1512	1554	1540	1542	1538	1514	1548	1556	1513	-	1582	1536	-	1516	1523	1504	1526	1526	1544	1529	-	1530	-	1593	1550	1533	1542	1563	1501	1551
GO:0032956_1+GO:0032956_2	1307	1297	1280	1311	1268	1303	-	1302	1343	1285	-	1380	-	1350	1357	1308	1360	1346	-	1309	-	1339	1336	1335	1311	-	-	1307	1346	1379	1325	1323	1315	-	1300	-	1323	1354	-	-	-	1343	1379	-	-	-	-	1305	1344
GO:0045934_1+GO:0045934_2	1678	1658	1651	1687	1627	1665	1625	1677	1715	1646	1680	1754	1681	1726	1716	1665	1735	1722	1707	1673	1723	1701	1718	1697	1672	1716	1707	1683	1720	1750	1702	1667	1671	1682	1670	1695	1694	1708	1687	1717	1690	1710	1761	1708	1702	1700	1728	1659	1719
abs(GO:0045934_1-GO:0045934_2)	1679	1659	1652	1688	1628	1666	1626	1678	1716	1647	1681	1755	1682	1727	1717	1666	1736	1723	1708	1674	1724	1702	1719	1698	1673	1717	1708	1684	1721	1751	1703	1668	1672	1683	1671	1696	1695	1709	1688	1718	1691	1711	1762	1709	1703	1701	1729	1660	1720
abs(GO:0034097_1-GO:0034097_2)	1348	1336	1321	1352	1307	1346	1302	1342	1380	1323	-	1421	1350	1389	1399	1345	1399	1384	1370	1346	1385	1377	1378	1376	-	1378	-	1350	1386	1421	1364	1362	1353	1362	-	1351	-	1393	1359	1388	1371	1381	1419	1382	1368	-	1400	-	1385
GO:0030850_1+GO:0030850_2	3290	1145	1130	1149	3215	1141	1104	1148	1180	1136	1170	3455	1157	3353	3417	1148	3425	1187	1172	3314	1188	3331	1174	3379	1155	1187	1200	3316	3387	1219	3302	1168	1157	1170	1149	1159	1168	1192	3338	1193	1173	1189	1214	1186	1174	3397	1212	1143	1191
GO:0045935_1+GO:0045935_2	1680	1660	1653	1689	1629	1667	1627	1679	1717	1648	1682	1756	1683	1728	1718	1667	1737	1724	1709	1675	1725	1703	1720	1699	1674	1718	1709	1685	1722	1752	1704	1669	1673	1684	1672	1697	1696	1710	1689	1719	1692	1712	1763	1710	1704	1702	1730	1661	1721
abs(GO:0045935_1-GO:0045935_2)	1681	1661	1654	1690	1630	1668	1628	1680	1718	1649	1683	1757	1684	1729	1719	1668	1738	1725	1710	1676	1726	1704	1721	1700	1675	1719	1710	1686	1723	1753	1705	1670	1674	1685	1673	1698	1697	1711	1690	1720	1693	1713	1764	1711	1705	1703	1731	1662	1722
GO:0045937_1+GO:0045937_2	1683	1664	1656	1693	1632	1670	1629	1681	1719	1651	1684	1758	1686	1730	1721	1669	1740	1726	1711	1677	1727	1705	1722	1701	1676	1721	1711	1687	1724	1755	1706	1671	1675	1686	1674	1699	1698	1712	1691	1721	1694	1714	1765	1712	1706	1705	1732	1663	1724
abs(GO:0045937_1-GO:0045937_2)	1684	1665	1657	1694	1633	1671	1630	1682	1720	1652	1685	1759	1687	1731	1722	1670	1741	1727	1712	1678	1728	1706	1723	1702	1677	1722	1712	1688	1725	1756	1707	1672	1676	1687	1675	1700	1699	1713	1692	1722	1695	1715	1766	1713	1707	1706	1733	1664	1725
GO:0045944_1+GO:0045944_2	1685	1666	1658	1695	1634	1672	1631	1683	1721	1653	1686	1760	1688	1732	1723	1671	1742	1728	1713	1679	1729	1707	1724	1703	1678	1723	1713	1689	1726	1757	1708	1673	1677	1688	1676	1701	1700	1714	1693	1723	1696	1716	1767	1714	1708	1707	1734	1665	1726
GO:0046034_1+GO:0046034_2	1689	1670	1660	1699	1637	1676	1634	1686	1724	1655	1690	1762	1691	1734	1725	1675	1744	1730	1715	1682	1733	1710	1727	1706	1682	1727	1717	1692	1728	1759	1711	1677	1680	1691	1679	1704	1704	1717	1696	1726	1700	1719	1769	1717	1710	1709	1738	1669	1729
abs(GO:0002791_1-GO:0002791_2)	-	-	-	317	-	-	-	318	325	309	-	353	346	-	-	-	356	-	-	-	-	-	-	336	-	-	-	-	-	-	350	334	-	-	-	-	337	344	343	-	-	-	-	-	-	-	-	-	-
GO:0046039_1+GO:0046039_2	1691	1672	1662	1701	1639	1678	1636	1688	1726	1657	1692	1764	1693	1736	1727	1677	1746	1732	1717	1684	1735	1712	1729	1708	1684	1729	1719	1694	1730	1761	1713	1679	1682	1693	1681	1706	1706	1719	1698	1728	1702	1721	1771	1719	1712	1711	1740	1671	1731
abs(GO:0046039_1-GO:0046039_2)	1692	1673	1663	1702	1640	1679	1637	1689	1727	1658	1693	1765	1694	1737	1728	1678	1747	1733	1718	1685	1736	1713	1730	1709	1685	1730	1720	1695	1731	1762	1714	1680	1683	1694	1682	1707	1707	1720	1699	1729	1703	1722	1772	1720	1713	1712	1741	1672	1732
GO:0046128_1+GO:0046128_2	1695	1676	1666	1705	1643	1682	1640	1692	1729	1660	1696	1768	1697	1740	1731	1681	1750	1736	1720	1688	1739	1716	1733	1712	1688	1733	1723	1698	1734	1765	1717	1681	1686	1697	1685	1710	1710	1723	1702	1732	1706	1725	1775	1723	1716	1715	1744	1675	1735
abs(GO:0046128_1-GO:0046128_2)	1696	1677	1667	1706	1644	1683	1641	1693	1730	1661	1697	1769	1698	1741	1732	1682	1751	1737	1721	1689	1740	1717	1734	1713	1689	1734	1724	1699	1735	1766	1718	1682	1687	1698	1686	1711	1711	1724	1703	1733	1707	1726	1776	1724	1717	1716	1745	1676	1736
GO:0046130_1+GO:0046130_2	1697	1678	1668	1707	1645	1684	1642	1694	1731	1662	1698	1770	1699	1742	1733	1683	1752	1738	1722	1690	1741	1718	1735	1714	1690	1735	1725	1700	1736	1767	1719	1683	1688	1699	1687	1712	1712	1725	1704	1734	1708	1727	1777	1725	1718	1717	1746	1677	1737
abs(GO:0046130_1-GO:0046130_2)	1698	1679	1669	1708	1646	1685	1643	1695	1732	1663	1699	1771	1700	1743	1734	1684	1753	1739	1723	1691	1742	1719	1736	1715	1691	1736	1726	1701	1737	1768	1720	1684	1689	1700	1688	1713	1713	1726	1705	1735	1709	1728	1778	1726	1719	1718	1747	1678	1738
GO:0046390_1+GO:0046390_2	1699	1681	1670	1709	1648	1686	1644	1696	1733	1666	1700	1773	1702	1744	1735	1685	1754	1740	1724	1693	1743	1720	1737	1716	1692	1738	1729	1702	1738	1770	1721	1685	1691	1701	1689	1714	1714	1727	1706	1736	1710	1729	1779	1727	1721	1719	1748	1679	1740
abs(GO:0046390_1-GO:0046390_2)	1700	1682	1671	1710	1649	1687	1645	1697	1734	1667	1701	1774	1703	1745	1736	1686	1755	1741	1725	1694	1744	1721	1738	1717	1693	1739	1730	1703	1739	1771	1722	1686	1692	1702	1690	1715	1715	1728	1707	1737	1711	1730	1780	1728	1722	1720	1749	1680	1741
abs(GO:0046034_1-GO:0046034_2)	1690	1671	1661	1700	1638	1677	1635	1687	1725	1656	1691	1763	1692	1735	1726	1676	1745	1731	1716	1683	1734	1711	1728	1707	1683	1728	1718	1693	1729	1760	1712	1678	1681	1692	1680	1705	1705	1718	1697	1727	1701	1720	1770	1718	1711	1710	1739	1670	1730
abs(GO:0043010_1-GO:0043010_2)	1477	1449	1446	1473	1428	1460	1424	1471	1505	1438	1476	1542	1471	-	1514	1460	1528	1512	1493	1470	1514	1497	-	1494	1477	1508	1511	1474	1506	1541	-	1482	1472	1482	1458	1481	-	1507	1481	1516	1488	1505	1549	-	1489	1499	1520	1461	1508
GO:0046395_1+GO:0046395_2	1701	1683	1673	1711	1650	1688	1646	1698	1737	1668	1702	1776	1705	1747	1738	1687	1757	1744	1728	1695	1745	1722	1740	1718	1695	1741	1733	1706	1740	1772	1724	1687	1694	1704	1691	1716	1716	1729	1708	1739	1713	1732	1781	1729	1723	1722	1750	1681	1742
abs(GO:0046395_1-GO:0046395_2)	1702	1684	1674	1712	1651	1689	1647	1699	1738	1669	1703	1777	1706	1748	1739	1688	1758	1745	1729	1696	1746	1723	1741	1719	1696	1742	1734	1707	1741	1773	1725	1688	1695	1705	1692	1717	1717	1730	1709	1740	1714	1733	1782	1730	1724	1723	1751	1682	1743
abs(GO:0016075_1-GO:0016075_2)	950	962	925	-	-	-	921	956	983	950	-	-	-	-	-	957	1007	-	978	-	983	986	-	978	-	982	1000	966	-	1006	976	974	967	-	950	969	-	-	-	-	-	986	1018	988	969	-	1015	-	994
GO:0043010_1+GO:0043010_2	1476	1448	1445	1472	1427	1459	1423	1470	1504	1437	1475	1541	1470	-	-	1459	1527	1511	1492	1469	1513	1496	-	1493	1476	1507	1510	1473	1505	1540	1493	1481	1471	-	1457	1480	-	1506	-	1515	1487	1504	1548	1506	1488	1498	1519	1460	1507
GO:0046434_1+GO:0046434_2	1706	1686	1676	1713	1655	1693	1649	1703	1741	1672	1706	1780	1709	1752	1744	1693	1762	1750	1734	1700	1751	1726	1743	1721	1700	1747	1739	1710	1744	1778	1729	1691	1700	1706	1696	1721	1721	1734	1714	1743	1719	1735	1787	1732	1729	1728	1755	1686	1748
abs(GO:0046434_1-GO:0046434_2)	1707	1687	1677	1714	1656	1694	1650	1704	1742	1673	1707	1781	1710	1753	1745	1694	1763	1751	1735	1701	1752	1727	1744	1722	1701	1748	1740	1711	1745	1779	1730	1692	1701	1707	1697	1722	1722	1735	1715	1744	1720	1736	1788	1733	1730	1729	1756	1687	1749
GO:0043933_1+GO:0043933_2	1553	1521	1523	1552	1504	1538	1491	1547	1581	1512	1546	1619	1547	1591	1591	1534	1611	1580	1567	1549	1586	1571	1581	3370	1545	1581	1587	1548	1583	1618	1570	1548	1551	1556	3286	1554	1561	1578	1558	1588	1562	1578	3430	3366	1567	1571	1599	1534	1586
GO:0009792_1+GO:0009792_2	-	-	797	-	-	-	784	826	-	815	831	-	-	-	-	831	875	-	849	829	-	862	-	844	-	-	-	833	-	-	845	844	-	-	-	835	831	-	845	859	-	854	883	857	834	855	-	813	858
GO:0045184_1+GO:0045184_2	1644	1623	1615	1648	1593	1626	1588	1642	1675	1609	1644	1717	1647	1690	1680	1631	3427	1684	1671	1639	1682	1665	1684	1661	1637	1682	1673	1650	1680	1716	1666	1636	3332	1650	1634	1656	1658	1669	1650	1681	1657	1676	1725	1672	1667	1661	1691	1626	1682
GO:0046483_1+GO:0046483_2	1709	1692	1680	1716	1660	1695	1655	1706	1746	1676	1712	1786	1712	1758	1750	1696	1766	1753	1737	1704	1754	1730	1749	1727	1704	1753	1744	1715	1749	1784	1733	1694	1705	1711	1702	1726	1726	1740	1717	1748	1724	1740	1790	1738	1735	1733	1761	1688	1754
abs(GO:0046483_1-GO:0046483_2)	1710	1693	1681	1717	1661	1696	1656	1707	1747	1677	1713	1787	1713	1759	1751	1697	1767	1754	1738	1705	1755	1731	1750	1728	1705	1754	1745	1716	1750	1785	1734	1695	1706	1712	1703	1727	1727	1741	1718	1749	1725	1741	1791	1739	1736	1734	1762	1689	1755
abs(GO:0043923_1-GO:0043923_2)	1550	1520	1521	1549	1501	1536	1489	1545	1579	1511	1544	1617	1545	1589	1588	1533	1609	1579	1565	1547	1584	1569	1579	1570	1544	1579	1586	1546	1581	1616	1568	1547	1548	1554	1534	1553	1560	1576	1556	1586	1560	1576	1626	1579	1565	1569	1597	1533	1585
GO:0032271_1+GO:0032271_2	1254	3284	3240	3307	3238	3311	3232	3298	1289	1235	3317	1325	3327	1294	1302	3283	1305	3397	1282	1262	1296	1291	1285	1285	1260	3445	1307	3305	1295	1324	1274	3279	1265	1275	1253	3351	1273	1302	1275	1297	1278	3356	1325	1295	1276	3363	1312	3302	1295
GO:0046578_1+GO:0046578_2	1711	1696	1684	1720	1664	1699	1658	1710	1750	1679	1717	1790	1717	1761	1753	1700	1769	1758	1741	1707	1756	1734	1753	1732	1709	1755	1749	1719	1754	1790	1735	1699	1710	1716	1705	1730	1730	1746	1721	1750	1726	1743	1794	1742	1737	1738	1766	1692	1759
abs(GO:0046578_1-GO:0046578_2)	1712	1697	1685	1721	1665	1700	1659	1711	1751	1680	1718	1791	1718	1762	1754	1701	1770	1759	1742	1708	1757	1735	1754	1733	1710	1756	1750	1720	1755	1791	1736	1700	1711	1717	1706	1731	1731	1747	1722	1751	1727	1744	1795	1743	1738	1739	1767	1693	1760
GO:0046700_1+GO:0046700_2	1715	1700	1688	1727	1668	1702	1662	1714	1755	1683	1721	1795	1721	1765	1757	1704	1772	1761	1745	1710	1761	1739	1757	1736	1713	1760	1753	1722	1759	1795	1738	1704	1714	1721	1709	1734	1734	1750	1724	1756	1729	1746	1799	1747	1741	1742	1771	1697	1762
abs(GO:0046700_1-GO:0046700_2)	1716	1701	1689	1728	1669	1703	1663	1715	1756	1684	1722	1796	1722	1766	1758	1705	1773	1762	1746	1711	1762	1740	1758	1737	1714	1761	1754	1723	1760	1796	1739	1705	1715	1722	1710	1735	1735	1751	1725	1757	1730	1747	1800	1748	1742	1743	1772	1698	1763
GO:0045897_1+GO:0045897_2	1674	1655	1647	1683	1624	1661	1621	1673	1711	1642	1678	1751	1677	1722	1713	1661	1731	1718	1703	1671	1720	1698	1714	1693	1668	1712	1704	1679	1716	1747	1698	1663	1668	1679	1666	1691	1691	1704	1683	1714	1686	1708	1757	1704	1699	1696	1724	1656	1717
abs(GO:0042509_1-GO:0042509_2)	1457	-	-	1449	1408	1440	1407	1449	1483	1418	1453	1521	1450	1492	1495	1438	1506	1491	1472	1451	1490	1476	1483	1476	1458	1489	1491	1453	1486	1521	1474	-	1452	-	1439	1463	-	1487	1462	1494	1468	-	1530	1485	1469	1478	1501	1441	1487
abs(GO:0042127_1-GO:0042127_2)	1427	-	-	1423	1378	1417	1377	1419	1455	1392	1426	1491	1422	1462	1468	-	1479	1459	1443	1421	-	1449	1453	-	1428	1458	1461	1425	1458	-	1444	-	1424	1436	1410	1428	1437	1459	1435	-	1440	1454	1497	1456	1438	1451	1472	-	1457
GO:0046782_1+GO:0046782_2	1720	1704	1691	1731	1673	1706	1665	1720	1759	1686	1727	1801	1727	1772	1762	1708	1776	1765	1750	1713	1767	1744	1762	1740	1718	1767	1756	1727	1764	1800	1742	1710	1716	1725	1713	1739	1739	1757	1729	1762	1733	1750	1805	1751	1748	1745	1776	1702	1767
abs(GO:0046782_1-GO:0046782_2)	1721	1705	1692	1732	1674	1707	1666	1721	1760	1687	1728	1802	1728	1773	1763	1709	1777	1766	1751	1714	1768	1745	1763	1741	1719	1768	1757	1728	1765	1801	1743	1711	1717	1726	1714	1740	1740	1758	1730	1763	1734	1751	1806	1752	1749	1746	1777	1703	1768
abs(GO:0045896_1-GO:0045896_2)	1673	1654	1646	-	1623	1660	1620	1672	1710	1641	1677	-	-	1721	1712	1660	1730	1717	1702	-	1719	1697	1713	1692	1667	1711	1703	1678	1715	1746	1697	1662	1667	1678	1665	1690	1690	1703	1682	1713	-	1707	1756	1703	1698	1695	1723	1655	1716
abs(GO:0002520_1-GO:0002520_2)	-	-	-	-	-	-	-	294	296	-	-	-	-	-	-	-	321	316	-	-	-	-	-	311	-	-	-	-	323	-	320	-	-	-	-	-	312	-	-	-	-	324	-	-	-	-	-	-	-
abs(GO:0045944_1-GO:0045944_2)	1686	1667	1659	1696	1635	1673	1632	1684	1722	1654	1687	1761	1689	1733	1724	1672	1743	1729	1714	1680	1730	1708	1725	1704	1679	1724	1714	1690	1727	1758	1709	1674	1678	1689	1677	1702	1701	1715	1694	1724	1697	1717	1768	1715	1709	1708	1735	1666	1727
GO:0046879_1+GO:0046879_2	1724	1708	1694	1734	1676	1710	1669	1722	1763	1689	1731	1807	1729	1775	1766	1710	1780	1768	1753	1716	1770	1748	1766	1744	1721	1770	1759	1730	1768	1804	1746	1713	1721	1728	1716	1741	1742	1759	1732	1765	1736	1753	1809	1755	1751	1748	1780	1705	1770
abs(GO:0046879_1-GO:0046879_2)	1725	1709	1695	1735	1677	1711	1670	1723	1764	1690	1732	1808	1730	1776	1767	1711	1781	1769	1754	1717	1771	1749	1767	1745	1722	1771	1760	1731	1769	1805	1747	1714	1722	1729	1717	1742	1743	1760	1733	1766	1737	1754	1810	1756	1752	1749	1781	1706	1771
GO:0002218_1+GO:0002218_2	269	-	-	-	-	-	-	-	270	-	-	301	-	-	-	-	-	291	-	-	-	-	-	-	-	-	-	-	-	297	-	-	-	-	-	-	-	-	-	-	295	292	-	292	-	-	-	-	-
GO:0006892_1+GO:0006892_2	-	-	523	540	-	-	-	548	-	532	570	596	-	574	-	-	590	-	-	-	-	-	-	-	-	-	-	-	-	587	-	-	554	-	-	-	-	-	-	-	-	-	-	578	-	-	-	-	-
GO:0046903_1+GO:0046903_2	1728	1712	1699	1738	1680	1716	1673	1726	1768	1695	1735	1813	1733	1779	1770	1714	1786	1772	1757	1721	1775	1751	1770	1749	1725	1775	1764	1734	1772	1809	1750	1719	1725	1732	1721	1745	1746	1763	1736	1769	1741	1758	1813	1760	1756	1752	1786	1709	1774
abs(GO:0046903_1-GO:0046903_2)	1729	1713	1700	1739	1681	1717	1674	1727	1769	1696	1736	1814	1734	1780	1771	1715	1787	1773	1758	1722	1776	1752	1771	1750	1726	1776	1765	1735	1773	1810	1751	1720	1726	1733	1722	1746	1747	1764	1737	1770	1742	1759	1814	1761	1757	1753	1787	1710	1775
GO:0046907_1+GO:0046907_2	1730	1714	1701	1740	1682	1718	1675	1728	1770	1697	1737	1815	1735	1781	1772	1716	1788	1774	1759	1723	1777	1753	1772	1751	1727	1777	1766	1736	1774	1811	1752	1721	1727	1734	1723	1747	1748	1765	1738	1771	1743	1760	1815	1762	1758	1754	1788	1711	1776
abs(GO:0046907_1-GO:0046907_2)	1731	1715	1702	1741	1683	1719	1676	1729	1771	1698	1738	1816	1736	1782	1773	1717	1789	1775	1760	1724	1778	1754	1773	1752	1728	1778	1767	1737	1775	1812	1753	1722	1728	1735	1724	1748	1749	1766	1739	1772	1744	1761	1816	1763	1759	1755	1789	1712	1777
abs(GO:0048011_1-GO:0048011_2)	1732	1718	1705	1743	1685	1721	1679	1731	1774	1701	1742	1820	1741	1787	1778	1721	1794	1778	1764	1727	1783	1759	1776	1756	1732	1783	1771	1741	1779	1816	1755	1727	1733	1739	1726	1752	1754	1770	1742	1776	1749	1764	1820	1769	1762	1759	1793	1716	1781
abs(GO:0045664_1-GO:0045664_2)	1655	-	1627	1660	1605	1639	1601	1654	1690	1621	1657	1732	1661	1702	1692	1641	1711	1695	1681	1651	1696	1678	1692	1671	1649	1692	1684	1659	1696	1727	1677	1645	1649	1659	1645	1670	1668	1682	1662	1692	1668	1687	1736	1683	1679	1674	1702	1636	1696
GO:0045896_1+GO:0045896_2	1672	1653	1645	1682	1622	1659	1619	1671	1709	1640	1676	1750	-	1720	1711	1659	1729	1716	1701	-	1718	1696	1712	1691	1666	1710	1702	1677	1714	1745	1696	-	1666	1677	1664	1689	1689	1702	1681	1712	1685	1706	1755	1702	1697	1694	1722	1654	1715
GO:0014032_1+GO:0014032_2	-	926	-	-	-	905	-	923	943	-	936	-	-	-	-	-	-	957	942	926	946	-	938	-	927	938	962	-	-	973	-	-	930	937	-	-	937	-	942	-	937	951	982	950	931	957	-	908	958
abs(GO:0043069_1-GO:0043069_2)	1486	1459	1455	1483	1437	1470	1430	1481	1516	1449	1486	1550	1479	1521	1524	1468	1538	1520	-	1479	1523	-	1509	-	1485	1517	1520	-	-	1552	1503	1490	1482	1493	1467	1490	-	1515	1492	1525	1498	1512	-	-	-	1509	1530	1469	1517
hsa05322_1+hsa05322_2	3293	180	168	176	3217	3297	3229	176	171	3259	175	188	3346	171	3412	178	181	178	183	173	178	3343	3366	3363	3316	179	3340	3295	3390	3452	3289	3277	3281	3311	3260	173	175	3385	182	3394	3353	175	190	3361	3348	185	189	174	186
GO:0043923_1+GO:0043923_2	1549	1519	1520	1548	1500	1535	1488	1544	1578	-	1543	1616	1544	1588	1587	1532	1608	1578	1564	1546	1583	-	1578	1569	1543	1578	1585	1545	1580	1615	1567	1546	1547	-	1533	1552	1559	1575	1555	-	1559	1575	1625	1578	1564	1568	1596	1532	1584
abs(GO:0046058_1-GO:0046058_2)	1694	1675	1665	1704	1642	1681	1639	1691	1728	-	1695	1767	1696	1739	1730	1680	1749	1735	1719	1687	1738	1715	1732	1711	1687	1732	1722	1697	1733	1764	1716	-	1685	1696	1684	1709	1709	1722	1701	1731	1705	1724	1774	1722	1715	1714	1743	1674	1734
abs(GO:0048193_1-GO:0048193_2)	1743	1729	1715	1751	1692	1731	1687	1740	1784	1712	1749	1831	1750	1796	1785	1730	1804	1785	1775	1738	1792	1769	1784	1767	1743	1793	1780	1750	1788	1827	1762	1735	1740	1746	1735	1763	1763	1781	1751	1786	1757	1771	1829	1776	1772	1766	1804	1721	1788
abs(GO:0007018_1-GO:0007018_2)	587	-	564	-	-	-	554	-	603	-	-	636	-	-	-	-	-	-	-	-	614	-	609	-	-	-	620	599	-	-	-	606	-	615	-	-	-	-	616	-	-	-	-	-	-	-	650	583	-
abs(GO:0035270_1-GO:0035270_2)	1380	1366	1350	-	1337	1375	1336	1376	1410	-	1379	1448	-	1415	1427	1372	1429	1414	-	-	1415	1402	1407	1406	1379	-	1421	1382	1413	1450	1397	1389	1381	1390	1368	1377	1392	-	1388	1420	1399	1408	-	1412	1395	-	1430	1372	-
GO:0048285_1+GO:0048285_2	1745	1731	1716	1753	1697	1735	1690	1743	1790	1717	1753	1833	1754	1798	1789	1732	1810	1788	1776	1743	1795	1772	1789	1773	1746	1797	1782	1755	1792	1832	1765	1739	1742	1749	1739	1768	1764	1784	1754	1789	1761	1776	1832	1781	1773	1771	1806	1726	1795
GO:0046883_1+GO:0046883_2	1726	1710	1696	1736	1678	1712	1671	1724	1765	1691	1733	1809	1731	1777	1768	1712	1782	1770	1755	1718	1772	1750	1768	1746	1723	1772	1761	1732	1770	1806	1748	1715	1723	1730	1718	1743	1744	1761	1734	1767	1738	1755	1811	1757	1753	1750	1782	1707	1772
GO:0030855_1+GO:0030855_2	-	-	1132	1151	1112	1143	-	1150	1182	1138	-	1213	1159	1187	1191	1150	1198	1189	1174	1155	-	1188	1176	-	1157	1189	1202	1154	1190	-	1168	1170	1159	1172	1151	1161	1170	1194	1176	-	1175	1191	1216	1188	1176	1191	1214	-	-
[truncated: 3,969 more rows]
[truncated: 263 more columns]

## Sheet: LightGBM
Feature	Rank in Dataset 1	Rank in Dataset 2	Rank in Dataset 3	Rank in Dataset 4	Rank in Dataset 5	Rank in Dataset 6	Rank in Dataset 7	Rank in Dataset 8	Rank in Dataset 9	Rank in Dataset 10	Rank in Dataset 11	Rank in Dataset 12	Rank in Dataset 13	Rank in Dataset 14	Rank in Dataset 15	Rank in Dataset 16	Rank in Dataset 17	Rank in Dataset 18	Rank in Dataset 19	Rank in Dataset 20	Rank in Dataset 21	Rank in Dataset 22	Rank in Dataset 23	Rank in Dataset 24	Rank in Dataset 25	Rank in Dataset 26	Rank in Dataset 27	Rank in Dataset 28	Rank in Dataset 29	Rank in Dataset 30	Rank in Dataset 31	Rank in Dataset 32	Rank in Dataset 33	Rank in Dataset 34	Rank in Dataset 35	Rank in Dataset 36	Rank in Dataset 37	Rank in Dataset 38	Rank in Dataset 39	Rank in Dataset 40	Rank in Dataset 41	Rank in Dataset 42	Rank in Dataset 43	Rank in Dataset 44	Rank in Dataset 45	Rank in Dataset 46	Rank in Dataset 47	Rank in Dataset 48	Rank in Dataset 49
[truncated: 5,684 more rows]
[truncated: 263 more columns]

[truncated: 1 more sheets: mRMR]
