# Supplementary material for: Identification of protein–protein interaction associated functions based on gene ontology and KEGG pathway
Source: Front Genet. 2022 Sep 12;13:1011659. doi: 10.3389/fgene.2022.1011659 (PMC9511048; doi:10.3389/fgene.2022.1011659)
Supplement: Supplementary file 3 [file Table4.XLSX]

## Sheet: Sheet 1
Features in three lists	Features in two lists	Features in one list
abs(GO:0031224_1-GO:0031224_2)	GO:0005515_1+GO:0005515_2	GO:0043232_1+GO:0043232_2
abs(GO:0044425_1-GO:0044425_2)	GO:0044822_1+GO:0044822_2	GO:0044764_1+GO:0044764_2
abs(GO:0005615_1-GO:0005615_2)	hsa04110_1+hsa04110_2	GO:0005488_1+GO:0005488_2
abs(hsa04060_1-hsa04060_2)	GO:0032437_1+GO:0032437_2	GO:0044265_1+GO:0044265_2
abs(GO:0071944_1-GO:0071944_2)	GO:0003824_1+GO:0003824_2	GO:0003676_1+GO:0003676_2
abs(GO:0007186_1-GO:0007186_2)	GO:0003723_1+GO:0003723_2	GO:0044446_1+GO:0044446_2
abs(hsa04514_1-hsa04514_2)	GO:0032991_1+GO:0032991_2	GO:0044424_1+GO:0044424_2
hsa04060_1+hsa04060_2	GO:0044428_1+GO:0044428_2	GO:0044260_1+GO:0044260_2
	hsa05169_1+hsa05169_2	GO:0070013_1+GO:0070013_2
	GO:0042254_1+GO:0042254_2	GO:0050685_1+GO:0050685_2
	GO:0031981_1+GO:0031981_2	abs(GO:0034979_1-GO:0034979_2)
	GO:1901363_1+GO:1901363_2	GO:0051053_1+GO:0051053_2
	GO:0005829_1+GO:0005829_2	abs(GO:0004888_1-GO:0004888_2)
	GO:0044267_1+GO:0044267_2	GO:0016604_1+GO:0016604_2
	GO:0005730_1+GO:0005730_2	GO:0043933_1+GO:0043933_2
	hsa03008_1+hsa03008_2	GO:0008334_1+GO:0008334_2
	GO:0005634_1+GO:0005634_2	GO:0051168_1+GO:0051168_2
	GO:0005654_1+GO:0005654_2	GO:0034655_1+GO:0034655_2
	GO:0017111_1+GO:0017111_2	abs(GO:0005125_1-GO:0005125_2)
	GO:0016071_1+GO:0016071_2	GO:0043233_1+GO:0043233_2
	GO:0043234_1+GO:0043234_2	GO:0097159_1+GO:0097159_2
	GO:0030529_1+GO:0030529_2	GO:1990234_1+GO:1990234_2
	GO:0022613_1+GO:0022613_2	GO:0044710_1+GO:0044710_2
	GO:0006996_1+GO:0006996_2	abs(GO:0005488_1-GO:0005488_2)
	GO:0043228_1+GO:0043228_2	GO:0044419_1+GO:0044419_2
	hsa05203_1+hsa05203_2	GO:0006139_1+GO:0006139_2
	GO:0071840_1+GO:0071840_2	hsa04919_1+hsa04919_2
	abs(GO:0016020_1-GO:0016020_2)	GO:0019538_1+GO:0019538_2
	abs(GO:0098588_1-GO:0098588_2)	GO:1901990_1+GO:1901990_2
	abs(GO:0044444_1-GO:0044444_2)	GO:0003674_1+GO:0003674_2
	abs(GO:0005515_1-GO:0005515_2)	GO:0071013_1+GO:0071013_2
	abs(GO:0005737_1-GO:0005737_2)	GO:0044422_1+GO:0044422_2
	abs(GO:0046873_1-GO:0046873_2)	GO:0010467_1+GO:0010467_2
	abs(GO:0050794_1-GO:0050794_2)	GO:0031974_1+GO:0031974_2
	abs(GO:0005179_1-GO:0005179_2)	GO:0006260_1+GO:0006260_2
	abs(GO:0050896_1-GO:0050896_2)	GO:0046873_1+GO:0046873_2
	abs(hsa04110_1-hsa04110_2)	GO:0032774_1+GO:0032774_2
	abs(GO:0001071_1-GO:0001071_2)	abs(GO:0031012_1-GO:0031012_2)
	abs(GO:0005739_1-GO:0005739_2)	GO:0005179_1+GO:0005179_2
	abs(GO:0006351_1-GO:0006351_2)	abs(GO:0016021_1-GO:0016021_2)
	abs(GO:0048731_1-GO:0048731_2)	GO:0004386_1+GO:0004386_2
	abs(GO:0005856_1-GO:0005856_2)	abs(GO:0008083_1-GO:0008083_2)
	abs(GO:0023052_1-GO:0023052_2)	abs(GO:0044763_1-GO:0044763_2)
	abs(GO:0006954_1-GO:0006954_2)	abs(GO:0005887_1-GO:0005887_2)
	abs(GO:0004549_1-GO:0004549_2)	GO:0043226_1+GO:0043226_2
	abs(GO:0005747_1-GO:0005747_2)	GO:0005622_1+GO:0005622_2
	abs(GO:0007155_1-GO:0007155_2)	GO:0010608_1+GO:0010608_2
	abs(GO:0016556_1-GO:0016556_2)	abs(hsa05169_1-hsa05169_2)
	hsa03010_1+hsa03010_2	abs(GO:0016491_1-GO:0016491_2)
	hsa03040_1+hsa03040_2	GO:0034979_1+GO:0034979_2
		GO:0033044_1+GO:0033044_2
		GO:0022411_1+GO:0022411_2
		GO:0071174_1+GO:0071174_2
		abs(GO:0033558_1-GO:0033558_2)
		abs(GO:0044238_1-GO:0044238_2)
		hsa04141_1+hsa04141_2
		GO:0016192_1+GO:0016192_2
		GO:0043230_1+GO:0043230_2
		GO:0006412_1+GO:0006412_2
		GO:0008536_1+GO:0008536_2
		GO:0045184_1+GO:0045184_2
		GO:0016607_1+GO:0016607_2
		GO:0006259_1+GO:0006259_2
		GO:0006366_1+GO:0006366_2
		GO:0016592_1+GO:0016592_2
		hsa03018_1+hsa03018_2
		GO:0005575_1+GO:0005575_2
		hsa04330_1+hsa04330_2
		GO:0044429_1+GO:0044429_2
		hsa04630_1+hsa04630_2
		GO:0044444_1+GO:0044444_2
		GO:0006458_1+GO:0006458_2
		GO:0071944_1+GO:0071944_2
		hsa05322_1+hsa05322_2
		GO:0007049_1+GO:0007049_2
		GO:0006629_1+GO:0006629_2
		GO:0006368_1+GO:0006368_2
		GO:0016005_1+GO:0016005_2
		GO:0035639_1+GO:0035639_2
		GO:0005643_1+GO:0005643_2
		abs(GO:0003677_1-GO:0003677_2)
		GO:0005794_1+GO:0005794_2
		GO:0004693_1+GO:0004693_2
		GO:0005739_1+GO:0005739_2
		GO:0044281_1+GO:0044281_2
		GO:0006091_1+GO:0006091_2
		GO:0008092_1+GO:0008092_2
		GO:0000502_1+GO:0000502_2
		GO:0006281_1+GO:0006281_2
		GO:0006457_1+GO:0006457_2
		GO:0031625_1+GO:0031625_2
		hsa04144_1+hsa04144_2
		abs(GO:0043565_1-GO:0043565_2)
		GO:0008135_1+GO:0008135_2
		GO:0016491_1+GO:0016491_2
		GO:0005737_1+GO:0005737_2
		GO:0016020_1+GO:0016020_2
		GO:0016568_1+GO:0016568_2
		GO:0006352_1+GO:0006352_2
		GO:0007166_1+GO:0007166_2
		GO:0000974_1+GO:0000974_2
		GO:0030054_1+GO:0030054_2
		GO:0004871_1+GO:0004871_2
		GO:0001547_1+GO:0001547_2
		hsa04666_1+hsa04666_2
		GO:0070647_1+GO:0070647_2
		GO:0042162_1+GO:0042162_2
		abs(GO:0005634_1-GO:0005634_2)
		abs(GO:0003723_1-GO:0003723_2)
		abs(GO:0044429_1-GO:0044429_2)
		abs(GO:0090304_1-GO:0090304_2)
		abs(GO:0044260_1-GO:0044260_2)
		abs(GO:0044281_1-GO:0044281_2)
		abs(GO:0003824_1-GO:0003824_2)
		abs(GO:1901363_1-GO:1901363_2)
		abs(GO:0003676_1-GO:0003676_2)
		abs(GO:0051179_1-GO:0051179_2)
		abs(GO:0009100_1-GO:0009100_2)
		abs(GO:0044700_1-GO:0044700_2)
		abs(GO:0010467_1-GO:0010467_2)
		abs(GO:0022610_1-GO:0022610_2)
		abs(GO:0006259_1-GO:0006259_2)
		abs(GO:0005576_1-GO:0005576_2)
		abs(GO:0005783_1-GO:0005783_2)
		abs(GO:0043228_1-GO:0043228_2)
		abs(GO:0019883_1-GO:0019883_2)
		abs(GO:0048583_1-GO:0048583_2)
		abs(GO:0030964_1-GO:0030964_2)
		abs(GO:0032501_1-GO:0032501_2)
		abs(GO:0042605_1-GO:0042605_2)
		hsa00190_1+hsa00190_2
		abs(hsa00190_1-hsa00190_2)
		abs(GO:0043232_1-GO:0043232_2)
		hsa00230_1+hsa00230_2
		hsa00240_1+hsa00240_2
		abs(hsa03008_1-hsa03008_2)
		abs(hsa02010_1-hsa02010_2)
		abs(hsa03010_1-hsa03010_2)
		hsa03013_1+hsa03013_2
		abs(hsa03013_1-hsa03013_2)
		hsa03015_1+hsa03015_2
		abs(hsa00240_1-hsa00240_2)
		abs(hsa03018_1-hsa03018_2)
		abs(GO:0000439_1-GO:0000439_2)
		hsa03020_1+hsa03020_2
		abs(GO:0012505_1-GO:0012505_2)
		abs(hsa03020_1-hsa03020_2)
		hsa03030_1+hsa03030_2
		abs(hsa03030_1-hsa03030_2)
		abs(hsa03040_1-hsa03040_2)
		hsa03050_1+hsa03050_2
		hsa03420_1+hsa03420_2
		abs(hsa03022_1-hsa03022_2)
		abs(hsa03420_1-hsa03420_2)
		hsa02010_1+hsa02010_2
		abs(hsa00230_1-hsa00230_2)
		hsa03430_1+hsa03430_2
		abs(GO:0008236_1-GO:0008236_2)
		abs(hsa03440_1-hsa03440_2)
		abs(GO:0044710_1-GO:0044710_2)
		hsa03460_1+hsa03460_2
		abs(GO:0007600_1-GO:0007600_2)
		hsa03022_1+hsa03022_2
		abs(hsa03430_1-hsa03430_2)
		abs(hsa03460_1-hsa03460_2)
		hsa04068_1+hsa04068_2
		abs(hsa04068_1-hsa04068_2)
		hsa04114_1+hsa04114_2
		abs(GO:0017171_1-GO:0017171_2)
		abs(hsa04012_1-hsa04012_2)
		abs(hsa04114_1-hsa04114_2)
		abs(hsa04612_1-hsa04612_2)
		hsa04115_1+hsa04115_2
		hsa04012_1+hsa04012_2
		abs(hsa04115_1-hsa04115_2)
		abs(hsa04120_1-hsa04120_2)
