# Supplementary material for: Identification of protein–protein interaction associated functions based on gene ontology and KEGG pathway
Source: Front Genet. 2022 Sep 12;13:1011659. doi: 10.3389/fgene.2022.1011659 (PMC9511048; doi:10.3389/fgene.2022.1011659)
Supplement: Supplementary file 4 [file Table1.XLSX]

## Sheet: Sheet 1
Dataset 1	Dataset 2	Dataset 3	Dataset 4	Dataset 5	Dataset 6	Dataset 7	Dataset 8	Dataset 9	Dataset 10	Dataset 11	Dataset 12	Dataset 13	Dataset 14	Dataset 15	Dataset 16	Dataset 17	Dataset 18	Dataset 19	Dataset 20	Dataset 21	Dataset 22	Dataset 23	Dataset 24	Dataset 25	Dataset 26	Dataset 27	Dataset 28	Dataset 29	Dataset 30	Dataset 31	Dataset 32	Dataset 33	Dataset 34	Dataset 35	Dataset 36	Dataset 37	Dataset 38	Dataset 39	Dataset 40	Dataset 41	Dataset 42	Dataset 43	Dataset 44	Dataset 45	Dataset 46	Dataset 47	Dataset 48	Dataset 49	Dataset 50
hsa00190_1+hsa00190_2	hsa00190_1+hsa00190_2	hsa00190_1+hsa00190_2	hsa00190_1+hsa00190_2	hsa00190_1+hsa00190_2	hsa00190_1+hsa00190_2	hsa00190_1+hsa00190_2	hsa00190_1+hsa00190_2	hsa00190_1+hsa00190_2	hsa00190_1+hsa00190_2	hsa00190_1+hsa00190_2	hsa00190_1+hsa00190_2	hsa00190_1+hsa00190_2	hsa00190_1+hsa00190_2	hsa00190_1+hsa00190_2	hsa00190_1+hsa00190_2	hsa00190_1+hsa00190_2	hsa00190_1+hsa00190_2	hsa00190_1+hsa00190_2	hsa00190_1+hsa00190_2	hsa00190_1+hsa00190_2	hsa00190_1+hsa00190_2	hsa00190_1+hsa00190_2	hsa00190_1+hsa00190_2	hsa00190_1+hsa00190_2	hsa00190_1+hsa00190_2	hsa00190_1+hsa00190_2	hsa00190_1+hsa00190_2	hsa00190_1+hsa00190_2	hsa00190_1+hsa00190_2	hsa00190_1+hsa00190_2	hsa00190_1+hsa00190_2	hsa00190_1+hsa00190_2	hsa00190_1+hsa00190_2	hsa00190_1+hsa00190_2	hsa00190_1+hsa00190_2	hsa00190_1+hsa00190_2	hsa00190_1+hsa00190_2	hsa00190_1+hsa00190_2	hsa00190_1+hsa00190_2	hsa00190_1+hsa00190_2	hsa00190_1+hsa00190_2	hsa00190_1+hsa00190_2	hsa00190_1+hsa00190_2	hsa00190_1+hsa00190_2	hsa00190_1+hsa00190_2	hsa00190_1+hsa00190_2	hsa00190_1+hsa00190_2	hsa00190_1+hsa00190_2	hsa00190_1+hsa00190_2
abs(hsa00190_1-hsa00190_2)	abs(hsa00190_1-hsa00190_2)	abs(hsa00190_1-hsa00190_2)	abs(hsa00190_1-hsa00190_2)	abs(hsa00190_1-hsa00190_2)	abs(hsa00190_1-hsa00190_2)	abs(hsa00190_1-hsa00190_2)	abs(hsa00190_1-hsa00190_2)	abs(hsa00190_1-hsa00190_2)	abs(hsa00190_1-hsa00190_2)	abs(hsa00190_1-hsa00190_2)	abs(hsa00190_1-hsa00190_2)	abs(hsa00190_1-hsa00190_2)	abs(hsa00190_1-hsa00190_2)	abs(hsa00190_1-hsa00190_2)	abs(hsa00190_1-hsa00190_2)	abs(hsa00190_1-hsa00190_2)	abs(hsa00190_1-hsa00190_2)	abs(hsa00190_1-hsa00190_2)	abs(hsa00190_1-hsa00190_2)	abs(hsa00190_1-hsa00190_2)	abs(hsa00190_1-hsa00190_2)	abs(hsa00190_1-hsa00190_2)	abs(hsa00190_1-hsa00190_2)	abs(hsa00190_1-hsa00190_2)	abs(hsa00190_1-hsa00190_2)	abs(hsa00190_1-hsa00190_2)	abs(hsa00190_1-hsa00190_2)	abs(hsa00190_1-hsa00190_2)	abs(hsa00190_1-hsa00190_2)	abs(hsa00190_1-hsa00190_2)	abs(hsa00190_1-hsa00190_2)	abs(hsa00190_1-hsa00190_2)	abs(hsa00190_1-hsa00190_2)	abs(hsa00190_1-hsa00190_2)	abs(hsa00190_1-hsa00190_2)	abs(hsa00190_1-hsa00190_2)	abs(hsa00190_1-hsa00190_2)	abs(hsa00190_1-hsa00190_2)	abs(hsa00190_1-hsa00190_2)	abs(hsa00190_1-hsa00190_2)	abs(hsa00190_1-hsa00190_2)	abs(hsa00190_1-hsa00190_2)	abs(hsa00190_1-hsa00190_2)	abs(hsa00190_1-hsa00190_2)	abs(hsa00190_1-hsa00190_2)	abs(hsa00190_1-hsa00190_2)	abs(hsa00190_1-hsa00190_2)	abs(hsa00190_1-hsa00190_2)	abs(hsa00190_1-hsa00190_2)
hsa00230_1+hsa00230_2	hsa00230_1+hsa00230_2	hsa00230_1+hsa00230_2	hsa00230_1+hsa00230_2	hsa00230_1+hsa00230_2	hsa00230_1+hsa00230_2	hsa00230_1+hsa00230_2	hsa00230_1+hsa00230_2	hsa00230_1+hsa00230_2	hsa00230_1+hsa00230_2	hsa00230_1+hsa00230_2	hsa00230_1+hsa00230_2	hsa00230_1+hsa00230_2	hsa00230_1+hsa00230_2	hsa00230_1+hsa00230_2	hsa00230_1+hsa00230_2	hsa00230_1+hsa00230_2	hsa00230_1+hsa00230_2	hsa00230_1+hsa00230_2	hsa00230_1+hsa00230_2	hsa00230_1+hsa00230_2	hsa00230_1+hsa00230_2	hsa00230_1+hsa00230_2	hsa00230_1+hsa00230_2	hsa00230_1+hsa00230_2	hsa00230_1+hsa00230_2	hsa00230_1+hsa00230_2	hsa00230_1+hsa00230_2	hsa00230_1+hsa00230_2	hsa00230_1+hsa00230_2	hsa00230_1+hsa00230_2	hsa00230_1+hsa00230_2	hsa00230_1+hsa00230_2	hsa00230_1+hsa00230_2	hsa00230_1+hsa00230_2	hsa00230_1+hsa00230_2	hsa00230_1+hsa00230_2	hsa00230_1+hsa00230_2	hsa00230_1+hsa00230_2	hsa00230_1+hsa00230_2	hsa00230_1+hsa00230_2	hsa00230_1+hsa00230_2	hsa00230_1+hsa00230_2	hsa00230_1+hsa00230_2	hsa00230_1+hsa00230_2	hsa00230_1+hsa00230_2	hsa00230_1+hsa00230_2	hsa00230_1+hsa00230_2	hsa00230_1+hsa00230_2	hsa00230_1+hsa00230_2
abs(hsa00230_1-hsa00230_2)	abs(hsa00230_1-hsa00230_2)	hsa00240_1+hsa00240_2	abs(hsa00230_1-hsa00230_2)	abs(hsa00230_1-hsa00230_2)	abs(hsa00230_1-hsa00230_2)	abs(hsa00230_1-hsa00230_2)	abs(hsa00230_1-hsa00230_2)	hsa00240_1+hsa00240_2	abs(hsa00230_1-hsa00230_2)	hsa00240_1+hsa00240_2	abs(hsa00230_1-hsa00230_2)	abs(hsa00230_1-hsa00230_2)	abs(hsa00230_1-hsa00230_2)	hsa00240_1+hsa00240_2	hsa00240_1+hsa00240_2	abs(hsa00230_1-hsa00230_2)	abs(hsa00230_1-hsa00230_2)	abs(hsa00230_1-hsa00230_2)	hsa00240_1+hsa00240_2	hsa00240_1+hsa00240_2	abs(hsa00230_1-hsa00230_2)	abs(hsa00230_1-hsa00230_2)	abs(hsa00230_1-hsa00230_2)	hsa00240_1+hsa00240_2	hsa00240_1+hsa00240_2	abs(hsa00230_1-hsa00230_2)	abs(hsa00230_1-hsa00230_2)	abs(hsa00230_1-hsa00230_2)	abs(hsa00230_1-hsa00230_2)	abs(hsa00230_1-hsa00230_2)	abs(hsa00230_1-hsa00230_2)	abs(hsa00230_1-hsa00230_2)	abs(hsa00230_1-hsa00230_2)	hsa00240_1+hsa00240_2	abs(hsa00230_1-hsa00230_2)	abs(hsa00230_1-hsa00230_2)	abs(hsa00230_1-hsa00230_2)	abs(hsa00230_1-hsa00230_2)	abs(hsa00230_1-hsa00230_2)	abs(hsa00230_1-hsa00230_2)	abs(hsa00230_1-hsa00230_2)	abs(hsa00230_1-hsa00230_2)	abs(hsa00230_1-hsa00230_2)	hsa00240_1+hsa00240_2	abs(hsa00230_1-hsa00230_2)	hsa00240_1+hsa00240_2	abs(hsa00230_1-hsa00230_2)	abs(hsa00230_1-hsa00230_2)	abs(hsa00230_1-hsa00230_2)
hsa00240_1+hsa00240_2	hsa00240_1+hsa00240_2	hsa03008_1+hsa03008_2	hsa00240_1+hsa00240_2	hsa00240_1+hsa00240_2	hsa00240_1+hsa00240_2	hsa00240_1+hsa00240_2	hsa00240_1+hsa00240_2	abs(hsa00240_1-hsa00240_2)	hsa00240_1+hsa00240_2	hsa02010_1+hsa02010_2	hsa00240_1+hsa00240_2	hsa00240_1+hsa00240_2	hsa00240_1+hsa00240_2	abs(hsa00240_1-hsa00240_2)	abs(hsa00240_1-hsa00240_2)	hsa00240_1+hsa00240_2	hsa00240_1+hsa00240_2	hsa00240_1+hsa00240_2	abs(hsa00240_1-hsa00240_2)	abs(hsa00240_1-hsa00240_2)	hsa00240_1+hsa00240_2	hsa00240_1+hsa00240_2	hsa00240_1+hsa00240_2	abs(hsa00240_1-hsa00240_2)	abs(hsa00240_1-hsa00240_2)	hsa00240_1+hsa00240_2	hsa00240_1+hsa00240_2	hsa00240_1+hsa00240_2	hsa00240_1+hsa00240_2	hsa00240_1+hsa00240_2	hsa00240_1+hsa00240_2	hsa00240_1+hsa00240_2	hsa00240_1+hsa00240_2	abs(hsa00240_1-hsa00240_2)	hsa00240_1+hsa00240_2	hsa00240_1+hsa00240_2	hsa00240_1+hsa00240_2	hsa00240_1+hsa00240_2	hsa00240_1+hsa00240_2	hsa00240_1+hsa00240_2	hsa00240_1+hsa00240_2	hsa00240_1+hsa00240_2	hsa00240_1+hsa00240_2	abs(hsa00240_1-hsa00240_2)	hsa00240_1+hsa00240_2	abs(hsa00240_1-hsa00240_2)	hsa00240_1+hsa00240_2	hsa00240_1+hsa00240_2	hsa00240_1+hsa00240_2
hsa03008_1+hsa03008_2	abs(hsa00240_1-hsa00240_2)	abs(hsa03008_1-hsa03008_2)	abs(hsa00240_1-hsa00240_2)	abs(hsa00240_1-hsa00240_2)	abs(hsa00240_1-hsa00240_2)	abs(hsa00240_1-hsa00240_2)	abs(hsa00240_1-hsa00240_2)	abs(hsa02010_1-hsa02010_2)	abs(hsa00240_1-hsa00240_2)	abs(hsa02010_1-hsa02010_2)	abs(hsa00240_1-hsa00240_2)	abs(hsa00240_1-hsa00240_2)	abs(hsa00240_1-hsa00240_2)	hsa00970_1+hsa00970_2	abs(hsa02010_1-hsa02010_2)	abs(hsa00240_1-hsa00240_2)	abs(hsa00240_1-hsa00240_2)	abs(hsa00240_1-hsa00240_2)	hsa02010_1+hsa02010_2	hsa02010_1+hsa02010_2	abs(hsa00240_1-hsa00240_2)	abs(hsa00240_1-hsa00240_2)	abs(hsa00240_1-hsa00240_2)	hsa02010_1+hsa02010_2	hsa02010_1+hsa02010_2	abs(hsa00240_1-hsa00240_2)	hsa00970_1+hsa00970_2	abs(hsa00240_1-hsa00240_2)	abs(hsa02010_1-hsa02010_2)	abs(hsa00240_1-hsa00240_2)	abs(hsa00240_1-hsa00240_2)	abs(hsa00240_1-hsa00240_2)	abs(hsa00240_1-hsa00240_2)	hsa02010_1+hsa02010_2	abs(hsa00240_1-hsa00240_2)	abs(hsa00240_1-hsa00240_2)	abs(hsa00240_1-hsa00240_2)	abs(hsa00240_1-hsa00240_2)	abs(hsa00240_1-hsa00240_2)	abs(hsa00240_1-hsa00240_2)	abs(hsa00240_1-hsa00240_2)	abs(hsa00240_1-hsa00240_2)	abs(hsa00240_1-hsa00240_2)	hsa00970_1+hsa00970_2	abs(hsa00240_1-hsa00240_2)	hsa02010_1+hsa02010_2	abs(hsa00240_1-hsa00240_2)	abs(hsa00240_1-hsa00240_2)	abs(hsa00240_1-hsa00240_2)
abs(hsa03008_1-hsa03008_2)	hsa03008_1+hsa03008_2	hsa03010_1+hsa03010_2	hsa03008_1+hsa03008_2	abs(hsa02010_1-hsa02010_2)	hsa03008_1+hsa03008_2	hsa02010_1+hsa02010_2	abs(hsa02010_1-hsa02010_2)	hsa03008_1+hsa03008_2	hsa03008_1+hsa03008_2	hsa03008_1+hsa03008_2	hsa02010_1+hsa02010_2	hsa02010_1+hsa02010_2	hsa02010_1+hsa02010_2	hsa02010_1+hsa02010_2	hsa03008_1+hsa03008_2	hsa00970_1+hsa00970_2	hsa02010_1+hsa02010_2	hsa02010_1+hsa02010_2	abs(hsa02010_1-hsa02010_2)	abs(hsa02010_1-hsa02010_2)	hsa02010_1+hsa02010_2	hsa02010_1+hsa02010_2	hsa02010_1+hsa02010_2	abs(hsa02010_1-hsa02010_2)	abs(hsa02010_1-hsa02010_2)	hsa02010_1+hsa02010_2	hsa02010_1+hsa02010_2	hsa02010_1+hsa02010_2	hsa03008_1+hsa03008_2	abs(hsa02010_1-hsa02010_2)	hsa02010_1+hsa02010_2	hsa02010_1+hsa02010_2	hsa02010_1+hsa02010_2	abs(hsa02010_1-hsa02010_2)	hsa02010_1+hsa02010_2	hsa02010_1+hsa02010_2	hsa02010_1+hsa02010_2	hsa02010_1+hsa02010_2	hsa02010_1+hsa02010_2	hsa02010_1+hsa02010_2	hsa02010_1+hsa02010_2	hsa02010_1+hsa02010_2	hsa02010_1+hsa02010_2	hsa02010_1+hsa02010_2	hsa02010_1+hsa02010_2	abs(hsa02010_1-hsa02010_2)	hsa02010_1+hsa02010_2	hsa02010_1+hsa02010_2	hsa02010_1+hsa02010_2
hsa03010_1+hsa03010_2	abs(hsa03008_1-hsa03008_2)	abs(hsa03010_1-hsa03010_2)	abs(hsa03008_1-hsa03008_2)	hsa03008_1+hsa03008_2	abs(hsa03008_1-hsa03008_2)	abs(hsa02010_1-hsa02010_2)	hsa03008_1+hsa03008_2	abs(hsa03008_1-hsa03008_2)	abs(hsa03008_1-hsa03008_2)	abs(hsa03008_1-hsa03008_2)	abs(hsa02010_1-hsa02010_2)	abs(hsa02010_1-hsa02010_2)	abs(hsa02010_1-hsa02010_2)	abs(hsa02010_1-hsa02010_2)	abs(hsa03008_1-hsa03008_2)	hsa02010_1+hsa02010_2	abs(hsa02010_1-hsa02010_2)	abs(hsa02010_1-hsa02010_2)	hsa03008_1+hsa03008_2	hsa03008_1+hsa03008_2	abs(hsa02010_1-hsa02010_2)	abs(hsa02010_1-hsa02010_2)	abs(hsa02010_1-hsa02010_2)	hsa03008_1+hsa03008_2	hsa03008_1+hsa03008_2	abs(hsa02010_1-hsa02010_2)	abs(hsa02010_1-hsa02010_2)	abs(hsa02010_1-hsa02010_2)	abs(hsa03008_1-hsa03008_2)	hsa03008_1+hsa03008_2	abs(hsa02010_1-hsa02010_2)	abs(hsa02010_1-hsa02010_2)	abs(hsa02010_1-hsa02010_2)	hsa03008_1+hsa03008_2	abs(hsa02010_1-hsa02010_2)	abs(hsa02010_1-hsa02010_2)	abs(hsa02010_1-hsa02010_2)	abs(hsa02010_1-hsa02010_2)	abs(hsa02010_1-hsa02010_2)	abs(hsa02010_1-hsa02010_2)	abs(hsa02010_1-hsa02010_2)	abs(hsa02010_1-hsa02010_2)	abs(hsa02010_1-hsa02010_2)	abs(hsa02010_1-hsa02010_2)	abs(hsa02010_1-hsa02010_2)	hsa03008_1+hsa03008_2	abs(hsa02010_1-hsa02010_2)	abs(hsa02010_1-hsa02010_2)	abs(hsa02010_1-hsa02010_2)
abs(hsa03010_1-hsa03010_2)	hsa03010_1+hsa03010_2	hsa03013_1+hsa03013_2	hsa03010_1+hsa03010_2	abs(hsa03008_1-hsa03008_2)	hsa03010_1+hsa03010_2	hsa03008_1+hsa03008_2	abs(hsa03008_1-hsa03008_2)	hsa03010_1+hsa03010_2	hsa03010_1+hsa03010_2	hsa03010_1+hsa03010_2	hsa03008_1+hsa03008_2	hsa03008_1+hsa03008_2	hsa03008_1+hsa03008_2	hsa03008_1+hsa03008_2	hsa03010_1+hsa03010_2	abs(hsa02010_1-hsa02010_2)	hsa03008_1+hsa03008_2	hsa03008_1+hsa03008_2	abs(hsa03008_1-hsa03008_2)	abs(hsa03008_1-hsa03008_2)	hsa03008_1+hsa03008_2	hsa03008_1+hsa03008_2	hsa03008_1+hsa03008_2	abs(hsa03008_1-hsa03008_2)	abs(hsa03008_1-hsa03008_2)	hsa03008_1+hsa03008_2	hsa03008_1+hsa03008_2	hsa03008_1+hsa03008_2	hsa03010_1+hsa03010_2	abs(hsa03008_1-hsa03008_2)	hsa03008_1+hsa03008_2	hsa03008_1+hsa03008_2	hsa03008_1+hsa03008_2	abs(hsa03008_1-hsa03008_2)	hsa03008_1+hsa03008_2	hsa03008_1+hsa03008_2	hsa03008_1+hsa03008_2	hsa03008_1+hsa03008_2	hsa03008_1+hsa03008_2	hsa03008_1+hsa03008_2	hsa03008_1+hsa03008_2	hsa03008_1+hsa03008_2	hsa03008_1+hsa03008_2	hsa03008_1+hsa03008_2	hsa03008_1+hsa03008_2	abs(hsa03008_1-hsa03008_2)	hsa03008_1+hsa03008_2	hsa03008_1+hsa03008_2	hsa03008_1+hsa03008_2
hsa03013_1+hsa03013_2	abs(hsa03010_1-hsa03010_2)	abs(hsa03013_1-hsa03013_2)	abs(hsa03010_1-hsa03010_2)	hsa03010_1+hsa03010_2	abs(hsa03010_1-hsa03010_2)	abs(hsa03008_1-hsa03008_2)	hsa03010_1+hsa03010_2	abs(hsa03010_1-hsa03010_2)	abs(hsa03010_1-hsa03010_2)	abs(hsa03010_1-hsa03010_2)	abs(hsa03008_1-hsa03008_2)	abs(hsa03008_1-hsa03008_2)	abs(hsa03008_1-hsa03008_2)	abs(hsa03008_1-hsa03008_2)	abs(hsa03010_1-hsa03010_2)	hsa03008_1+hsa03008_2	abs(hsa03008_1-hsa03008_2)	abs(hsa03008_1-hsa03008_2)	hsa03010_1+hsa03010_2	hsa03010_1+hsa03010_2	abs(hsa03008_1-hsa03008_2)	abs(hsa03008_1-hsa03008_2)	abs(hsa03008_1-hsa03008_2)	hsa03010_1+hsa03010_2	hsa03010_1+hsa03010_2	abs(hsa03008_1-hsa03008_2)	abs(hsa03008_1-hsa03008_2)	abs(hsa03008_1-hsa03008_2)	abs(hsa03010_1-hsa03010_2)	hsa03010_1+hsa03010_2	abs(hsa03008_1-hsa03008_2)	abs(hsa03008_1-hsa03008_2)	abs(hsa03008_1-hsa03008_2)	hsa03010_1+hsa03010_2	abs(hsa03008_1-hsa03008_2)	abs(hsa03008_1-hsa03008_2)	abs(hsa03008_1-hsa03008_2)	abs(hsa03008_1-hsa03008_2)	abs(hsa03008_1-hsa03008_2)	abs(hsa03008_1-hsa03008_2)	abs(hsa03008_1-hsa03008_2)	abs(hsa03008_1-hsa03008_2)	abs(hsa03008_1-hsa03008_2)	abs(hsa03008_1-hsa03008_2)	abs(hsa03008_1-hsa03008_2)	hsa03010_1+hsa03010_2	abs(hsa03008_1-hsa03008_2)	abs(hsa03008_1-hsa03008_2)	abs(hsa03008_1-hsa03008_2)
abs(hsa03013_1-hsa03013_2)	hsa03013_1+hsa03013_2	hsa03015_1+hsa03015_2	hsa03013_1+hsa03013_2	abs(hsa03010_1-hsa03010_2)	hsa03013_1+hsa03013_2	hsa03010_1+hsa03010_2	abs(hsa03010_1-hsa03010_2)	hsa03013_1+hsa03013_2	hsa03013_1+hsa03013_2	hsa03013_1+hsa03013_2	hsa03010_1+hsa03010_2	hsa03010_1+hsa03010_2	hsa03010_1+hsa03010_2	hsa03010_1+hsa03010_2	hsa03013_1+hsa03013_2	abs(hsa03008_1-hsa03008_2)	hsa03010_1+hsa03010_2	hsa03010_1+hsa03010_2	abs(hsa03010_1-hsa03010_2)	abs(hsa03010_1-hsa03010_2)	hsa03010_1+hsa03010_2	hsa03010_1+hsa03010_2	hsa03010_1+hsa03010_2	abs(hsa03010_1-hsa03010_2)	abs(hsa03010_1-hsa03010_2)	hsa03010_1+hsa03010_2	hsa03010_1+hsa03010_2	hsa03010_1+hsa03010_2	hsa03013_1+hsa03013_2	abs(hsa03010_1-hsa03010_2)	hsa03010_1+hsa03010_2	hsa03010_1+hsa03010_2	hsa03010_1+hsa03010_2	abs(hsa03010_1-hsa03010_2)	hsa03010_1+hsa03010_2	hsa03010_1+hsa03010_2	hsa03010_1+hsa03010_2	hsa03010_1+hsa03010_2	hsa03010_1+hsa03010_2	hsa03010_1+hsa03010_2	hsa03010_1+hsa03010_2	hsa03010_1+hsa03010_2	hsa03010_1+hsa03010_2	hsa03010_1+hsa03010_2	hsa03010_1+hsa03010_2	abs(hsa03010_1-hsa03010_2)	hsa03010_1+hsa03010_2	hsa03010_1+hsa03010_2	hsa03010_1+hsa03010_2
hsa03015_1+hsa03015_2	abs(hsa03013_1-hsa03013_2)	abs(hsa03015_1-hsa03015_2)	abs(hsa03013_1-hsa03013_2)	hsa03013_1+hsa03013_2	abs(hsa03013_1-hsa03013_2)	abs(hsa03010_1-hsa03010_2)	hsa03013_1+hsa03013_2	abs(hsa03013_1-hsa03013_2)	abs(hsa03013_1-hsa03013_2)	abs(hsa03013_1-hsa03013_2)	abs(hsa03010_1-hsa03010_2)	abs(hsa03010_1-hsa03010_2)	abs(hsa03010_1-hsa03010_2)	abs(hsa03010_1-hsa03010_2)	abs(hsa03013_1-hsa03013_2)	hsa03010_1+hsa03010_2	abs(hsa03010_1-hsa03010_2)	abs(hsa03010_1-hsa03010_2)	hsa03013_1+hsa03013_2	hsa03013_1+hsa03013_2	abs(hsa03010_1-hsa03010_2)	abs(hsa03010_1-hsa03010_2)	abs(hsa03010_1-hsa03010_2)	hsa03013_1+hsa03013_2	hsa03013_1+hsa03013_2	abs(hsa03010_1-hsa03010_2)	abs(hsa03010_1-hsa03010_2)	abs(hsa03010_1-hsa03010_2)	abs(hsa03013_1-hsa03013_2)	hsa03013_1+hsa03013_2	abs(hsa03010_1-hsa03010_2)	abs(hsa03010_1-hsa03010_2)	abs(hsa03010_1-hsa03010_2)	hsa03013_1+hsa03013_2	abs(hsa03010_1-hsa03010_2)	abs(hsa03010_1-hsa03010_2)	abs(hsa03010_1-hsa03010_2)	abs(hsa03010_1-hsa03010_2)	abs(hsa03010_1-hsa03010_2)	abs(hsa03010_1-hsa03010_2)	abs(hsa03010_1-hsa03010_2)	abs(hsa03010_1-hsa03010_2)	abs(hsa03010_1-hsa03010_2)	abs(hsa03010_1-hsa03010_2)	abs(hsa03010_1-hsa03010_2)	hsa03013_1+hsa03013_2	abs(hsa03010_1-hsa03010_2)	abs(hsa03010_1-hsa03010_2)	abs(hsa03010_1-hsa03010_2)
abs(hsa03015_1-hsa03015_2)	hsa03015_1+hsa03015_2	hsa03018_1+hsa03018_2	hsa03015_1+hsa03015_2	abs(hsa03013_1-hsa03013_2)	hsa03015_1+hsa03015_2	hsa03013_1+hsa03013_2	abs(hsa03013_1-hsa03013_2)	hsa03015_1+hsa03015_2	abs(hsa03015_1-hsa03015_2)	hsa03015_1+hsa03015_2	hsa03013_1+hsa03013_2	hsa03013_1+hsa03013_2	hsa03013_1+hsa03013_2	hsa03013_1+hsa03013_2	hsa03015_1+hsa03015_2	abs(hsa03010_1-hsa03010_2)	hsa03013_1+hsa03013_2	hsa03013_1+hsa03013_2	abs(hsa03013_1-hsa03013_2)	abs(hsa03013_1-hsa03013_2)	hsa03013_1+hsa03013_2	hsa03013_1+hsa03013_2	hsa03013_1+hsa03013_2	abs(hsa03013_1-hsa03013_2)	abs(hsa03013_1-hsa03013_2)	hsa03013_1+hsa03013_2	hsa03013_1+hsa03013_2	hsa03013_1+hsa03013_2	hsa03015_1+hsa03015_2	abs(hsa03013_1-hsa03013_2)	hsa03013_1+hsa03013_2	hsa03013_1+hsa03013_2	hsa03013_1+hsa03013_2	abs(hsa03013_1-hsa03013_2)	hsa03013_1+hsa03013_2	hsa03013_1+hsa03013_2	hsa03013_1+hsa03013_2	hsa03013_1+hsa03013_2	hsa03013_1+hsa03013_2	hsa03013_1+hsa03013_2	hsa03013_1+hsa03013_2	hsa03013_1+hsa03013_2	hsa03013_1+hsa03013_2	hsa03013_1+hsa03013_2	hsa03013_1+hsa03013_2	abs(hsa03013_1-hsa03013_2)	hsa03013_1+hsa03013_2	hsa03013_1+hsa03013_2	hsa03013_1+hsa03013_2
hsa03018_1+hsa03018_2	hsa03018_1+hsa03018_2	abs(hsa03018_1-hsa03018_2)	abs(hsa03015_1-hsa03015_2)	hsa03015_1+hsa03015_2	abs(hsa03015_1-hsa03015_2)	abs(hsa03013_1-hsa03013_2)	hsa03015_1+hsa03015_2	abs(hsa03015_1-hsa03015_2)	hsa03018_1+hsa03018_2	abs(hsa03015_1-hsa03015_2)	abs(hsa03013_1-hsa03013_2)	abs(hsa03013_1-hsa03013_2)	abs(hsa03013_1-hsa03013_2)	abs(hsa03013_1-hsa03013_2)	abs(hsa03015_1-hsa03015_2)	hsa03013_1+hsa03013_2	abs(hsa03013_1-hsa03013_2)	abs(hsa03013_1-hsa03013_2)	hsa03015_1+hsa03015_2	hsa03015_1+hsa03015_2	abs(hsa03013_1-hsa03013_2)	abs(hsa03013_1-hsa03013_2)	abs(hsa03013_1-hsa03013_2)	hsa03015_1+hsa03015_2	hsa03015_1+hsa03015_2	abs(hsa03013_1-hsa03013_2)	abs(hsa03013_1-hsa03013_2)	abs(hsa03013_1-hsa03013_2)	abs(hsa03015_1-hsa03015_2)	hsa03015_1+hsa03015_2	abs(hsa03013_1-hsa03013_2)	abs(hsa03013_1-hsa03013_2)	abs(hsa03013_1-hsa03013_2)	hsa03015_1+hsa03015_2	abs(hsa03013_1-hsa03013_2)	abs(hsa03013_1-hsa03013_2)	abs(hsa03013_1-hsa03013_2)	abs(hsa03013_1-hsa03013_2)	abs(hsa03013_1-hsa03013_2)	abs(hsa03013_1-hsa03013_2)	abs(hsa03013_1-hsa03013_2)	abs(hsa03013_1-hsa03013_2)	abs(hsa03013_1-hsa03013_2)	abs(hsa03013_1-hsa03013_2)	abs(hsa03013_1-hsa03013_2)	hsa03015_1+hsa03015_2	abs(hsa03013_1-hsa03013_2)	abs(hsa03013_1-hsa03013_2)	abs(hsa03013_1-hsa03013_2)
abs(hsa03018_1-hsa03018_2)	abs(hsa03018_1-hsa03018_2)	hsa03020_1+hsa03020_2	hsa03018_1+hsa03018_2	hsa03018_1+hsa03018_2	hsa03018_1+hsa03018_2	hsa03015_1+hsa03015_2	abs(hsa03015_1-hsa03015_2)	hsa03018_1+hsa03018_2	abs(hsa03018_1-hsa03018_2)	hsa03018_1+hsa03018_2	hsa03015_1+hsa03015_2	hsa03015_1+hsa03015_2	hsa03015_1+hsa03015_2	hsa03015_1+hsa03015_2	hsa03018_1+hsa03018_2	abs(hsa03013_1-hsa03013_2)	hsa03015_1+hsa03015_2	hsa03015_1+hsa03015_2	abs(hsa03015_1-hsa03015_2)	abs(hsa03015_1-hsa03015_2)	hsa03015_1+hsa03015_2	hsa03015_1+hsa03015_2	hsa03015_1+hsa03015_2	hsa03018_1+hsa03018_2	abs(hsa03015_1-hsa03015_2)	hsa03015_1+hsa03015_2	hsa03015_1+hsa03015_2	hsa03015_1+hsa03015_2	hsa03018_1+hsa03018_2	abs(hsa03015_1-hsa03015_2)	hsa03015_1+hsa03015_2	hsa03015_1+hsa03015_2	hsa03015_1+hsa03015_2	abs(hsa03015_1-hsa03015_2)	hsa03015_1+hsa03015_2	hsa03015_1+hsa03015_2	hsa03015_1+hsa03015_2	hsa03015_1+hsa03015_2	hsa03015_1+hsa03015_2	hsa03015_1+hsa03015_2	hsa03015_1+hsa03015_2	hsa03015_1+hsa03015_2	hsa03015_1+hsa03015_2	hsa03015_1+hsa03015_2	hsa03015_1+hsa03015_2	abs(hsa03015_1-hsa03015_2)	hsa03015_1+hsa03015_2	hsa03015_1+hsa03015_2	hsa03015_1+hsa03015_2
hsa03020_1+hsa03020_2	hsa03020_1+hsa03020_2	abs(hsa03020_1-hsa03020_2)	abs(hsa03018_1-hsa03018_2)	abs(hsa03018_1-hsa03018_2)	abs(hsa03018_1-hsa03018_2)	abs(hsa03015_1-hsa03015_2)	hsa03018_1+hsa03018_2	abs(hsa03018_1-hsa03018_2)	hsa03020_1+hsa03020_2	abs(hsa03018_1-hsa03018_2)	abs(hsa03015_1-hsa03015_2)	hsa03018_1+hsa03018_2	abs(hsa03015_1-hsa03015_2)	hsa03018_1+hsa03018_2	abs(hsa03018_1-hsa03018_2)	hsa03015_1+hsa03015_2	abs(hsa03015_1-hsa03015_2)	abs(hsa03015_1-hsa03015_2)	hsa03018_1+hsa03018_2	hsa03018_1+hsa03018_2	abs(hsa03015_1-hsa03015_2)	abs(hsa03015_1-hsa03015_2)	hsa03018_1+hsa03018_2	abs(hsa03018_1-hsa03018_2)	hsa03018_1+hsa03018_2	abs(hsa03015_1-hsa03015_2)	abs(hsa03015_1-hsa03015_2)	abs(hsa03015_1-hsa03015_2)	abs(hsa03018_1-hsa03018_2)	hsa03018_1+hsa03018_2	abs(hsa03015_1-hsa03015_2)	abs(hsa03015_1-hsa03015_2)	abs(hsa03015_1-hsa03015_2)	hsa03018_1+hsa03018_2	abs(hsa03015_1-hsa03015_2)	hsa03018_1+hsa03018_2	hsa03018_1+hsa03018_2	hsa03018_1+hsa03018_2	abs(hsa03015_1-hsa03015_2)	abs(hsa03015_1-hsa03015_2)	hsa03018_1+hsa03018_2	abs(hsa03015_1-hsa03015_2)	abs(hsa03015_1-hsa03015_2)	abs(hsa03015_1-hsa03015_2)	abs(hsa03015_1-hsa03015_2)	hsa03018_1+hsa03018_2	abs(hsa03015_1-hsa03015_2)	abs(hsa03015_1-hsa03015_2)	hsa03018_1+hsa03018_2
abs(hsa03020_1-hsa03020_2)	abs(hsa03020_1-hsa03020_2)	hsa03022_1+hsa03022_2	hsa03020_1+hsa03020_2	hsa03020_1+hsa03020_2	hsa03020_1+hsa03020_2	hsa03018_1+hsa03018_2	abs(hsa03018_1-hsa03018_2)	hsa03020_1+hsa03020_2	abs(hsa03020_1-hsa03020_2)	hsa03020_1+hsa03020_2	hsa03018_1+hsa03018_2	abs(hsa03018_1-hsa03018_2)	hsa03018_1+hsa03018_2	abs(hsa03018_1-hsa03018_2)	hsa03020_1+hsa03020_2	abs(hsa03015_1-hsa03015_2)	hsa03018_1+hsa03018_2	hsa03018_1+hsa03018_2	abs(hsa03018_1-hsa03018_2)	abs(hsa03018_1-hsa03018_2)	hsa03018_1+hsa03018_2	hsa03018_1+hsa03018_2	abs(hsa03018_1-hsa03018_2)	hsa03020_1+hsa03020_2	abs(hsa03018_1-hsa03018_2)	hsa03018_1+hsa03018_2	hsa03018_1+hsa03018_2	hsa03018_1+hsa03018_2	hsa03020_1+hsa03020_2	abs(hsa03018_1-hsa03018_2)	hsa03018_1+hsa03018_2	hsa03018_1+hsa03018_2	hsa03018_1+hsa03018_2	abs(hsa03018_1-hsa03018_2)	hsa03018_1+hsa03018_2	abs(hsa03018_1-hsa03018_2)	abs(hsa03018_1-hsa03018_2)	abs(hsa03018_1-hsa03018_2)	hsa03018_1+hsa03018_2	hsa03018_1+hsa03018_2	abs(hsa03018_1-hsa03018_2)	hsa03018_1+hsa03018_2	hsa03018_1+hsa03018_2	hsa03018_1+hsa03018_2	hsa03018_1+hsa03018_2	abs(hsa03018_1-hsa03018_2)	hsa03018_1+hsa03018_2	hsa03018_1+hsa03018_2	abs(hsa03018_1-hsa03018_2)
hsa03022_1+hsa03022_2	hsa03022_1+hsa03022_2	abs(hsa03022_1-hsa03022_2)	abs(hsa03020_1-hsa03020_2)	abs(hsa03020_1-hsa03020_2)	abs(hsa03020_1-hsa03020_2)	abs(hsa03018_1-hsa03018_2)	hsa03020_1+hsa03020_2	abs(hsa03020_1-hsa03020_2)	hsa03022_1+hsa03022_2	abs(hsa03020_1-hsa03020_2)	abs(hsa03018_1-hsa03018_2)	hsa03020_1+hsa03020_2	abs(hsa03018_1-hsa03018_2)	hsa03020_1+hsa03020_2	abs(hsa03020_1-hsa03020_2)	hsa03018_1+hsa03018_2	abs(hsa03018_1-hsa03018_2)	abs(hsa03018_1-hsa03018_2)	hsa03020_1+hsa03020_2	hsa03020_1+hsa03020_2	abs(hsa03018_1-hsa03018_2)	abs(hsa03018_1-hsa03018_2)	hsa03020_1+hsa03020_2	abs(hsa03020_1-hsa03020_2)	hsa03020_1+hsa03020_2	abs(hsa03018_1-hsa03018_2)	abs(hsa03018_1-hsa03018_2)	abs(hsa03018_1-hsa03018_2)	hsa03022_1+hsa03022_2	hsa03020_1+hsa03020_2	abs(hsa03018_1-hsa03018_2)	abs(hsa03018_1-hsa03018_2)	abs(hsa03018_1-hsa03018_2)	hsa03020_1+hsa03020_2	abs(hsa03018_1-hsa03018_2)	hsa03020_1+hsa03020_2	hsa03020_1+hsa03020_2	hsa03020_1+hsa03020_2	abs(hsa03018_1-hsa03018_2)	abs(hsa03018_1-hsa03018_2)	hsa03020_1+hsa03020_2	abs(hsa03018_1-hsa03018_2)	abs(hsa03018_1-hsa03018_2)	abs(hsa03018_1-hsa03018_2)	abs(hsa03018_1-hsa03018_2)	hsa03020_1+hsa03020_2	abs(hsa03018_1-hsa03018_2)	abs(hsa03018_1-hsa03018_2)	hsa03020_1+hsa03020_2
abs(hsa03022_1-hsa03022_2)	abs(hsa03022_1-hsa03022_2)	hsa03030_1+hsa03030_2	hsa03022_1+hsa03022_2	hsa03022_1+hsa03022_2	hsa03022_1+hsa03022_2	hsa03020_1+hsa03020_2	abs(hsa03020_1-hsa03020_2)	hsa03022_1+hsa03022_2	abs(hsa03022_1-hsa03022_2)	abs(hsa03022_1-hsa03022_2)	hsa03020_1+hsa03020_2	abs(hsa03020_1-hsa03020_2)	hsa03020_1+hsa03020_2	abs(hsa03020_1-hsa03020_2)	hsa03022_1+hsa03022_2	abs(hsa03018_1-hsa03018_2)	hsa03020_1+hsa03020_2	hsa03020_1+hsa03020_2	abs(hsa03020_1-hsa03020_2)	abs(hsa03020_1-hsa03020_2)	hsa03020_1+hsa03020_2	hsa03020_1+hsa03020_2	abs(hsa03020_1-hsa03020_2)	hsa03022_1+hsa03022_2	abs(hsa03020_1-hsa03020_2)	hsa03020_1+hsa03020_2	hsa03020_1+hsa03020_2	hsa03020_1+hsa03020_2	abs(hsa03022_1-hsa03022_2)	abs(hsa03020_1-hsa03020_2)	hsa03020_1+hsa03020_2	hsa03020_1+hsa03020_2	hsa03020_1+hsa03020_2	abs(hsa03020_1-hsa03020_2)	hsa03020_1+hsa03020_2	abs(hsa03020_1-hsa03020_2)	abs(hsa03020_1-hsa03020_2)	abs(hsa03020_1-hsa03020_2)	hsa03020_1+hsa03020_2	hsa03020_1+hsa03020_2	abs(hsa03020_1-hsa03020_2)	hsa03020_1+hsa03020_2	hsa03020_1+hsa03020_2	hsa03020_1+hsa03020_2	hsa03020_1+hsa03020_2	abs(hsa03020_1-hsa03020_2)	hsa03020_1+hsa03020_2	hsa03020_1+hsa03020_2	abs(hsa03020_1-hsa03020_2)
hsa03030_1+hsa03030_2	hsa03030_1+hsa03030_2	abs(hsa03030_1-hsa03030_2)	abs(hsa03022_1-hsa03022_2)	abs(hsa03022_1-hsa03022_2)	abs(hsa03022_1-hsa03022_2)	abs(hsa03020_1-hsa03020_2)	hsa03022_1+hsa03022_2	abs(hsa03022_1-hsa03022_2)	hsa03030_1+hsa03030_2	hsa03030_1+hsa03030_2	abs(hsa03020_1-hsa03020_2)	hsa03022_1+hsa03022_2	abs(hsa03020_1-hsa03020_2)	hsa03022_1+hsa03022_2	abs(hsa03022_1-hsa03022_2)	hsa03020_1+hsa03020_2	abs(hsa03020_1-hsa03020_2)	abs(hsa03020_1-hsa03020_2)	hsa03022_1+hsa03022_2	hsa03022_1+hsa03022_2	abs(hsa03020_1-hsa03020_2)	abs(hsa03020_1-hsa03020_2)	abs(hsa03022_1-hsa03022_2)	abs(hsa03022_1-hsa03022_2)	hsa03022_1+hsa03022_2	abs(hsa03020_1-hsa03020_2)	abs(hsa03020_1-hsa03020_2)	abs(hsa03020_1-hsa03020_2)	hsa03030_1+hsa03030_2	hsa03022_1+hsa03022_2	abs(hsa03020_1-hsa03020_2)	abs(hsa03020_1-hsa03020_2)	abs(hsa03020_1-hsa03020_2)	abs(hsa03022_1-hsa03022_2)	abs(hsa03020_1-hsa03020_2)	abs(hsa03022_1-hsa03022_2)	hsa03022_1+hsa03022_2	hsa03022_1+hsa03022_2	abs(hsa03020_1-hsa03020_2)	abs(hsa03020_1-hsa03020_2)	hsa03022_1+hsa03022_2	abs(hsa03020_1-hsa03020_2)	abs(hsa03020_1-hsa03020_2)	abs(hsa03020_1-hsa03020_2)	abs(hsa03020_1-hsa03020_2)	hsa03022_1+hsa03022_2	abs(hsa03020_1-hsa03020_2)	abs(hsa03020_1-hsa03020_2)	hsa03022_1+hsa03022_2
abs(hsa03030_1-hsa03030_2)	abs(hsa03030_1-hsa03030_2)	hsa03040_1+hsa03040_2	hsa03030_1+hsa03030_2	hsa03030_1+hsa03030_2	hsa03030_1+hsa03030_2	hsa03022_1+hsa03022_2	abs(hsa03022_1-hsa03022_2)	hsa03030_1+hsa03030_2	abs(hsa03030_1-hsa03030_2)	abs(hsa03030_1-hsa03030_2)	hsa03022_1+hsa03022_2	abs(hsa03022_1-hsa03022_2)	hsa03030_1+hsa03030_2	abs(hsa03022_1-hsa03022_2)	hsa03030_1+hsa03030_2	abs(hsa03020_1-hsa03020_2)	hsa03022_1+hsa03022_2	hsa03022_1+hsa03022_2	abs(hsa03022_1-hsa03022_2)	abs(hsa03022_1-hsa03022_2)	hsa03022_1+hsa03022_2	hsa03022_1+hsa03022_2	hsa03030_1+hsa03030_2	hsa03030_1+hsa03030_2	abs(hsa03022_1-hsa03022_2)	hsa03022_1+hsa03022_2	hsa03022_1+hsa03022_2	hsa03022_1+hsa03022_2	abs(hsa03030_1-hsa03030_2)	abs(hsa03022_1-hsa03022_2)	hsa03022_1+hsa03022_2	hsa03022_1+hsa03022_2	hsa03022_1+hsa03022_2	hsa03030_1+hsa03030_2	hsa03022_1+hsa03022_2	hsa03030_1+hsa03030_2	abs(hsa03022_1-hsa03022_2)	abs(hsa03022_1-hsa03022_2)	hsa03022_1+hsa03022_2	hsa03022_1+hsa03022_2	abs(hsa03022_1-hsa03022_2)	hsa03022_1+hsa03022_2	hsa03022_1+hsa03022_2	hsa03022_1+hsa03022_2	hsa03022_1+hsa03022_2	abs(hsa03022_1-hsa03022_2)	hsa03022_1+hsa03022_2	hsa03022_1+hsa03022_2	abs(hsa03022_1-hsa03022_2)
hsa03040_1+hsa03040_2	hsa03040_1+hsa03040_2	abs(hsa03040_1-hsa03040_2)	abs(hsa03030_1-hsa03030_2)	abs(hsa03030_1-hsa03030_2)	abs(hsa03030_1-hsa03030_2)	abs(hsa03022_1-hsa03022_2)	hsa03030_1+hsa03030_2	abs(hsa03030_1-hsa03030_2)	hsa03040_1+hsa03040_2	hsa03040_1+hsa03040_2	abs(hsa03022_1-hsa03022_2)	hsa03030_1+hsa03030_2	abs(hsa03030_1-hsa03030_2)	hsa03030_1+hsa03030_2	abs(hsa03030_1-hsa03030_2)	hsa03022_1+hsa03022_2	abs(hsa03022_1-hsa03022_2)	abs(hsa03022_1-hsa03022_2)	hsa03030_1+hsa03030_2	hsa03030_1+hsa03030_2	abs(hsa03022_1-hsa03022_2)	abs(hsa03022_1-hsa03022_2)	abs(hsa03030_1-hsa03030_2)	abs(hsa03030_1-hsa03030_2)	hsa03030_1+hsa03030_2	abs(hsa03022_1-hsa03022_2)	hsa03030_1+hsa03030_2	abs(hsa03022_1-hsa03022_2)	hsa03040_1+hsa03040_2	hsa03030_1+hsa03030_2	abs(hsa03022_1-hsa03022_2)	abs(hsa03022_1-hsa03022_2)	abs(hsa03022_1-hsa03022_2)	abs(hsa03030_1-hsa03030_2)	hsa03030_1+hsa03030_2	abs(hsa03030_1-hsa03030_2)	hsa03030_1+hsa03030_2	hsa03030_1+hsa03030_2	abs(hsa03022_1-hsa03022_2)	abs(hsa03022_1-hsa03022_2)	hsa03030_1+hsa03030_2	abs(hsa03022_1-hsa03022_2)	abs(hsa03022_1-hsa03022_2)	abs(hsa03022_1-hsa03022_2)	abs(hsa03022_1-hsa03022_2)	hsa03030_1+hsa03030_2	abs(hsa03022_1-hsa03022_2)	abs(hsa03022_1-hsa03022_2)	hsa03030_1+hsa03030_2
abs(hsa03040_1-hsa03040_2)	abs(hsa03040_1-hsa03040_2)	hsa03050_1+hsa03050_2	hsa03040_1+hsa03040_2	hsa03040_1+hsa03040_2	hsa03040_1+hsa03040_2	hsa03030_1+hsa03030_2	abs(hsa03030_1-hsa03030_2)	hsa03040_1+hsa03040_2	abs(hsa03040_1-hsa03040_2)	abs(hsa03040_1-hsa03040_2)	hsa03030_1+hsa03030_2	abs(hsa03030_1-hsa03030_2)	hsa03040_1+hsa03040_2	abs(hsa03030_1-hsa03030_2)	hsa03040_1+hsa03040_2	abs(hsa03022_1-hsa03022_2)	hsa03030_1+hsa03030_2	hsa03030_1+hsa03030_2	abs(hsa03030_1-hsa03030_2)	abs(hsa03030_1-hsa03030_2)	hsa03030_1+hsa03030_2	hsa03030_1+hsa03030_2	hsa03040_1+hsa03040_2	hsa03040_1+hsa03040_2	abs(hsa03030_1-hsa03030_2)	hsa03030_1+hsa03030_2	abs(hsa03030_1-hsa03030_2)	hsa03030_1+hsa03030_2	abs(hsa03040_1-hsa03040_2)	abs(hsa03030_1-hsa03030_2)	hsa03030_1+hsa03030_2	hsa03030_1+hsa03030_2	hsa03030_1+hsa03030_2	hsa03040_1+hsa03040_2	abs(hsa03030_1-hsa03030_2)	hsa03040_1+hsa03040_2	abs(hsa03030_1-hsa03030_2)	abs(hsa03030_1-hsa03030_2)	hsa03030_1+hsa03030_2	hsa03030_1+hsa03030_2	abs(hsa03030_1-hsa03030_2)	hsa03030_1+hsa03030_2	hsa03030_1+hsa03030_2	hsa03030_1+hsa03030_2	hsa03030_1+hsa03030_2	abs(hsa03030_1-hsa03030_2)	hsa03030_1+hsa03030_2	hsa03030_1+hsa03030_2	abs(hsa03030_1-hsa03030_2)
hsa03050_1+hsa03050_2	hsa03050_1+hsa03050_2	hsa03420_1+hsa03420_2	abs(hsa03040_1-hsa03040_2)	abs(hsa03040_1-hsa03040_2)	abs(hsa03040_1-hsa03040_2)	abs(hsa03030_1-hsa03030_2)	hsa03040_1+hsa03040_2	abs(hsa03040_1-hsa03040_2)	hsa03050_1+hsa03050_2	hsa03050_1+hsa03050_2	abs(hsa03030_1-hsa03030_2)	hsa03040_1+hsa03040_2	abs(hsa03040_1-hsa03040_2)	hsa03040_1+hsa03040_2	abs(hsa03040_1-hsa03040_2)	hsa03030_1+hsa03030_2	abs(hsa03030_1-hsa03030_2)	abs(hsa03030_1-hsa03030_2)	hsa03040_1+hsa03040_2	hsa03040_1+hsa03040_2	hsa03040_1+hsa03040_2	abs(hsa03030_1-hsa03030_2)	abs(hsa03040_1-hsa03040_2)	abs(hsa03040_1-hsa03040_2)	hsa03040_1+hsa03040_2	abs(hsa03030_1-hsa03030_2)	hsa03040_1+hsa03040_2	abs(hsa03030_1-hsa03030_2)	hsa03050_1+hsa03050_2	hsa03040_1+hsa03040_2	abs(hsa03030_1-hsa03030_2)	abs(hsa03030_1-hsa03030_2)	abs(hsa03030_1-hsa03030_2)	abs(hsa03040_1-hsa03040_2)	hsa03040_1+hsa03040_2	abs(hsa03040_1-hsa03040_2)	hsa03040_1+hsa03040_2	hsa03040_1+hsa03040_2	abs(hsa03030_1-hsa03030_2)	abs(hsa03030_1-hsa03030_2)	hsa03040_1+hsa03040_2	abs(hsa03030_1-hsa03030_2)	abs(hsa03030_1-hsa03030_2)	abs(hsa03030_1-hsa03030_2)	abs(hsa03030_1-hsa03030_2)	hsa03040_1+hsa03040_2	abs(hsa03030_1-hsa03030_2)	abs(hsa03030_1-hsa03030_2)	hsa03040_1+hsa03040_2
hsa03420_1+hsa03420_2	hsa03320_1+hsa03320_2	abs(hsa03420_1-hsa03420_2)	hsa03050_1+hsa03050_2	hsa03050_1+hsa03050_2	hsa03050_1+hsa03050_2	hsa03040_1+hsa03040_2	abs(hsa03040_1-hsa03040_2)	hsa03050_1+hsa03050_2	abs(hsa03320_1-hsa03320_2)	hsa03420_1+hsa03420_2	hsa03040_1+hsa03040_2	abs(hsa03040_1-hsa03040_2)	hsa03050_1+hsa03050_2	abs(hsa03040_1-hsa03040_2)	hsa03050_1+hsa03050_2	abs(hsa03030_1-hsa03030_2)	hsa03040_1+hsa03040_2	hsa03040_1+hsa03040_2	abs(hsa03040_1-hsa03040_2)	abs(hsa03040_1-hsa03040_2)	abs(hsa03040_1-hsa03040_2)	hsa03040_1+hsa03040_2	hsa03050_1+hsa03050_2	hsa03050_1+hsa03050_2	abs(hsa03040_1-hsa03040_2)	hsa03040_1+hsa03040_2	abs(hsa03040_1-hsa03040_2)	hsa03040_1+hsa03040_2	hsa03420_1+hsa03420_2	abs(hsa03040_1-hsa03040_2)	hsa03040_1+hsa03040_2	hsa03040_1+hsa03040_2	hsa03040_1+hsa03040_2	hsa03050_1+hsa03050_2	abs(hsa03040_1-hsa03040_2)	hsa03050_1+hsa03050_2	abs(hsa03040_1-hsa03040_2)	abs(hsa03040_1-hsa03040_2)	hsa03040_1+hsa03040_2	hsa03040_1+hsa03040_2	abs(hsa03040_1-hsa03040_2)	hsa03040_1+hsa03040_2	hsa03040_1+hsa03040_2	hsa03040_1+hsa03040_2	hsa03040_1+hsa03040_2	abs(hsa03040_1-hsa03040_2)	hsa03040_1+hsa03040_2	hsa03040_1+hsa03040_2	abs(hsa03040_1-hsa03040_2)
abs(hsa03420_1-hsa03420_2)	abs(hsa03320_1-hsa03320_2)	hsa03430_1+hsa03430_2	hsa03420_1+hsa03420_2	hsa03420_1+hsa03420_2	hsa03320_1+hsa03320_2	abs(hsa03040_1-hsa03040_2)	hsa03050_1+hsa03050_2	hsa03420_1+hsa03420_2	hsa03420_1+hsa03420_2	abs(hsa03420_1-hsa03420_2)	abs(hsa03040_1-hsa03040_2)	hsa03050_1+hsa03050_2	hsa03420_1+hsa03420_2	hsa03050_1+hsa03050_2	hsa03420_1+hsa03420_2	hsa03040_1+hsa03040_2	abs(hsa03040_1-hsa03040_2)	abs(hsa03040_1-hsa03040_2)	hsa03050_1+hsa03050_2	hsa03050_1+hsa03050_2	hsa03050_1+hsa03050_2	abs(hsa03040_1-hsa03040_2)	hsa03420_1+hsa03420_2	hsa03420_1+hsa03420_2	hsa03050_1+hsa03050_2	abs(hsa03040_1-hsa03040_2)	hsa03050_1+hsa03050_2	abs(hsa03040_1-hsa03040_2)	abs(hsa03420_1-hsa03420_2)	hsa03050_1+hsa03050_2	abs(hsa03040_1-hsa03040_2)	abs(hsa03040_1-hsa03040_2)	abs(hsa03040_1-hsa03040_2)	hsa03420_1+hsa03420_2	hsa03050_1+hsa03050_2	hsa03420_1+hsa03420_2	hsa03050_1+hsa03050_2	hsa03050_1+hsa03050_2	abs(hsa03040_1-hsa03040_2)	abs(hsa03040_1-hsa03040_2)	hsa03050_1+hsa03050_2	abs(hsa03040_1-hsa03040_2)	abs(hsa03040_1-hsa03040_2)	abs(hsa03040_1-hsa03040_2)	abs(hsa03040_1-hsa03040_2)	hsa03050_1+hsa03050_2	abs(hsa03040_1-hsa03040_2)	abs(hsa03040_1-hsa03040_2)	hsa03050_1+hsa03050_2
hsa03430_1+hsa03430_2	hsa03420_1+hsa03420_2	abs(hsa03430_1-hsa03430_2)	abs(hsa03420_1-hsa03420_2)	abs(hsa03420_1-hsa03420_2)	abs(hsa03320_1-hsa03320_2)	hsa03050_1+hsa03050_2	hsa03320_1+hsa03320_2	abs(hsa03420_1-hsa03420_2)	abs(hsa03420_1-hsa03420_2)	hsa03430_1+hsa03430_2	hsa03050_1+hsa03050_2	abs(hsa03320_1-hsa03320_2)	abs(hsa03420_1-hsa03420_2)	hsa03420_1+hsa03420_2	abs(hsa03420_1-hsa03420_2)	abs(hsa03040_1-hsa03040_2)	hsa03050_1+hsa03050_2	hsa03050_1+hsa03050_2	abs(hsa03050_1-hsa03050_2)	hsa03420_1+hsa03420_2	hsa03420_1+hsa03420_2	hsa03050_1+hsa03050_2	abs(hsa03420_1-hsa03420_2)	abs(hsa03420_1-hsa03420_2)	abs(hsa03050_1-hsa03050_2)	hsa03050_1+hsa03050_2	hsa03420_1+hsa03420_2	hsa03050_1+hsa03050_2	hsa03430_1+hsa03430_2	hsa03420_1+hsa03420_2	hsa03050_1+hsa03050_2	hsa03050_1+hsa03050_2	hsa03050_1+hsa03050_2	abs(hsa03420_1-hsa03420_2)	hsa03420_1+hsa03420_2	abs(hsa03420_1-hsa03420_2)	hsa03420_1+hsa03420_2	hsa03420_1+hsa03420_2	hsa03050_1+hsa03050_2	hsa03050_1+hsa03050_2	abs(hsa03050_1-hsa03050_2)	hsa03050_1+hsa03050_2	hsa03050_1+hsa03050_2	hsa03050_1+hsa03050_2	hsa03050_1+hsa03050_2	abs(hsa03050_1-hsa03050_2)	hsa03050_1+hsa03050_2	hsa03050_1+hsa03050_2	hsa03420_1+hsa03420_2
abs(hsa03430_1-hsa03430_2)	abs(hsa03420_1-hsa03420_2)	hsa03440_1+hsa03440_2	hsa03430_1+hsa03430_2	hsa03430_1+hsa03430_2	hsa03420_1+hsa03420_2	hsa03420_1+hsa03420_2	abs(hsa03320_1-hsa03320_2)	hsa03430_1+hsa03430_2	hsa03430_1+hsa03430_2	abs(hsa03430_1-hsa03430_2)	hsa03420_1+hsa03420_2	hsa03420_1+hsa03420_2	hsa03430_1+hsa03430_2	abs(hsa03420_1-hsa03420_2)	hsa03430_1+hsa03430_2	hsa03050_1+hsa03050_2	hsa03420_1+hsa03420_2	abs(hsa03050_1-hsa03050_2)	hsa03420_1+hsa03420_2	abs(hsa03420_1-hsa03420_2)	abs(hsa03420_1-hsa03420_2)	hsa03420_1+hsa03420_2	hsa03430_1+hsa03430_2	hsa03430_1+hsa03430_2	hsa03420_1+hsa03420_2	hsa03420_1+hsa03420_2	abs(hsa03420_1-hsa03420_2)	hsa03420_1+hsa03420_2	abs(hsa03430_1-hsa03430_2)	abs(hsa03420_1-hsa03420_2)	hsa03420_1+hsa03420_2	hsa03420_1+hsa03420_2	hsa03420_1+hsa03420_2	hsa03430_1+hsa03430_2	abs(hsa03420_1-hsa03420_2)	hsa03430_1+hsa03430_2	abs(hsa03420_1-hsa03420_2)	abs(hsa03420_1-hsa03420_2)	hsa03420_1+hsa03420_2	abs(hsa03050_1-hsa03050_2)	hsa03420_1+hsa03420_2	abs(hsa03060_1-hsa03060_2)	hsa03420_1+hsa03420_2	hsa03420_1+hsa03420_2	hsa03420_1+hsa03420_2	hsa03420_1+hsa03420_2	hsa03420_1+hsa03420_2	hsa03420_1+hsa03420_2	abs(hsa03420_1-hsa03420_2)
hsa03440_1+hsa03440_2	hsa03430_1+hsa03430_2	abs(hsa03440_1-hsa03440_2)	abs(hsa03430_1-hsa03430_2)	abs(hsa03430_1-hsa03430_2)	abs(hsa03420_1-hsa03420_2)	abs(hsa03420_1-hsa03420_2)	hsa03420_1+hsa03420_2	abs(hsa03430_1-hsa03430_2)	abs(hsa03430_1-hsa03430_2)	hsa03440_1+hsa03440_2	abs(hsa03420_1-hsa03420_2)	abs(hsa03420_1-hsa03420_2)	abs(hsa03430_1-hsa03430_2)	hsa03430_1+hsa03430_2	abs(hsa03430_1-hsa03430_2)	hsa03420_1+hsa03420_2	abs(hsa03420_1-hsa03420_2)	hsa03420_1+hsa03420_2	abs(hsa03420_1-hsa03420_2)	hsa03430_1+hsa03430_2	hsa03430_1+hsa03430_2	abs(hsa03420_1-hsa03420_2)	abs(hsa03430_1-hsa03430_2)	abs(hsa03430_1-hsa03430_2)	abs(hsa03420_1-hsa03420_2)	abs(hsa03420_1-hsa03420_2)	hsa03430_1+hsa03430_2	abs(hsa03420_1-hsa03420_2)	hsa03440_1+hsa03440_2	hsa03430_1+hsa03430_2	abs(hsa03420_1-hsa03420_2)	abs(hsa03420_1-hsa03420_2)	abs(hsa03420_1-hsa03420_2)	abs(hsa03430_1-hsa03430_2)	hsa03430_1+hsa03430_2	abs(hsa03430_1-hsa03430_2)	hsa03430_1+hsa03430_2	hsa03430_1+hsa03430_2	abs(hsa03420_1-hsa03420_2)	hsa03420_1+hsa03420_2	abs(hsa03420_1-hsa03420_2)	hsa03420_1+hsa03420_2	abs(hsa03420_1-hsa03420_2)	abs(hsa03420_1-hsa03420_2)	abs(hsa03420_1-hsa03420_2)	abs(hsa03420_1-hsa03420_2)	abs(hsa03420_1-hsa03420_2)	abs(hsa03420_1-hsa03420_2)	hsa03430_1+hsa03430_2
abs(hsa03440_1-hsa03440_2)	abs(hsa03430_1-hsa03430_2)	hsa03460_1+hsa03460_2	hsa03440_1+hsa03440_2	hsa03440_1+hsa03440_2	hsa03430_1+hsa03430_2	hsa03430_1+hsa03430_2	abs(hsa03420_1-hsa03420_2)	hsa03440_1+hsa03440_2	hsa03440_1+hsa03440_2	abs(hsa03440_1-hsa03440_2)	hsa03430_1+hsa03430_2	hsa03430_1+hsa03430_2	hsa03440_1+hsa03440_2	abs(hsa03430_1-hsa03430_2)	hsa03440_1+hsa03440_2	abs(hsa03420_1-hsa03420_2)	hsa03430_1+hsa03430_2	abs(hsa03420_1-hsa03420_2)	hsa03430_1+hsa03430_2	abs(hsa03430_1-hsa03430_2)	abs(hsa03430_1-hsa03430_2)	hsa03430_1+hsa03430_2	hsa03440_1+hsa03440_2	hsa03440_1+hsa03440_2	hsa03430_1+hsa03430_2	hsa03430_1+hsa03430_2	abs(hsa03430_1-hsa03430_2)	hsa03430_1+hsa03430_2	abs(hsa03440_1-hsa03440_2)	hsa03440_1+hsa03440_2	hsa03430_1+hsa03430_2	hsa03430_1+hsa03430_2	hsa03430_1+hsa03430_2	hsa03440_1+hsa03440_2	abs(hsa03430_1-hsa03430_2)	hsa03440_1+hsa03440_2	abs(hsa03430_1-hsa03430_2)	abs(hsa03430_1-hsa03430_2)	hsa03430_1+hsa03430_2	abs(hsa03420_1-hsa03420_2)	hsa03430_1+hsa03430_2	abs(hsa03420_1-hsa03420_2)	hsa03430_1+hsa03430_2	hsa03430_1+hsa03430_2	hsa03430_1+hsa03430_2	hsa03430_1+hsa03430_2	hsa03430_1+hsa03430_2	hsa03430_1+hsa03430_2	abs(hsa03430_1-hsa03430_2)
hsa03460_1+hsa03460_2	hsa03440_1+hsa03440_2	abs(hsa03460_1-hsa03460_2)	abs(hsa03440_1-hsa03440_2)	abs(hsa03440_1-hsa03440_2)	abs(hsa03430_1-hsa03430_2)	abs(hsa03430_1-hsa03430_2)	hsa03430_1+hsa03430_2	abs(hsa03440_1-hsa03440_2)	abs(hsa03440_1-hsa03440_2)	hsa03460_1+hsa03460_2	abs(hsa03430_1-hsa03430_2)	abs(hsa03430_1-hsa03430_2)	abs(hsa03440_1-hsa03440_2)	hsa03440_1+hsa03440_2	abs(hsa03440_1-hsa03440_2)	hsa03430_1+hsa03430_2	abs(hsa03430_1-hsa03430_2)	hsa03430_1+hsa03430_2	abs(hsa03430_1-hsa03430_2)	hsa03440_1+hsa03440_2	hsa03440_1+hsa03440_2	abs(hsa03430_1-hsa03430_2)	abs(hsa03440_1-hsa03440_2)	abs(hsa03440_1-hsa03440_2)	abs(hsa03430_1-hsa03430_2)	abs(hsa03430_1-hsa03430_2)	hsa03440_1+hsa03440_2	abs(hsa03430_1-hsa03430_2)	hsa03460_1+hsa03460_2	abs(hsa03440_1-hsa03440_2)	abs(hsa03430_1-hsa03430_2)	abs(hsa03430_1-hsa03430_2)	abs(hsa03430_1-hsa03430_2)	abs(hsa03440_1-hsa03440_2)	hsa03440_1+hsa03440_2	abs(hsa03440_1-hsa03440_2)	hsa03440_1+hsa03440_2	hsa03440_1+hsa03440_2	abs(hsa03430_1-hsa03430_2)	hsa03430_1+hsa03430_2	abs(hsa03430_1-hsa03430_2)	hsa03430_1+hsa03430_2	abs(hsa03430_1-hsa03430_2)	hsa03440_1+hsa03440_2	abs(hsa03430_1-hsa03430_2)	abs(hsa03430_1-hsa03430_2)	abs(hsa03430_1-hsa03430_2)	abs(hsa03430_1-hsa03430_2)	hsa03440_1+hsa03440_2
abs(hsa03460_1-hsa03460_2)	abs(hsa03440_1-hsa03440_2)	hsa04012_1+hsa04012_2	hsa03460_1+hsa03460_2	hsa03460_1+hsa03460_2	hsa03440_1+hsa03440_2	hsa03440_1+hsa03440_2	abs(hsa03430_1-hsa03430_2)	hsa03460_1+hsa03460_2	hsa03460_1+hsa03460_2	abs(hsa03460_1-hsa03460_2)	hsa03440_1+hsa03440_2	hsa03440_1+hsa03440_2	hsa03460_1+hsa03460_2	abs(hsa03440_1-hsa03440_2)	hsa03460_1+hsa03460_2	abs(hsa03430_1-hsa03430_2)	hsa03440_1+hsa03440_2	abs(hsa03430_1-hsa03430_2)	hsa03440_1+hsa03440_2	abs(hsa03440_1-hsa03440_2)	abs(hsa03440_1-hsa03440_2)	hsa03440_1+hsa03440_2	hsa03460_1+hsa03460_2	hsa03460_1+hsa03460_2	hsa03440_1+hsa03440_2	hsa03440_1+hsa03440_2	abs(hsa03440_1-hsa03440_2)	hsa03440_1+hsa03440_2	abs(hsa03460_1-hsa03460_2)	hsa03460_1+hsa03460_2	hsa03440_1+hsa03440_2	hsa03440_1+hsa03440_2	hsa03440_1+hsa03440_2	hsa03460_1+hsa03460_2	abs(hsa03440_1-hsa03440_2)	hsa03460_1+hsa03460_2	abs(hsa03440_1-hsa03440_2)	abs(hsa03440_1-hsa03440_2)	hsa03440_1+hsa03440_2	abs(hsa03430_1-hsa03430_2)	hsa03440_1+hsa03440_2	abs(hsa03430_1-hsa03430_2)	hsa03440_1+hsa03440_2	abs(hsa03440_1-hsa03440_2)	hsa03440_1+hsa03440_2	hsa03440_1+hsa03440_2	hsa03440_1+hsa03440_2	hsa03440_1+hsa03440_2	abs(hsa03440_1-hsa03440_2)
hsa04012_1+hsa04012_2	hsa03460_1+hsa03460_2	abs(hsa04012_1-hsa04012_2)	abs(hsa03460_1-hsa03460_2)	abs(hsa03460_1-hsa03460_2)	abs(hsa03440_1-hsa03440_2)	abs(hsa03440_1-hsa03440_2)	hsa03440_1+hsa03440_2	abs(hsa03460_1-hsa03460_2)	abs(hsa03460_1-hsa03460_2)	hsa04012_1+hsa04012_2	abs(hsa03440_1-hsa03440_2)	abs(hsa03440_1-hsa03440_2)	abs(hsa03460_1-hsa03460_2)	hsa03460_1+hsa03460_2	hsa04010_1+hsa04010_2	hsa03440_1+hsa03440_2	abs(hsa03440_1-hsa03440_2)	hsa03440_1+hsa03440_2	abs(hsa03440_1-hsa03440_2)	hsa03460_1+hsa03460_2	hsa03460_1+hsa03460_2	abs(hsa03440_1-hsa03440_2)	abs(hsa03460_1-hsa03460_2)	abs(hsa03460_1-hsa03460_2)	abs(hsa03440_1-hsa03440_2)	abs(hsa03440_1-hsa03440_2)	hsa03460_1+hsa03460_2	abs(hsa03440_1-hsa03440_2)	hsa04012_1+hsa04012_2	abs(hsa03460_1-hsa03460_2)	abs(hsa03440_1-hsa03440_2)	abs(hsa03440_1-hsa03440_2)	abs(hsa03440_1-hsa03440_2)	abs(hsa03460_1-hsa03460_2)	hsa03460_1+hsa03460_2	abs(hsa03460_1-hsa03460_2)	hsa03460_1+hsa03460_2	hsa03460_1+hsa03460_2	abs(hsa03440_1-hsa03440_2)	hsa03440_1+hsa03440_2	abs(hsa03440_1-hsa03440_2)	hsa03440_1+hsa03440_2	abs(hsa03440_1-hsa03440_2)	hsa03460_1+hsa03460_2	abs(hsa03440_1-hsa03440_2)	abs(hsa03440_1-hsa03440_2)	abs(hsa03440_1-hsa03440_2)	abs(hsa03440_1-hsa03440_2)	hsa03460_1+hsa03460_2
abs(hsa04012_1-hsa04012_2)	hsa04012_1+hsa04012_2	hsa04060_1+hsa04060_2	hsa04012_1+hsa04012_2	hsa04012_1+hsa04012_2	hsa03460_1+hsa03460_2	hsa03460_1+hsa03460_2	abs(hsa03440_1-hsa03440_2)	hsa04012_1+hsa04012_2	hsa04012_1+hsa04012_2	abs(hsa04012_1-hsa04012_2)	hsa03460_1+hsa03460_2	hsa03460_1+hsa03460_2	hsa04012_1+hsa04012_2	abs(hsa03460_1-hsa03460_2)	hsa04012_1+hsa04012_2	abs(hsa03440_1-hsa03440_2)	hsa03460_1+hsa03460_2	abs(hsa03440_1-hsa03440_2)	hsa03460_1+hsa03460_2	abs(hsa03460_1-hsa03460_2)	abs(hsa03460_1-hsa03460_2)	hsa03460_1+hsa03460_2	hsa04012_1+hsa04012_2	hsa04012_1+hsa04012_2	hsa03460_1+hsa03460_2	hsa03460_1+hsa03460_2	abs(hsa03460_1-hsa03460_2)	hsa03460_1+hsa03460_2	abs(hsa04012_1-hsa04012_2)	hsa04012_1+hsa04012_2	hsa03460_1+hsa03460_2	hsa03460_1+hsa03460_2	hsa03460_1+hsa03460_2	hsa04012_1+hsa04012_2	abs(hsa03460_1-hsa03460_2)	hsa04012_1+hsa04012_2	abs(hsa03460_1-hsa03460_2)	abs(hsa03460_1-hsa03460_2)	hsa03460_1+hsa03460_2	abs(hsa03440_1-hsa03440_2)	hsa03460_1+hsa03460_2	abs(hsa03440_1-hsa03440_2)	hsa03460_1+hsa03460_2	abs(hsa03460_1-hsa03460_2)	hsa03460_1+hsa03460_2	hsa03460_1+hsa03460_2	hsa03460_1+hsa03460_2	hsa03460_1+hsa03460_2	abs(hsa03460_1-hsa03460_2)
hsa04060_1+hsa04060_2	abs(hsa04012_1-hsa04012_2)	abs(hsa04060_1-hsa04060_2)	abs(hsa04012_1-hsa04012_2)	abs(hsa04012_1-hsa04012_2)	abs(hsa03460_1-hsa03460_2)	abs(hsa03460_1-hsa03460_2)	hsa03460_1+hsa03460_2	abs(hsa04012_1-hsa04012_2)	abs(hsa04012_1-hsa04012_2)	hsa04060_1+hsa04060_2	abs(hsa03460_1-hsa03460_2)	abs(hsa03460_1-hsa03460_2)	abs(hsa04012_1-hsa04012_2)	hsa04012_1+hsa04012_2	abs(hsa04012_1-hsa04012_2)	hsa03460_1+hsa03460_2	abs(hsa03460_1-hsa03460_2)	hsa03460_1+hsa03460_2	abs(hsa03460_1-hsa03460_2)	hsa04010_1+hsa04010_2	hsa04010_1+hsa04010_2	abs(hsa03460_1-hsa03460_2)	abs(hsa04012_1-hsa04012_2)	abs(hsa04012_1-hsa04012_2)	abs(hsa03460_1-hsa03460_2)	abs(hsa03460_1-hsa03460_2)	hsa04012_1+hsa04012_2	abs(hsa03460_1-hsa03460_2)	hsa04060_1+hsa04060_2	abs(hsa04012_1-hsa04012_2)	abs(hsa03460_1-hsa03460_2)	abs(hsa03460_1-hsa03460_2)	abs(hsa03460_1-hsa03460_2)	abs(hsa04012_1-hsa04012_2)	hsa04012_1+hsa04012_2	abs(hsa04012_1-hsa04012_2)	hsa04012_1+hsa04012_2	hsa04010_1+hsa04010_2	abs(hsa03460_1-hsa03460_2)	hsa03460_1+hsa03460_2	abs(hsa03460_1-hsa03460_2)	hsa03460_1+hsa03460_2	abs(hsa03460_1-hsa03460_2)	hsa04012_1+hsa04012_2	abs(hsa03460_1-hsa03460_2)	abs(hsa03460_1-hsa03460_2)	abs(hsa03460_1-hsa03460_2)	abs(hsa03460_1-hsa03460_2)	hsa04012_1+hsa04012_2
abs(hsa04060_1-hsa04060_2)	hsa04060_1+hsa04060_2	hsa04068_1+hsa04068_2	hsa04060_1+hsa04060_2	hsa04060_1+hsa04060_2	hsa04010_1+hsa04010_2	hsa04012_1+hsa04012_2	abs(hsa03460_1-hsa03460_2)	hsa04060_1+hsa04060_2	hsa04060_1+hsa04060_2	abs(hsa04060_1-hsa04060_2)	hsa04010_1+hsa04010_2	hsa04010_1+hsa04010_2	hsa04060_1+hsa04060_2	abs(hsa04012_1-hsa04012_2)	hsa04060_1+hsa04060_2	abs(hsa03460_1-hsa03460_2)	hsa04012_1+hsa04012_2	abs(hsa03460_1-hsa03460_2)	hsa04012_1+hsa04012_2	hsa04012_1+hsa04012_2	hsa04012_1+hsa04012_2	hsa04012_1+hsa04012_2	hsa04060_1+hsa04060_2	hsa04060_1+hsa04060_2	hsa04012_1+hsa04012_2	hsa04012_1+hsa04012_2	abs(hsa04012_1-hsa04012_2)	hsa04012_1+hsa04012_2	abs(hsa04060_1-hsa04060_2)	hsa04060_1+hsa04060_2	hsa04010_1+hsa04010_2	hsa04012_1+hsa04012_2	hsa04012_1+hsa04012_2	hsa04060_1+hsa04060_2	abs(hsa04012_1-hsa04012_2)	hsa04060_1+hsa04060_2	abs(hsa04012_1-hsa04012_2)	abs(hsa04010_1-hsa04010_2)	abs(hsa04010_1-hsa04010_2)	hsa04012_1+hsa04012_2	hsa04012_1+hsa04012_2	abs(hsa03460_1-hsa03460_2)	hsa04010_1+hsa04010_2	abs(hsa04012_1-hsa04012_2)	abs(hsa04010_1-hsa04010_2)	abs(hsa04010_1-hsa04010_2)	hsa04012_1+hsa04012_2	hsa04010_1+hsa04010_2	abs(hsa04012_1-hsa04012_2)
hsa04068_1+hsa04068_2	abs(hsa04060_1-hsa04060_2)	abs(hsa04068_1-hsa04068_2)	abs(hsa04060_1-hsa04060_2)	abs(hsa04060_1-hsa04060_2)	hsa04012_1+hsa04012_2	abs(hsa04012_1-hsa04012_2)	hsa04012_1+hsa04012_2	abs(hsa04060_1-hsa04060_2)	abs(hsa04060_1-hsa04060_2)	hsa04064_1+hsa04064_2	hsa04012_1+hsa04012_2	abs(hsa04010_1-hsa04010_2)	abs(hsa04060_1-hsa04060_2)	hsa04060_1+hsa04060_2	abs(hsa04060_1-hsa04060_2)	hsa04012_1+hsa04012_2	abs(hsa04012_1-hsa04012_2)	hsa04012_1+hsa04012_2	abs(hsa04012_1-hsa04012_2)	abs(hsa04012_1-hsa04012_2)	abs(hsa04012_1-hsa04012_2)	abs(hsa04012_1-hsa04012_2)	abs(hsa04060_1-hsa04060_2)	abs(hsa04060_1-hsa04060_2)	abs(hsa04012_1-hsa04012_2)	abs(hsa04012_1-hsa04012_2)	hsa04060_1+hsa04060_2	abs(hsa04012_1-hsa04012_2)	hsa04068_1+hsa04068_2	abs(hsa04060_1-hsa04060_2)	hsa04012_1+hsa04012_2	abs(hsa04012_1-hsa04012_2)	abs(hsa04012_1-hsa04012_2)	abs(hsa04060_1-hsa04060_2)	hsa04060_1+hsa04060_2	abs(hsa04060_1-hsa04060_2)	hsa04060_1+hsa04060_2	hsa04012_1+hsa04012_2	hsa04012_1+hsa04012_2	abs(hsa04012_1-hsa04012_2)	abs(hsa04012_1-hsa04012_2)	hsa04010_1+hsa04010_2	hsa04012_1+hsa04012_2	hsa04060_1+hsa04060_2	hsa04012_1+hsa04012_2	hsa04012_1+hsa04012_2	abs(hsa04012_1-hsa04012_2)	hsa04012_1+hsa04012_2	hsa04060_1+hsa04060_2
abs(hsa04068_1-hsa04068_2)	hsa04068_1+hsa04068_2	hsa04080_1+hsa04080_2	hsa04068_1+hsa04068_2	hsa04068_1+hsa04068_2	abs(hsa04012_1-hsa04012_2)	hsa04060_1+hsa04060_2	abs(hsa04012_1-hsa04012_2)	hsa04068_1+hsa04068_2	hsa04068_1+hsa04068_2	hsa04068_1+hsa04068_2	abs(hsa04012_1-hsa04012_2)	hsa04012_1+hsa04012_2	hsa04068_1+hsa04068_2	abs(hsa04060_1-hsa04060_2)	hsa04068_1+hsa04068_2	abs(hsa04012_1-hsa04012_2)	hsa04060_1+hsa04060_2	abs(hsa04012_1-hsa04012_2)	hsa04060_1+hsa04060_2	hsa04060_1+hsa04060_2	hsa04060_1+hsa04060_2	hsa04060_1+hsa04060_2	hsa04068_1+hsa04068_2	hsa04068_1+hsa04068_2	hsa04060_1+hsa04060_2	hsa04060_1+hsa04060_2	abs(hsa04060_1-hsa04060_2)	hsa04060_1+hsa04060_2	abs(hsa04068_1-hsa04068_2)	hsa04068_1+hsa04068_2	abs(hsa04012_1-hsa04012_2)	hsa04060_1+hsa04060_2	hsa04060_1+hsa04060_2	abs(hsa04064_1-hsa04064_2)	abs(hsa04060_1-hsa04060_2)	hsa04068_1+hsa04068_2	abs(hsa04060_1-hsa04060_2)	abs(hsa04012_1-hsa04012_2)	abs(hsa04012_1-hsa04012_2)	hsa04060_1+hsa04060_2	hsa04060_1+hsa04060_2	hsa04012_1+hsa04012_2	abs(hsa04012_1-hsa04012_2)	abs(hsa04060_1-hsa04060_2)	abs(hsa04012_1-hsa04012_2)	abs(hsa04012_1-hsa04012_2)	hsa04060_1+hsa04060_2	abs(hsa04012_1-hsa04012_2)	abs(hsa04060_1-hsa04060_2)
abs(hsa04080_1-hsa04080_2)	abs(hsa04068_1-hsa04068_2)	hsa04110_1+hsa04110_2	abs(hsa04068_1-hsa04068_2)	abs(hsa04068_1-hsa04068_2)	hsa04060_1+hsa04060_2	abs(hsa04060_1-hsa04060_2)	hsa04060_1+hsa04060_2	abs(hsa04068_1-hsa04068_2)	abs(hsa04068_1-hsa04068_2)	abs(hsa04068_1-hsa04068_2)	hsa04060_1+hsa04060_2	abs(hsa04012_1-hsa04012_2)	abs(hsa04068_1-hsa04068_2)	hsa04068_1+hsa04068_2	abs(hsa04068_1-hsa04068_2)	hsa04060_1+hsa04060_2	abs(hsa04060_1-hsa04060_2)	hsa04060_1+hsa04060_2	abs(hsa04060_1-hsa04060_2)	abs(hsa04060_1-hsa04060_2)	abs(hsa04060_1-hsa04060_2)	abs(hsa04060_1-hsa04060_2)	abs(hsa04068_1-hsa04068_2)	abs(hsa04068_1-hsa04068_2)	abs(hsa04060_1-hsa04060_2)	abs(hsa04060_1-hsa04060_2)	hsa04068_1+hsa04068_2	abs(hsa04060_1-hsa04060_2)	hsa04080_1+hsa04080_2	abs(hsa04068_1-hsa04068_2)	hsa04060_1+hsa04060_2	abs(hsa04060_1-hsa04060_2)	abs(hsa04060_1-hsa04060_2)	hsa04068_1+hsa04068_2	hsa04068_1+hsa04068_2	abs(hsa04068_1-hsa04068_2)	hsa04068_1+hsa04068_2	hsa04060_1+hsa04060_2	hsa04060_1+hsa04060_2	abs(hsa04060_1-hsa04060_2)	abs(hsa04060_1-hsa04060_2)	abs(hsa04012_1-hsa04012_2)	hsa04060_1+hsa04060_2	hsa04068_1+hsa04068_2	hsa04060_1+hsa04060_2	hsa04060_1+hsa04060_2	abs(hsa04060_1-hsa04060_2)	hsa04060_1+hsa04060_2	hsa04068_1+hsa04068_2
hsa04110_1+hsa04110_2	abs(hsa04080_1-hsa04080_2)	abs(hsa04110_1-hsa04110_2)	abs(hsa04080_1-hsa04080_2)	hsa04110_1+hsa04110_2	abs(hsa04060_1-hsa04060_2)	hsa04068_1+hsa04068_2	abs(hsa04060_1-hsa04060_2)	hsa04110_1+hsa04110_2	hsa04080_1+hsa04080_2	hsa04080_1+hsa04080_2	abs(hsa04060_1-hsa04060_2)	hsa04060_1+hsa04060_2	hsa04110_1+hsa04110_2	abs(hsa04068_1-hsa04068_2)	hsa04110_1+hsa04110_2	abs(hsa04060_1-hsa04060_2)	hsa04068_1+hsa04068_2	abs(hsa04060_1-hsa04060_2)	hsa04068_1+hsa04068_2	hsa04068_1+hsa04068_2	hsa04068_1+hsa04068_2	hsa04068_1+hsa04068_2	abs(hsa04080_1-hsa04080_2)	hsa04110_1+hsa04110_2	hsa04068_1+hsa04068_2	hsa04068_1+hsa04068_2	abs(hsa04068_1-hsa04068_2)	hsa04068_1+hsa04068_2	abs(hsa04080_1-hsa04080_2)	hsa04080_1+hsa04080_2	abs(hsa04060_1-hsa04060_2)	hsa04068_1+hsa04068_2	hsa04064_1+hsa04064_2	abs(hsa04068_1-hsa04068_2)	abs(hsa04068_1-hsa04068_2)	hsa04080_1+hsa04080_2	abs(hsa04068_1-hsa04068_2)	abs(hsa04060_1-hsa04060_2)	abs(hsa04060_1-hsa04060_2)	hsa04068_1+hsa04068_2	hsa04068_1+hsa04068_2	hsa04060_1+hsa04060_2	abs(hsa04060_1-hsa04060_2)	abs(hsa04068_1-hsa04068_2)	abs(hsa04060_1-hsa04060_2)	abs(hsa04060_1-hsa04060_2)	hsa04068_1+hsa04068_2	abs(hsa04060_1-hsa04060_2)	abs(hsa04068_1-hsa04068_2)
abs(hsa04110_1-hsa04110_2)	hsa04110_1+hsa04110_2	hsa04114_1+hsa04114_2	hsa04110_1+hsa04110_2	abs(hsa04110_1-hsa04110_2)	hsa04068_1+hsa04068_2	abs(hsa04068_1-hsa04068_2)	hsa04068_1+hsa04068_2	abs(hsa04110_1-hsa04110_2)	abs(hsa04080_1-hsa04080_2)	abs(hsa04080_1-hsa04080_2)	hsa04068_1+hsa04068_2	abs(hsa04060_1-hsa04060_2)	abs(hsa04110_1-hsa04110_2)	hsa04080_1+hsa04080_2	abs(hsa04110_1-hsa04110_2)	hsa04068_1+hsa04068_2	abs(hsa04068_1-hsa04068_2)	hsa04064_1+hsa04064_2	abs(hsa04068_1-hsa04068_2)	abs(hsa04068_1-hsa04068_2)	abs(hsa04068_1-hsa04068_2)	abs(hsa04068_1-hsa04068_2)	hsa04110_1+hsa04110_2	abs(hsa04110_1-hsa04110_2)	abs(hsa04068_1-hsa04068_2)	abs(hsa04068_1-hsa04068_2)	hsa04080_1+hsa04080_2	abs(hsa04068_1-hsa04068_2)	hsa04110_1+hsa04110_2	abs(hsa04080_1-hsa04080_2)	hsa04068_1+hsa04068_2	abs(hsa04068_1-hsa04068_2)	hsa04068_1+hsa04068_2	hsa04080_1+hsa04080_2	abs(hsa04080_1-hsa04080_2)	abs(hsa04080_1-hsa04080_2)	hsa04080_1+hsa04080_2	hsa04068_1+hsa04068_2	hsa04068_1+hsa04068_2	abs(hsa04068_1-hsa04068_2)	abs(hsa04068_1-hsa04068_2)	abs(hsa04060_1-hsa04060_2)	hsa04068_1+hsa04068_2	hsa04080_1+hsa04080_2	hsa04068_1+hsa04068_2	hsa04068_1+hsa04068_2	abs(hsa04068_1-hsa04068_2)	hsa04068_1+hsa04068_2	hsa04080_1+hsa04080_2
hsa04114_1+hsa04114_2	abs(hsa04110_1-hsa04110_2)	abs(hsa04114_1-hsa04114_2)	abs(hsa04110_1-hsa04110_2)	hsa04114_1+hsa04114_2	abs(hsa04068_1-hsa04068_2)	hsa04080_1+hsa04080_2	abs(hsa04068_1-hsa04068_2)	hsa04114_1+hsa04114_2	hsa04110_1+hsa04110_2	hsa04110_1+hsa04110_2	abs(hsa04068_1-hsa04068_2)	hsa04068_1+hsa04068_2	hsa04114_1+hsa04114_2	abs(hsa04080_1-hsa04080_2)	hsa04114_1+hsa04114_2	abs(hsa04068_1-hsa04068_2)	hsa04080_1+hsa04080_2	hsa04068_1+hsa04068_2	hsa04110_1+hsa04110_2	hsa04080_1+hsa04080_2	abs(hsa04080_1-hsa04080_2)	hsa04080_1+hsa04080_2	abs(hsa04110_1-hsa04110_2)	hsa04114_1+hsa04114_2	abs(hsa04080_1-hsa04080_2)	abs(hsa04080_1-hsa04080_2)	abs(hsa04080_1-hsa04080_2)	hsa04080_1+hsa04080_2	abs(hsa04110_1-hsa04110_2)	hsa04110_1+hsa04110_2	abs(hsa04068_1-hsa04068_2)	hsa04110_1+hsa04110_2	abs(hsa04068_1-hsa04068_2)	abs(hsa04080_1-hsa04080_2)	hsa04110_1+hsa04110_2	hsa04110_1+hsa04110_2	abs(hsa04080_1-hsa04080_2)	abs(hsa04068_1-hsa04068_2)	abs(hsa04068_1-hsa04068_2)	hsa04080_1+hsa04080_2	hsa04080_1+hsa04080_2	abs(hsa04066_1-hsa04066_2)	abs(hsa04068_1-hsa04068_2)	abs(hsa04080_1-hsa04080_2)	abs(hsa04068_1-hsa04068_2)	abs(hsa04068_1-hsa04068_2)	hsa04110_1+hsa04110_2	abs(hsa04068_1-hsa04068_2)	hsa04110_1+hsa04110_2
abs(hsa04114_1-hsa04114_2)	hsa04114_1+hsa04114_2	hsa04115_1+hsa04115_2	hsa04114_1+hsa04114_2	abs(hsa04114_1-hsa04114_2)	abs(hsa04080_1-hsa04080_2)	hsa04110_1+hsa04110_2	hsa04080_1+hsa04080_2	abs(hsa04114_1-hsa04114_2)	abs(hsa04110_1-hsa04110_2)	abs(hsa04110_1-hsa04110_2)	abs(hsa04080_1-hsa04080_2)	abs(hsa04068_1-hsa04068_2)	abs(hsa04114_1-hsa04114_2)	hsa04110_1+hsa04110_2	abs(hsa04114_1-hsa04114_2)	hsa04080_1+hsa04080_2	hsa04110_1+hsa04110_2	abs(hsa04068_1-hsa04068_2)	abs(hsa04110_1-hsa04110_2)	abs(hsa04080_1-hsa04080_2)	hsa04110_1+hsa04110_2	abs(hsa04080_1-hsa04080_2)	hsa04114_1+hsa04114_2	abs(hsa04114_1-hsa04114_2)	hsa04110_1+hsa04110_2	hsa04110_1+hsa04110_2	hsa04110_1+hsa04110_2	abs(hsa04080_1-hsa04080_2)	hsa04114_1+hsa04114_2	abs(hsa04110_1-hsa04110_2)	abs(hsa04080_1-hsa04080_2)	abs(hsa04110_1-hsa04110_2)	hsa04110_1+hsa04110_2	hsa04110_1+hsa04110_2	abs(hsa04110_1-hsa04110_2)	abs(hsa04110_1-hsa04110_2)	hsa04110_1+hsa04110_2	hsa04110_1+hsa04110_2	hsa04110_1+hsa04110_2	abs(hsa04080_1-hsa04080_2)	abs(hsa04080_1-hsa04080_2)	hsa04068_1+hsa04068_2	hsa04080_1+hsa04080_2	hsa04110_1+hsa04110_2	hsa04080_1+hsa04080_2	hsa04080_1+hsa04080_2	abs(hsa04110_1-hsa04110_2)	hsa04080_1+hsa04080_2	abs(hsa04110_1-hsa04110_2)
hsa04115_1+hsa04115_2	abs(hsa04114_1-hsa04114_2)	abs(hsa04115_1-hsa04115_2)	abs(hsa04114_1-hsa04114_2)	hsa04115_1+hsa04115_2	hsa04110_1+hsa04110_2	abs(hsa04110_1-hsa04110_2)	abs(hsa04080_1-hsa04080_2)	hsa04115_1+hsa04115_2	hsa04114_1+hsa04114_2	hsa04114_1+hsa04114_2	hsa04110_1+hsa04110_2	hsa04110_1+hsa04110_2	hsa04115_1+hsa04115_2	abs(hsa04110_1-hsa04110_2)	hsa04115_1+hsa04115_2	abs(hsa04080_1-hsa04080_2)	abs(hsa04110_1-hsa04110_2)	abs(hsa04080_1-hsa04080_2)	hsa04114_1+hsa04114_2	hsa04110_1+hsa04110_2	abs(hsa04110_1-hsa04110_2)	hsa04110_1+hsa04110_2	abs(hsa04114_1-hsa04114_2)	hsa04115_1+hsa04115_2	abs(hsa04110_1-hsa04110_2)	abs(hsa04110_1-hsa04110_2)	abs(hsa04110_1-hsa04110_2)	hsa04110_1+hsa04110_2	abs(hsa04114_1-hsa04114_2)	hsa04114_1+hsa04114_2	hsa04110_1+hsa04110_2	hsa04114_1+hsa04114_2	abs(hsa04110_1-hsa04110_2)	abs(hsa04110_1-hsa04110_2)	hsa04114_1+hsa04114_2	hsa04114_1+hsa04114_2	abs(hsa04110_1-hsa04110_2)	abs(hsa04110_1-hsa04110_2)	abs(hsa04110_1-hsa04110_2)	hsa04110_1+hsa04110_2	hsa04110_1+hsa04110_2	abs(hsa04068_1-hsa04068_2)	abs(hsa04080_1-hsa04080_2)	abs(hsa04110_1-hsa04110_2)	abs(hsa04080_1-hsa04080_2)	abs(hsa04080_1-hsa04080_2)	hsa04114_1+hsa04114_2	abs(hsa04080_1-hsa04080_2)	hsa04114_1+hsa04114_2
abs(hsa04115_1-hsa04115_2)	hsa04115_1+hsa04115_2	hsa04120_1+hsa04120_2	hsa04115_1+hsa04115_2	abs(hsa04115_1-hsa04115_2)	abs(hsa04110_1-hsa04110_2)	hsa04114_1+hsa04114_2	hsa04110_1+hsa04110_2	abs(hsa04115_1-hsa04115_2)	abs(hsa04114_1-hsa04114_2)	abs(hsa04114_1-hsa04114_2)	abs(hsa04110_1-hsa04110_2)	abs(hsa04110_1-hsa04110_2)	abs(hsa04115_1-hsa04115_2)	hsa04114_1+hsa04114_2	abs(hsa04115_1-hsa04115_2)	hsa04110_1+hsa04110_2	hsa04114_1+hsa04114_2	hsa04110_1+hsa04110_2	abs(hsa04114_1-hsa04114_2)	abs(hsa04110_1-hsa04110_2)	hsa04114_1+hsa04114_2	abs(hsa04110_1-hsa04110_2)	hsa04115_1+hsa04115_2	abs(hsa04115_1-hsa04115_2)	hsa04114_1+hsa04114_2	hsa04114_1+hsa04114_2	hsa04114_1+hsa04114_2	abs(hsa04110_1-hsa04110_2)	hsa04115_1+hsa04115_2	abs(hsa04114_1-hsa04114_2)	abs(hsa04110_1-hsa04110_2)	abs(hsa04114_1-hsa04114_2)	hsa04114_1+hsa04114_2	hsa04114_1+hsa04114_2	abs(hsa04114_1-hsa04114_2)	abs(hsa04114_1-hsa04114_2)	hsa04114_1+hsa04114_2	hsa04114_1+hsa04114_2	hsa04114_1+hsa04114_2	abs(hsa04110_1-hsa04110_2)	abs(hsa04110_1-hsa04110_2)	hsa04080_1+hsa04080_2	hsa04110_1+hsa04110_2	hsa04114_1+hsa04114_2	hsa04110_1+hsa04110_2	hsa04110_1+hsa04110_2	abs(hsa04114_1-hsa04114_2)	hsa04110_1+hsa04110_2	abs(hsa04114_1-hsa04114_2)
hsa04120_1+hsa04120_2	abs(hsa04115_1-hsa04115_2)	abs(hsa04120_1-hsa04120_2)	abs(hsa04115_1-hsa04115_2)	hsa04120_1+hsa04120_2	hsa04114_1+hsa04114_2	abs(hsa04114_1-hsa04114_2)	abs(hsa04110_1-hsa04110_2)	hsa04120_1+hsa04120_2	hsa04115_1+hsa04115_2	hsa04115_1+hsa04115_2	hsa04114_1+hsa04114_2	hsa04114_1+hsa04114_2	hsa04120_1+hsa04120_2	abs(hsa04114_1-hsa04114_2)	hsa04120_1+hsa04120_2	abs(hsa04110_1-hsa04110_2)	abs(hsa04114_1-hsa04114_2)	abs(hsa04110_1-hsa04110_2)	hsa04115_1+hsa04115_2	hsa04114_1+hsa04114_2	abs(hsa04114_1-hsa04114_2)	hsa04114_1+hsa04114_2	abs(hsa04115_1-hsa04115_2)	hsa04120_1+hsa04120_2	abs(hsa04114_1-hsa04114_2)	abs(hsa04114_1-hsa04114_2)	abs(hsa04114_1-hsa04114_2)	hsa04114_1+hsa04114_2	abs(hsa04115_1-hsa04115_2)	hsa04115_1+hsa04115_2	hsa04114_1+hsa04114_2	hsa04115_1+hsa04115_2	abs(hsa04114_1-hsa04114_2)	abs(hsa04114_1-hsa04114_2)	hsa04115_1+hsa04115_2	hsa04115_1+hsa04115_2	abs(hsa04114_1-hsa04114_2)	abs(hsa04114_1-hsa04114_2)	abs(hsa04114_1-hsa04114_2)	hsa04114_1+hsa04114_2	hsa04114_1+hsa04114_2	abs(hsa04080_1-hsa04080_2)	abs(hsa04110_1-hsa04110_2)	abs(hsa04114_1-hsa04114_2)	abs(hsa04110_1-hsa04110_2)	abs(hsa04110_1-hsa04110_2)	hsa04115_1+hsa04115_2	abs(hsa04110_1-hsa04110_2)	hsa04115_1+hsa04115_2
abs(hsa04120_1-hsa04120_2)	hsa04120_1+hsa04120_2	hsa04130_1+hsa04130_2	hsa04120_1+hsa04120_2	abs(hsa04120_1-hsa04120_2)	abs(hsa04114_1-hsa04114_2)	hsa04115_1+hsa04115_2	hsa04114_1+hsa04114_2	abs(hsa04120_1-hsa04120_2)	abs(hsa04115_1-hsa04115_2)	abs(hsa04115_1-hsa04115_2)	abs(hsa04114_1-hsa04114_2)	abs(hsa04114_1-hsa04114_2)	abs(hsa04120_1-hsa04120_2)	hsa04115_1+hsa04115_2	abs(hsa04120_1-hsa04120_2)	hsa04114_1+hsa04114_2	hsa04115_1+hsa04115_2	hsa04114_1+hsa04114_2	abs(hsa04115_1-hsa04115_2)	abs(hsa04114_1-hsa04114_2)	hsa04115_1+hsa04115_2	abs(hsa04114_1-hsa04114_2)	hsa04120_1+hsa04120_2	abs(hsa04120_1-hsa04120_2)	hsa04115_1+hsa04115_2	hsa04115_1+hsa04115_2	hsa04115_1+hsa04115_2	abs(hsa04114_1-hsa04114_2)	hsa04120_1+hsa04120_2	abs(hsa04115_1-hsa04115_2)	abs(hsa04114_1-hsa04114_2)	abs(hsa04115_1-hsa04115_2)	hsa04115_1+hsa04115_2	hsa04115_1+hsa04115_2	abs(hsa04115_1-hsa04115_2)	abs(hsa04115_1-hsa04115_2)	hsa04115_1+hsa04115_2	hsa04115_1+hsa04115_2	hsa04115_1+hsa04115_2	abs(hsa04114_1-hsa04114_2)	abs(hsa04114_1-hsa04114_2)	hsa04110_1+hsa04110_2	hsa04114_1+hsa04114_2	hsa04115_1+hsa04115_2	hsa04114_1+hsa04114_2	hsa04114_1+hsa04114_2	abs(hsa04115_1-hsa04115_2)	hsa04114_1+hsa04114_2	abs(hsa04115_1-hsa04115_2)
hsa04130_1+hsa04130_2	abs(hsa04120_1-hsa04120_2)	abs(hsa04130_1-hsa04130_2)	abs(hsa04120_1-hsa04120_2)	hsa04130_1+hsa04130_2	hsa04115_1+hsa04115_2	abs(hsa04115_1-hsa04115_2)	abs(hsa04114_1-hsa04114_2)	hsa04130_1+hsa04130_2	hsa04120_1+hsa04120_2	hsa04120_1+hsa04120_2	hsa04115_1+hsa04115_2	hsa04115_1+hsa04115_2	hsa04130_1+hsa04130_2	abs(hsa04115_1-hsa04115_2)	hsa04130_1+hsa04130_2	abs(hsa04114_1-hsa04114_2)	abs(hsa04115_1-hsa04115_2)	abs(hsa04114_1-hsa04114_2)	hsa04120_1+hsa04120_2	hsa04115_1+hsa04115_2	abs(hsa04115_1-hsa04115_2)	hsa04115_1+hsa04115_2	abs(hsa04120_1-hsa04120_2)	hsa04130_1+hsa04130_2	abs(hsa04115_1-hsa04115_2)	abs(hsa04115_1-hsa04115_2)	abs(hsa04115_1-hsa04115_2)	hsa04115_1+hsa04115_2	abs(hsa04120_1-hsa04120_2)	hsa04120_1+hsa04120_2	hsa04115_1+hsa04115_2	hsa04120_1+hsa04120_2	abs(hsa04115_1-hsa04115_2)	abs(hsa04115_1-hsa04115_2)	hsa04120_1+hsa04120_2	hsa04120_1+hsa04120_2	abs(hsa04115_1-hsa04115_2)	abs(hsa04115_1-hsa04115_2)	abs(hsa04115_1-hsa04115_2)	hsa04115_1+hsa04115_2	hsa04115_1+hsa04115_2	abs(hsa04110_1-hsa04110_2)	abs(hsa04114_1-hsa04114_2)	abs(hsa04115_1-hsa04115_2)	abs(hsa04114_1-hsa04114_2)	abs(hsa04114_1-hsa04114_2)	hsa04120_1+hsa04120_2	abs(hsa04114_1-hsa04114_2)	hsa04120_1+hsa04120_2
abs(hsa04130_1-hsa04130_2)	hsa04130_1+hsa04130_2	hsa04141_1+hsa04141_2	hsa04130_1+hsa04130_2	abs(hsa04130_1-hsa04130_2)	abs(hsa04115_1-hsa04115_2)	hsa04120_1+hsa04120_2	hsa04115_1+hsa04115_2	hsa04141_1+hsa04141_2	abs(hsa04120_1-hsa04120_2)	abs(hsa04120_1-hsa04120_2)	abs(hsa04115_1-hsa04115_2)	abs(hsa04115_1-hsa04115_2)	hsa04141_1+hsa04141_2	hsa04120_1+hsa04120_2	hsa04141_1+hsa04141_2	hsa04115_1+hsa04115_2	hsa04120_1+hsa04120_2	hsa04115_1+hsa04115_2	abs(hsa04120_1-hsa04120_2)	abs(hsa04115_1-hsa04115_2)	hsa04120_1+hsa04120_2	abs(hsa04115_1-hsa04115_2)	hsa04130_1+hsa04130_2	hsa04141_1+hsa04141_2	hsa04120_1+hsa04120_2	hsa04120_1+hsa04120_2	hsa04120_1+hsa04120_2	abs(hsa04115_1-hsa04115_2)	hsa04130_1+hsa04130_2	abs(hsa04120_1-hsa04120_2)	abs(hsa04115_1-hsa04115_2)	abs(hsa04120_1-hsa04120_2)	hsa04120_1+hsa04120_2	hsa04120_1+hsa04120_2	abs(hsa04120_1-hsa04120_2)	abs(hsa04120_1-hsa04120_2)	hsa04120_1+hsa04120_2	hsa04120_1+hsa04120_2	hsa04120_1+hsa04120_2	abs(hsa04115_1-hsa04115_2)	abs(hsa04115_1-hsa04115_2)	hsa04114_1+hsa04114_2	hsa04115_1+hsa04115_2	hsa04120_1+hsa04120_2	hsa04115_1+hsa04115_2	hsa04115_1+hsa04115_2	abs(hsa04120_1-hsa04120_2)	hsa04115_1+hsa04115_2	abs(hsa04120_1-hsa04120_2)
hsa04141_1+hsa04141_2	hsa04141_1+hsa04141_2	abs(hsa04141_1-hsa04141_2)	hsa04141_1+hsa04141_2	hsa04141_1+hsa04141_2	hsa04120_1+hsa04120_2	abs(hsa04120_1-hsa04120_2)	abs(hsa04115_1-hsa04115_2)	abs(hsa04141_1-hsa04141_2)	hsa04130_1+hsa04130_2	hsa04130_1+hsa04130_2	hsa04120_1+hsa04120_2	hsa04120_1+hsa04120_2	abs(hsa04141_1-hsa04141_2)	abs(hsa04120_1-hsa04120_2)	abs(hsa04141_1-hsa04141_2)	abs(hsa04115_1-hsa04115_2)	abs(hsa04120_1-hsa04120_2)	abs(hsa04115_1-hsa04115_2)	hsa04130_1+hsa04130_2	hsa04120_1+hsa04120_2	abs(hsa04120_1-hsa04120_2)	hsa04120_1+hsa04120_2	hsa04141_1+hsa04141_2	abs(hsa04141_1-hsa04141_2)	abs(hsa04120_1-hsa04120_2)	abs(hsa04120_1-hsa04120_2)	abs(hsa04120_1-hsa04120_2)	hsa04120_1+hsa04120_2	hsa04141_1+hsa04141_2	hsa04130_1+hsa04130_2	hsa04120_1+hsa04120_2	hsa04130_1+hsa04130_2	abs(hsa04120_1-hsa04120_2)	abs(hsa04120_1-hsa04120_2)	hsa04130_1+hsa04130_2	hsa04130_1+hsa04130_2	abs(hsa04120_1-hsa04120_2)	abs(hsa04120_1-hsa04120_2)	abs(hsa04120_1-hsa04120_2)	hsa04120_1+hsa04120_2	hsa04120_1+hsa04120_2	abs(hsa04114_1-hsa04114_2)	hsa04120_1+hsa04120_2	abs(hsa04120_1-hsa04120_2)	abs(hsa04115_1-hsa04115_2)	abs(hsa04115_1-hsa04115_2)	hsa04130_1+hsa04130_2	abs(hsa04115_1-hsa04115_2)	hsa04130_1+hsa04130_2
abs(hsa04141_1-hsa04141_2)	abs(hsa04141_1-hsa04141_2)	hsa04142_1+hsa04142_2	abs(hsa04141_1-hsa04141_2)	hsa04142_1+hsa04142_2	abs(hsa04120_1-hsa04120_2)	hsa04130_1+hsa04130_2	hsa04120_1+hsa04120_2	hsa04142_1+hsa04142_2	hsa04141_1+hsa04141_2	abs(hsa04130_1-hsa04130_2)	abs(hsa04120_1-hsa04120_2)	abs(hsa04120_1-hsa04120_2)	hsa04142_1+hsa04142_2	hsa04130_1+hsa04130_2	hsa04142_1+hsa04142_2	hsa04120_1+hsa04120_2	hsa04130_1+hsa04130_2	hsa04120_1+hsa04120_2	hsa04141_1+hsa04141_2	abs(hsa04120_1-hsa04120_2)	hsa04130_1+hsa04130_2	abs(hsa04120_1-hsa04120_2)	abs(hsa04141_1-hsa04141_2)	hsa04142_1+hsa04142_2	hsa04130_1+hsa04130_2	hsa04130_1+hsa04130_2	hsa04130_1+hsa04130_2	abs(hsa04120_1-hsa04120_2)	abs(hsa04141_1-hsa04141_2)	hsa04141_1+hsa04141_2	abs(hsa04120_1-hsa04120_2)	hsa04141_1+hsa04141_2	hsa04130_1+hsa04130_2	hsa04130_1+hsa04130_2	hsa04141_1+hsa04141_2	abs(hsa04130_1-hsa04130_2)	hsa04130_1+hsa04130_2	hsa04130_1+hsa04130_2	hsa04130_1+hsa04130_2	abs(hsa04120_1-hsa04120_2)	abs(hsa04120_1-hsa04120_2)	hsa04115_1+hsa04115_2	abs(hsa04120_1-hsa04120_2)	hsa04130_1+hsa04130_2	hsa04120_1+hsa04120_2	hsa04120_1+hsa04120_2	hsa04141_1+hsa04141_2	hsa04120_1+hsa04120_2	hsa04141_1+hsa04141_2
hsa04142_1+hsa04142_2	hsa04142_1+hsa04142_2	abs(hsa04142_1-hsa04142_2)	hsa04142_1+hsa04142_2	abs(hsa04142_1-hsa04142_2)	hsa04130_1+hsa04130_2	hsa04141_1+hsa04141_2	abs(hsa04120_1-hsa04120_2)	abs(hsa04142_1-hsa04142_2)	abs(hsa04141_1-hsa04141_2)	hsa04141_1+hsa04141_2	hsa04130_1+hsa04130_2	hsa04130_1+hsa04130_2	abs(hsa04142_1-hsa04142_2)	hsa04141_1+hsa04141_2	abs(hsa04142_1-hsa04142_2)	abs(hsa04120_1-hsa04120_2)	hsa04141_1+hsa04141_2	abs(hsa04120_1-hsa04120_2)	abs(hsa04141_1-hsa04141_2)	hsa04130_1+hsa04130_2	abs(hsa04130_1-hsa04130_2)	hsa04130_1+hsa04130_2	abs(hsa04142_1-hsa04142_2)	abs(hsa04142_1-hsa04142_2)	hsa04141_1+hsa04141_2	abs(hsa04130_1-hsa04130_2)	hsa04141_1+hsa04141_2	hsa04130_1+hsa04130_2	hsa04142_1+hsa04142_2	abs(hsa04141_1-hsa04141_2)	hsa04130_1+hsa04130_2	abs(hsa04141_1-hsa04141_2)	abs(hsa04130_1-hsa04130_2)	hsa04141_1+hsa04141_2	abs(hsa04141_1-hsa04141_2)	hsa04141_1+hsa04141_2	hsa04141_1+hsa04141_2	hsa04141_1+hsa04141_2	hsa04141_1+hsa04141_2	hsa04130_1+hsa04130_2	hsa04130_1+hsa04130_2	abs(hsa04115_1-hsa04115_2)	hsa04130_1+hsa04130_2	hsa04141_1+hsa04141_2	abs(hsa04120_1-hsa04120_2)	abs(hsa04120_1-hsa04120_2)	abs(hsa04141_1-hsa04141_2)	abs(hsa04120_1-hsa04120_2)	abs(hsa04141_1-hsa04141_2)
abs(hsa04142_1-hsa04142_2)	abs(hsa04142_1-hsa04142_2)	hsa04144_1+hsa04144_2	abs(hsa04142_1-hsa04142_2)	hsa04144_1+hsa04144_2	hsa04141_1+hsa04141_2	abs(hsa04141_1-hsa04141_2)	hsa04130_1+hsa04130_2	hsa04144_1+hsa04144_2	hsa04142_1+hsa04142_2	abs(hsa04141_1-hsa04141_2)	abs(hsa04130_1-hsa04130_2)	abs(hsa04130_1-hsa04130_2)	hsa04144_1+hsa04144_2	abs(hsa04141_1-hsa04141_2)	hsa04144_1+hsa04144_2	hsa04130_1+hsa04130_2	abs(hsa04141_1-hsa04141_2)	hsa04130_1+hsa04130_2	hsa04142_1+hsa04142_2	hsa04141_1+hsa04141_2	hsa04141_1+hsa04141_2	hsa04141_1+hsa04141_2	hsa04144_1+hsa04144_2	hsa04144_1+hsa04144_2	abs(hsa04141_1-hsa04141_2)	hsa04141_1+hsa04141_2	abs(hsa04141_1-hsa04141_2)	abs(hsa04130_1-hsa04130_2)	abs(hsa04142_1-hsa04142_2)	hsa04142_1+hsa04142_2	hsa04141_1+hsa04141_2	hsa04142_1+hsa04142_2	hsa04141_1+hsa04141_2	abs(hsa04141_1-hsa04141_2)	abs(hsa04142_1-hsa04142_2)	abs(hsa04141_1-hsa04141_2)	abs(hsa04141_1-hsa04141_2)	abs(hsa04141_1-hsa04141_2)	abs(hsa04141_1-hsa04141_2)	hsa04141_1+hsa04141_2	abs(hsa04130_1-hsa04130_2)	hsa04120_1+hsa04120_2	abs(hsa04130_1-hsa04130_2)	abs(hsa04141_1-hsa04141_2)	hsa04130_1+hsa04130_2	hsa04130_1+hsa04130_2	hsa04144_1+hsa04144_2	hsa04130_1+hsa04130_2	hsa04142_1+hsa04142_2
hsa04144_1+hsa04144_2	hsa04310_1+hsa04310_2	hsa04150_1+hsa04150_2	hsa04144_1+hsa04144_2	hsa04146_1+hsa04146_2	abs(hsa04141_1-hsa04141_2)	hsa04142_1+hsa04142_2	abs(hsa04130_1-hsa04130_2)	abs(hsa04144_1-hsa04144_2)	abs(hsa04142_1-hsa04142_2)	hsa04142_1+hsa04142_2	hsa04141_1+hsa04141_2	hsa04141_1+hsa04141_2	abs(hsa04150_1-hsa04150_2)	abs(hsa04142_1-hsa04142_2)	abs(hsa04144_1-hsa04144_2)	abs(hsa04130_1-hsa04130_2)	hsa04142_1+hsa04142_2	abs(hsa04130_1-hsa04130_2)	abs(hsa04142_1-hsa04142_2)	abs(hsa04141_1-hsa04141_2)	abs(hsa04141_1-hsa04141_2)	abs(hsa04141_1-hsa04141_2)	hsa04145_1+hsa04145_2	abs(hsa04145_1-hsa04145_2)	hsa04144_1+hsa04144_2	abs(hsa04141_1-hsa04141_2)	hsa04142_1+hsa04142_2	hsa04141_1+hsa04141_2	hsa04144_1+hsa04144_2	abs(hsa04142_1-hsa04142_2)	abs(hsa04141_1-hsa04141_2)	abs(hsa04142_1-hsa04142_2)	abs(hsa04141_1-hsa04141_2)	hsa04142_1+hsa04142_2	hsa04144_1+hsa04144_2	hsa04142_1+hsa04142_2	hsa04142_1+hsa04142_2	hsa04142_1+hsa04142_2	hsa04142_1+hsa04142_2	abs(hsa04141_1-hsa04141_2)	hsa04141_1+hsa04141_2	abs(hsa04120_1-hsa04120_2)	hsa04141_1+hsa04141_2	abs(hsa04142_1-hsa04142_2)	abs(hsa04130_1-hsa04130_2)	abs(hsa04130_1-hsa04130_2)	hsa04145_1+hsa04145_2	hsa04141_1+hsa04141_2	abs(hsa04142_1-hsa04142_2)
hsa04310_1+hsa04310_2	abs(hsa04310_1-hsa04310_2)	hsa04151_1+hsa04151_2	abs(hsa04150_1-hsa04150_2)	abs(hsa04146_1-hsa04146_2)	abs(hsa04142_1-hsa04142_2)	abs(hsa04142_1-hsa04142_2)	hsa04141_1+hsa04141_2	hsa04310_1+hsa04310_2	hsa04144_1+hsa04144_2	abs(hsa04142_1-hsa04142_2)	abs(hsa04141_1-hsa04141_2)	abs(hsa04141_1-hsa04141_2)	hsa04151_1+hsa04151_2	hsa04144_1+hsa04144_2	hsa04310_1+hsa04310_2	hsa04141_1+hsa04141_2	abs(hsa04142_1-hsa04142_2)	hsa04141_1+hsa04141_2	hsa04144_1+hsa04144_2	abs(hsa04142_1-hsa04142_2)	abs(hsa04142_1-hsa04142_2)	hsa04142_1+hsa04142_2	abs(hsa04145_1-hsa04145_2)	hsa04210_1+hsa04210_2	abs(hsa04145_1-hsa04145_2)	hsa04142_1+hsa04142_2	abs(hsa04142_1-hsa04142_2)	abs(hsa04141_1-hsa04141_2)	abs(hsa04144_1-hsa04144_2)	hsa04144_1+hsa04144_2	hsa04142_1+hsa04142_2	hsa04144_1+hsa04144_2	hsa04142_1+hsa04142_2	abs(hsa04142_1-hsa04142_2)	hsa04145_1+hsa04145_2	abs(hsa04142_1-hsa04142_2)	abs(hsa04142_1-hsa04142_2)	abs(hsa04142_1-hsa04142_2)	abs(hsa04142_1-hsa04142_2)	hsa04142_1+hsa04142_2	abs(hsa04141_1-hsa04141_2)	hsa04130_1+hsa04130_2	abs(hsa04141_1-hsa04141_2)	hsa04144_1+hsa04144_2	hsa04141_1+hsa04141_2	hsa04141_1+hsa04141_2	abs(hsa04145_1-hsa04145_2)	abs(hsa04141_1-hsa04141_2)	hsa04144_1+hsa04144_2
abs(hsa04310_1-hsa04310_2)	hsa04330_1+hsa04330_2	hsa04210_1+hsa04210_2	hsa04151_1+hsa04151_2	hsa04310_1+hsa04310_2	hsa04144_1+hsa04144_2	hsa04150_1+hsa04150_2	abs(hsa04141_1-hsa04141_2)	abs(hsa04310_1-hsa04310_2)	hsa04310_1+hsa04310_2	hsa04144_1+hsa04144_2	hsa04142_1+hsa04142_2	hsa04142_1+hsa04142_2	hsa04310_1+hsa04310_2	abs(hsa04144_1-hsa04144_2)	abs(hsa04310_1-hsa04310_2)	abs(hsa04141_1-hsa04141_2)	hsa04144_1+hsa04144_2	abs(hsa04141_1-hsa04141_2)	abs(hsa04144_1-hsa04144_2)	hsa04144_1+hsa04144_2	hsa04144_1+hsa04144_2	abs(hsa04142_1-hsa04142_2)	hsa04150_1+hsa04150_2	hsa04310_1+hsa04310_2	abs(hsa04146_1-hsa04146_2)	abs(hsa04142_1-hsa04142_2)	hsa04144_1+hsa04144_2	abs(hsa04142_1-hsa04142_2)	abs(hsa04146_1-hsa04146_2)	abs(hsa04144_1-hsa04144_2)	abs(hsa04142_1-hsa04142_2)	hsa04145_1+hsa04145_2	abs(hsa04142_1-hsa04142_2)	hsa04144_1+hsa04144_2	hsa04151_1+hsa04151_2	hsa04144_1+hsa04144_2	hsa04144_1+hsa04144_2	hsa04144_1+hsa04144_2	hsa04144_1+hsa04144_2	abs(hsa04142_1-hsa04142_2)	hsa04142_1+hsa04142_2	abs(hsa04130_1-hsa04130_2)	hsa04142_1+hsa04142_2	hsa04310_1+hsa04310_2	abs(hsa04141_1-hsa04141_2)	abs(hsa04141_1-hsa04141_2)	hsa04151_1+hsa04151_2	abs(hsa04142_1-hsa04142_2)	abs(hsa04144_1-hsa04144_2)
hsa04330_1+hsa04330_2	abs(hsa04330_1-hsa04330_2)	hsa04310_1+hsa04310_2	abs(hsa04151_1-hsa04151_2)	abs(hsa04310_1-hsa04310_2)	abs(hsa04144_1-hsa04144_2)	hsa04310_1+hsa04310_2	hsa04142_1+hsa04142_2	hsa04330_1+hsa04330_2	abs(hsa04310_1-hsa04310_2)	hsa04210_1+hsa04210_2	abs(hsa04142_1-hsa04142_2)	abs(hsa04142_1-hsa04142_2)	abs(hsa04310_1-hsa04310_2)	abs(hsa04146_1-hsa04146_2)	hsa04330_1+hsa04330_2	hsa04142_1+hsa04142_2	hsa04151_1+hsa04151_2	hsa04142_1+hsa04142_2	hsa04150_1+hsa04150_2	abs(hsa04144_1-hsa04144_2)	hsa04151_1+hsa04151_2	hsa04144_1+hsa04144_2	hsa04151_1+hsa04151_2	abs(hsa04310_1-hsa04310_2)	hsa04310_1+hsa04310_2	hsa04144_1+hsa04144_2	hsa04310_1+hsa04310_2	hsa04144_1+hsa04144_2	hsa04151_1+hsa04151_2	hsa04310_1+hsa04310_2	hsa04144_1+hsa04144_2	hsa04310_1+hsa04310_2	hsa04144_1+hsa04144_2	hsa04150_1+hsa04150_2	hsa04310_1+hsa04310_2	hsa04310_1+hsa04310_2	hsa04150_1+hsa04150_2	abs(hsa04144_1-hsa04144_2)	abs(hsa04145_1-hsa04145_2)	abs(hsa04146_1-hsa04146_2)	abs(hsa04142_1-hsa04142_2)	hsa04141_1+hsa04141_2	abs(hsa04142_1-hsa04142_2)	abs(hsa04310_1-hsa04310_2)	hsa04142_1+hsa04142_2	hsa04142_1+hsa04142_2	hsa04210_1+hsa04210_2	hsa04144_1+hsa04144_2	abs(hsa04146_1-hsa04146_2)
abs(hsa04330_1-hsa04330_2)	hsa04390_1+hsa04390_2	hsa04330_1+hsa04330_2	hsa04310_1+hsa04310_2	hsa04330_1+hsa04330_2	hsa04310_1+hsa04310_2	abs(hsa04310_1-hsa04310_2)	abs(hsa04142_1-hsa04142_2)	abs(hsa04330_1-hsa04330_2)	hsa04330_1+hsa04330_2	hsa04310_1+hsa04310_2	hsa04144_1+hsa04144_2	hsa04144_1+hsa04144_2	hsa04330_1+hsa04330_2	abs(hsa04150_1-hsa04150_2)	abs(hsa04330_1-hsa04330_2)	abs(hsa04142_1-hsa04142_2)	hsa04310_1+hsa04310_2	abs(hsa04142_1-hsa04142_2)	hsa04310_1+hsa04310_2	hsa04145_1+hsa04145_2	hsa04310_1+hsa04310_2	hsa04145_1+hsa04145_2	hsa04310_1+hsa04310_2	hsa04330_1+hsa04330_2	abs(hsa04310_1-hsa04310_2)	abs(hsa04146_1-hsa04146_2)	abs(hsa04310_1-hsa04310_2)	abs(hsa04144_1-hsa04144_2)	hsa04310_1+hsa04310_2	abs(hsa04310_1-hsa04310_2)	abs(hsa04144_1-hsa04144_2)	abs(hsa04310_1-hsa04310_2)	hsa04150_1+hsa04150_2	hsa04151_1+hsa04151_2	abs(hsa04310_1-hsa04310_2)	abs(hsa04310_1-hsa04310_2)	hsa04310_1+hsa04310_2	hsa04145_1+hsa04145_2	hsa04310_1+hsa04310_2	hsa04310_1+hsa04310_2	hsa04144_1+hsa04144_2	abs(hsa04141_1-hsa04141_2)	hsa04144_1+hsa04144_2	hsa04330_1+hsa04330_2	abs(hsa04142_1-hsa04142_2)	abs(hsa04142_1-hsa04142_2)	hsa04310_1+hsa04310_2	hsa04151_1+hsa04151_2	hsa04310_1+hsa04310_2
abs(hsa04514_1-hsa04514_2)	abs(hsa04390_1-hsa04390_2)	abs(hsa04330_1-hsa04330_2)	abs(hsa04310_1-hsa04310_2)	abs(hsa04330_1-hsa04330_2)	hsa04330_1+hsa04330_2	hsa04330_1+hsa04330_2	hsa04144_1+hsa04144_2	hsa04390_1+hsa04390_2	abs(hsa04330_1-hsa04330_2)	abs(hsa04310_1-hsa04310_2)	abs(hsa04144_1-hsa04144_2)	abs(hsa04145_1-hsa04145_2)	abs(hsa04330_1-hsa04330_2)	hsa04310_1+hsa04310_2	hsa04390_1+hsa04390_2	hsa04144_1+hsa04144_2	abs(hsa04310_1-hsa04310_2)	hsa04144_1+hsa04144_2	abs(hsa04310_1-hsa04310_2)	hsa04310_1+hsa04310_2	abs(hsa04310_1-hsa04310_2)	abs(hsa04145_1-hsa04145_2)	abs(hsa04310_1-hsa04310_2)	abs(hsa04330_1-hsa04330_2)	hsa04330_1+hsa04330_2	hsa04151_1+hsa04151_2	hsa04330_1+hsa04330_2	hsa04145_1+hsa04145_2	abs(hsa04310_1-hsa04310_2)	hsa04330_1+hsa04330_2	hsa04150_1+hsa04150_2	hsa04330_1+hsa04330_2	hsa04151_1+hsa04151_2	hsa04310_1+hsa04310_2	hsa04330_1+hsa04330_2	hsa04330_1+hsa04330_2	abs(hsa04310_1-hsa04310_2)	abs(hsa04145_1-hsa04145_2)	abs(hsa04310_1-hsa04310_2)	abs(hsa04310_1-hsa04310_2)	abs(hsa04146_1-hsa04146_2)	hsa04142_1+hsa04142_2	abs(hsa04146_1-hsa04146_2)	abs(hsa04330_1-hsa04330_2)	hsa04144_1+hsa04144_2	hsa04144_1+hsa04144_2	abs(hsa04310_1-hsa04310_2)	hsa04310_1+hsa04310_2	abs(hsa04310_1-hsa04310_2)
hsa04530_1+hsa04530_2	hsa04514_1+hsa04514_2	hsa04390_1+hsa04390_2	hsa04330_1+hsa04330_2	hsa04390_1+hsa04390_2	abs(hsa04330_1-hsa04330_2)	abs(hsa04330_1-hsa04330_2)	hsa04310_1+hsa04310_2	hsa04514_1+hsa04514_2	hsa04390_1+hsa04390_2	hsa04330_1+hsa04330_2	abs(hsa04145_1-hsa04145_2)	hsa04310_1+hsa04310_2	hsa04514_1+hsa04514_2	abs(hsa04310_1-hsa04310_2)	hsa04514_1+hsa04514_2	hsa04150_1+hsa04150_2	hsa04330_1+hsa04330_2	abs(hsa04145_1-hsa04145_2)	hsa04330_1+hsa04330_2	abs(hsa04310_1-hsa04310_2)	hsa04330_1+hsa04330_2	abs(hsa04146_1-hsa04146_2)	hsa04330_1+hsa04330_2	hsa04514_1+hsa04514_2	abs(hsa04330_1-hsa04330_2)	hsa04210_1+hsa04210_2	abs(hsa04330_1-hsa04330_2)	abs(hsa04150_1-hsa04150_2)	hsa04330_1+hsa04330_2	abs(hsa04330_1-hsa04330_2)	hsa04310_1+hsa04310_2	abs(hsa04330_1-hsa04330_2)	hsa04210_1+hsa04210_2	abs(hsa04310_1-hsa04310_2)	abs(hsa04330_1-hsa04330_2)	abs(hsa04330_1-hsa04330_2)	hsa04330_1+hsa04330_2	hsa04150_1+hsa04150_2	hsa04330_1+hsa04330_2	hsa04330_1+hsa04330_2	hsa04151_1+hsa04151_2	abs(hsa04142_1-hsa04142_2)	hsa04150_1+hsa04150_2	hsa04390_1+hsa04390_2	hsa04146_1+hsa04146_2	hsa04145_1+hsa04145_2	hsa04330_1+hsa04330_2	abs(hsa04310_1-hsa04310_2)	hsa04330_1+hsa04330_2
abs(hsa04530_1-hsa04530_2)	abs(hsa04514_1-hsa04514_2)	hsa04514_1+hsa04514_2	abs(hsa04330_1-hsa04330_2)	abs(hsa04510_1-hsa04510_2)	hsa04390_1+hsa04390_2	hsa04390_1+hsa04390_2	abs(hsa04310_1-hsa04310_2)	abs(hsa04514_1-hsa04514_2)	hsa04514_1+hsa04514_2	abs(hsa04330_1-hsa04330_2)	abs(hsa04146_1-hsa04146_2)	abs(hsa04310_1-hsa04310_2)	abs(hsa04514_1-hsa04514_2)	hsa04330_1+hsa04330_2	abs(hsa04514_1-hsa04514_2)	hsa04151_1+hsa04151_2	abs(hsa04330_1-hsa04330_2)	hsa04310_1+hsa04310_2	abs(hsa04330_1-hsa04330_2)	hsa04330_1+hsa04330_2	abs(hsa04330_1-hsa04330_2)	hsa04150_1+hsa04150_2	abs(hsa04330_1-hsa04330_2)	abs(hsa04514_1-hsa04514_2)	hsa04514_1+hsa04514_2	hsa04310_1+hsa04310_2	hsa04514_1+hsa04514_2	hsa04310_1+hsa04310_2	abs(hsa04330_1-hsa04330_2)	hsa04390_1+hsa04390_2	abs(hsa04310_1-hsa04310_2)	hsa04390_1+hsa04390_2	hsa04310_1+hsa04310_2	hsa04330_1+hsa04330_2	hsa04390_1+hsa04390_2	hsa04390_1+hsa04390_2	abs(hsa04330_1-hsa04330_2)	hsa04310_1+hsa04310_2	abs(hsa04330_1-hsa04330_2)	abs(hsa04330_1-hsa04330_2)	hsa04310_1+hsa04310_2	hsa04144_1+hsa04144_2	hsa04310_1+hsa04310_2	abs(hsa04390_1-hsa04390_2)	hsa04310_1+hsa04310_2	abs(hsa04145_1-hsa04145_2)	abs(hsa04330_1-hsa04330_2)	hsa04330_1+hsa04330_2	abs(hsa04330_1-hsa04330_2)
abs(hsa04612_1-hsa04612_2)	hsa04520_1+hsa04520_2	abs(hsa04514_1-hsa04514_2)	hsa04390_1+hsa04390_2	hsa04514_1+hsa04514_2	abs(hsa04390_1-hsa04390_2)	abs(hsa04514_1-hsa04514_2)	hsa04330_1+hsa04330_2	hsa04520_1+hsa04520_2	abs(hsa04514_1-hsa04514_2)	hsa04390_1+hsa04390_2	hsa04150_1+hsa04150_2	hsa04330_1+hsa04330_2	hsa04520_1+hsa04520_2	abs(hsa04330_1-hsa04330_2)	hsa04520_1+hsa04520_2	hsa04210_1+hsa04210_2	hsa04390_1+hsa04390_2	abs(hsa04310_1-hsa04310_2)	hsa04390_1+hsa04390_2	abs(hsa04330_1-hsa04330_2)	hsa04390_1+hsa04390_2	hsa04210_1+hsa04210_2	hsa04390_1+hsa04390_2	hsa04520_1+hsa04520_2	abs(hsa04514_1-hsa04514_2)	abs(hsa04310_1-hsa04310_2)	abs(hsa04514_1-hsa04514_2)	abs(hsa04310_1-hsa04310_2)	hsa04390_1+hsa04390_2	hsa04514_1+hsa04514_2	hsa04330_1+hsa04330_2	hsa04514_1+hsa04514_2	abs(hsa04310_1-hsa04310_2)	abs(hsa04330_1-hsa04330_2)	hsa04514_1+hsa04514_2	hsa04514_1+hsa04514_2	hsa04390_1+hsa04390_2	abs(hsa04310_1-hsa04310_2)	hsa04390_1+hsa04390_2	hsa04390_1+hsa04390_2	abs(hsa04310_1-hsa04310_2)	abs(hsa04145_1-hsa04145_2)	abs(hsa04310_1-hsa04310_2)	hsa04514_1+hsa04514_2	abs(hsa04310_1-hsa04310_2)	abs(hsa04146_1-hsa04146_2)	hsa04514_1+hsa04514_2	abs(hsa04330_1-hsa04330_2)	hsa04390_1+hsa04390_2
hsa04630_1+hsa04630_2	abs(hsa04520_1-hsa04520_2)	hsa04520_1+hsa04520_2	hsa04514_1+hsa04514_2	abs(hsa04514_1-hsa04514_2)	hsa04514_1+hsa04514_2	hsa04520_1+hsa04520_2	abs(hsa04330_1-hsa04330_2)	hsa04530_1+hsa04530_2	hsa04520_1+hsa04520_2	hsa04514_1+hsa04514_2	hsa04151_1+hsa04151_2	abs(hsa04330_1-hsa04330_2)	abs(hsa04520_1-hsa04520_2)	hsa04390_1+hsa04390_2	abs(hsa04520_1-hsa04520_2)	hsa04310_1+hsa04310_2	hsa04514_1+hsa04514_2	hsa04330_1+hsa04330_2	hsa04514_1+hsa04514_2	hsa04390_1+hsa04390_2	hsa04514_1+hsa04514_2	hsa04310_1+hsa04310_2	hsa04514_1+hsa04514_2	hsa04612_1+hsa04612_2	hsa04520_1+hsa04520_2	hsa04330_1+hsa04330_2	abs(hsa04530_1-hsa04530_2)	hsa04330_1+hsa04330_2	abs(hsa04390_1-hsa04390_2)	abs(hsa04514_1-hsa04514_2)	abs(hsa04330_1-hsa04330_2)	abs(hsa04514_1-hsa04514_2)	hsa04330_1+hsa04330_2	hsa04514_1+hsa04514_2	abs(hsa04514_1-hsa04514_2)	abs(hsa04514_1-hsa04514_2)	hsa04514_1+hsa04514_2	hsa04330_1+hsa04330_2	hsa04514_1+hsa04514_2	abs(hsa04390_1-hsa04390_2)	hsa04330_1+hsa04330_2	hsa04310_1+hsa04310_2	hsa04330_1+hsa04330_2	abs(hsa04514_1-hsa04514_2)	hsa04330_1+hsa04330_2	hsa04151_1+hsa04151_2	abs(hsa04514_1-hsa04514_2)	hsa04390_1+hsa04390_2	hsa04510_1+hsa04510_2
abs(hsa04630_1-hsa04630_2)	hsa04612_1+hsa04612_2	abs(hsa04530_1-hsa04530_2)	abs(hsa04514_1-hsa04514_2)	hsa04520_1+hsa04520_2	abs(hsa04514_1-hsa04514_2)	abs(hsa04520_1-hsa04520_2)	hsa04390_1+hsa04390_2	abs(hsa04530_1-hsa04530_2)	abs(hsa04520_1-hsa04520_2)	abs(hsa04514_1-hsa04514_2)	hsa04310_1+hsa04310_2	hsa04390_1+hsa04390_2	hsa04612_1+hsa04612_2	hsa04514_1+hsa04514_2	abs(hsa04530_1-hsa04530_2)	abs(hsa04310_1-hsa04310_2)	abs(hsa04514_1-hsa04514_2)	abs(hsa04330_1-hsa04330_2)	abs(hsa04514_1-hsa04514_2)	abs(hsa04390_1-hsa04390_2)	abs(hsa04514_1-hsa04514_2)	abs(hsa04310_1-hsa04310_2)	abs(hsa04514_1-hsa04514_2)	abs(hsa04612_1-hsa04612_2)	abs(hsa04520_1-hsa04520_2)	abs(hsa04330_1-hsa04330_2)	hsa04612_1+hsa04612_2	abs(hsa04330_1-hsa04330_2)	hsa04514_1+hsa04514_2	hsa04520_1+hsa04520_2	hsa04390_1+hsa04390_2	hsa04612_1+hsa04612_2	abs(hsa04330_1-hsa04330_2)	abs(hsa04514_1-hsa04514_2)	hsa04520_1+hsa04520_2	hsa04520_1+hsa04520_2	abs(hsa04514_1-hsa04514_2)	abs(hsa04330_1-hsa04330_2)	abs(hsa04514_1-hsa04514_2)	hsa04514_1+hsa04514_2	abs(hsa04330_1-hsa04330_2)	abs(hsa04310_1-hsa04310_2)	abs(hsa04330_1-hsa04330_2)	hsa04520_1+hsa04520_2	abs(hsa04330_1-hsa04330_2)	hsa04310_1+hsa04310_2	hsa04520_1+hsa04520_2	abs(hsa04390_1-hsa04390_2)	hsa04514_1+hsa04514_2
hsa04640_1+hsa04640_2	hsa04630_1+hsa04630_2	hsa04612_1+hsa04612_2	hsa04520_1+hsa04520_2	hsa04530_1+hsa04530_2	hsa04520_1+hsa04520_2	abs(hsa04612_1-hsa04612_2)	abs(hsa04514_1-hsa04514_2)	hsa04630_1+hsa04630_2	hsa04530_1+hsa04530_2	hsa04520_1+hsa04520_2	abs(hsa04310_1-hsa04310_2)	hsa04514_1+hsa04514_2	abs(hsa04612_1-hsa04612_2)	abs(hsa04514_1-hsa04514_2)	hsa04612_1+hsa04612_2	hsa04330_1+hsa04330_2	hsa04520_1+hsa04520_2	hsa04390_1+hsa04390_2	hsa04520_1+hsa04520_2	hsa04514_1+hsa04514_2	hsa04520_1+hsa04520_2	hsa04330_1+hsa04330_2	hsa04520_1+hsa04520_2	hsa04630_1+hsa04630_2	hsa04530_1+hsa04530_2	hsa04390_1+hsa04390_2	abs(hsa04612_1-hsa04612_2)	hsa04390_1+hsa04390_2	abs(hsa04514_1-hsa04514_2)	abs(hsa04520_1-hsa04520_2)	hsa04514_1+hsa04514_2	abs(hsa04612_1-hsa04612_2)	hsa04390_1+hsa04390_2	hsa04520_1+hsa04520_2	abs(hsa04520_1-hsa04520_2)	abs(hsa04520_1-hsa04520_2)	abs(hsa04520_1-hsa04520_2)	hsa04390_1+hsa04390_2	hsa04520_1+hsa04520_2	abs(hsa04514_1-hsa04514_2)	hsa04390_1+hsa04390_2	hsa04330_1+hsa04330_2	hsa04390_1+hsa04390_2	abs(hsa04520_1-hsa04520_2)	hsa04390_1+hsa04390_2	abs(hsa04310_1-hsa04310_2)	hsa04530_1+hsa04530_2	hsa04514_1+hsa04514_2	abs(hsa04514_1-hsa04514_2)
abs(hsa04640_1-hsa04640_2)	abs(hsa04630_1-hsa04630_2)	abs(hsa04612_1-hsa04612_2)	abs(hsa04520_1-hsa04520_2)	abs(hsa04612_1-hsa04612_2)	hsa04630_1+hsa04630_2	hsa04630_1+hsa04630_2	hsa04520_1+hsa04520_2	abs(hsa04630_1-hsa04630_2)	abs(hsa04530_1-hsa04530_2)	abs(hsa04520_1-hsa04520_2)	hsa04330_1+hsa04330_2	abs(hsa04514_1-hsa04514_2)	hsa04630_1+hsa04630_2	hsa04520_1+hsa04520_2	abs(hsa04612_1-hsa04612_2)	abs(hsa04330_1-hsa04330_2)	hsa04530_1+hsa04530_2	hsa04514_1+hsa04514_2	hsa04612_1+hsa04612_2	abs(hsa04514_1-hsa04514_2)	abs(hsa04520_1-hsa04520_2)	abs(hsa04330_1-hsa04330_2)	abs(hsa04520_1-hsa04520_2)	abs(hsa04630_1-hsa04630_2)	abs(hsa04530_1-hsa04530_2)	hsa04514_1+hsa04514_2	hsa04630_1+hsa04630_2	hsa04514_1+hsa04514_2	hsa04530_1+hsa04530_2	abs(hsa04530_1-hsa04530_2)	abs(hsa04514_1-hsa04514_2)	hsa04630_1+hsa04630_2	abs(hsa04390_1-hsa04390_2)	hsa04612_1+hsa04612_2	hsa04530_1+hsa04530_2	hsa04612_1+hsa04612_2	hsa04530_1+hsa04530_2	hsa04514_1+hsa04514_2	hsa04530_1+hsa04530_2	hsa04520_1+hsa04520_2	hsa04514_1+hsa04514_2	abs(hsa04330_1-hsa04330_2)	hsa04514_1+hsa04514_2	hsa04612_1+hsa04612_2	hsa04514_1+hsa04514_2	hsa04330_1+hsa04330_2	hsa04612_1+hsa04612_2	abs(hsa04514_1-hsa04514_2)	abs(hsa04520_1-hsa04520_2)
hsa04666_1+hsa04666_2	abs(hsa04640_1-hsa04640_2)	hsa04630_1+hsa04630_2	hsa04530_1+hsa04530_2	hsa04630_1+hsa04630_2	abs(hsa04630_1-hsa04630_2)	abs(hsa04630_1-hsa04630_2)	abs(hsa04520_1-hsa04520_2)	hsa04640_1+hsa04640_2	hsa04630_1+hsa04630_2	hsa04530_1+hsa04530_2	abs(hsa04330_1-hsa04330_2)	hsa04612_1+hsa04612_2	abs(hsa04630_1-hsa04630_2)	hsa04530_1+hsa04530_2	hsa04630_1+hsa04630_2	hsa04514_1+hsa04514_2	abs(hsa04530_1-hsa04530_2)	abs(hsa04514_1-hsa04514_2)	abs(hsa04612_1-hsa04612_2)	abs(hsa04520_1-hsa04520_2)	abs(hsa04610_1-hsa04610_2)	hsa04514_1+hsa04514_2	hsa04612_1+hsa04612_2	hsa04640_1+hsa04640_2	hsa04612_1+hsa04612_2	abs(hsa04514_1-hsa04514_2)	abs(hsa04630_1-hsa04630_2)	abs(hsa04514_1-hsa04514_2)	abs(hsa04530_1-hsa04530_2)	hsa04612_1+hsa04612_2	abs(hsa04520_1-hsa04520_2)	abs(hsa04630_1-hsa04630_2)	hsa04514_1+hsa04514_2	abs(hsa04612_1-hsa04612_2)	hsa04612_1+hsa04612_2	abs(hsa04612_1-hsa04612_2)	hsa04612_1+hsa04612_2	abs(hsa04514_1-hsa04514_2)	hsa04612_1+hsa04612_2	abs(hsa04520_1-hsa04520_2)	abs(hsa04514_1-hsa04514_2)	hsa04514_1+hsa04514_2	abs(hsa04514_1-hsa04514_2)	abs(hsa04612_1-hsa04612_2)	abs(hsa04514_1-hsa04514_2)	abs(hsa04330_1-hsa04330_2)	abs(hsa04612_1-hsa04612_2)	hsa04612_1+hsa04612_2	hsa04612_1+hsa04612_2
abs(hsa04666_1-hsa04666_2)	hsa04666_1+hsa04666_2	abs(hsa04630_1-hsa04630_2)	abs(hsa04530_1-hsa04530_2)	abs(hsa04630_1-hsa04630_2)	hsa04666_1+hsa04666_2	hsa04640_1+hsa04640_2	abs(hsa04612_1-hsa04612_2)	abs(hsa04640_1-hsa04640_2)	abs(hsa04630_1-hsa04630_2)	abs(hsa04530_1-hsa04530_2)	hsa04390_1+hsa04390_2	abs(hsa04612_1-hsa04612_2)	abs(hsa04640_1-hsa04640_2)	hsa04612_1+hsa04612_2	abs(hsa04630_1-hsa04630_2)	abs(hsa04514_1-hsa04514_2)	hsa04612_1+hsa04612_2	hsa04520_1+hsa04520_2	hsa04630_1+hsa04630_2	abs(hsa04530_1-hsa04530_2)	hsa04612_1+hsa04612_2	abs(hsa04514_1-hsa04514_2)	abs(hsa04612_1-hsa04612_2)	abs(hsa04640_1-hsa04640_2)	abs(hsa04612_1-hsa04612_2)	hsa04612_1+hsa04612_2	hsa04640_1+hsa04640_2	hsa04520_1+hsa04520_2	hsa04612_1+hsa04612_2	abs(hsa04612_1-hsa04612_2)	hsa04530_1+hsa04530_2	hsa04640_1+hsa04640_2	abs(hsa04514_1-hsa04514_2)	hsa04630_1+hsa04630_2	abs(hsa04612_1-hsa04612_2)	hsa04630_1+hsa04630_2	abs(hsa04612_1-hsa04612_2)	hsa04520_1+hsa04520_2	abs(hsa04612_1-hsa04612_2)	hsa04530_1+hsa04530_2	hsa04530_1+hsa04530_2	abs(hsa04514_1-hsa04514_2)	abs(hsa04520_1-hsa04520_2)	hsa04630_1+hsa04630_2	hsa04520_1+hsa04520_2	hsa04390_1+hsa04390_2	hsa04630_1+hsa04630_2	abs(hsa04612_1-hsa04612_2)	abs(hsa04612_1-hsa04612_2)
hsa04721_1+hsa04721_2	abs(hsa04666_1-hsa04666_2)	hsa04666_1+hsa04666_2	hsa04630_1+hsa04630_2	hsa04640_1+hsa04640_2	abs(hsa04666_1-hsa04666_2)	hsa04666_1+hsa04666_2	hsa04630_1+hsa04630_2	hsa04666_1+hsa04666_2	hsa04640_1+hsa04640_2	hsa04612_1+hsa04612_2	hsa04514_1+hsa04514_2	hsa04630_1+hsa04630_2	hsa04666_1+hsa04666_2	abs(hsa04612_1-hsa04612_2)	abs(hsa04640_1-hsa04640_2)	hsa04520_1+hsa04520_2	abs(hsa04612_1-hsa04612_2)	hsa04612_1+hsa04612_2	abs(hsa04630_1-hsa04630_2)	hsa04612_1+hsa04612_2	abs(hsa04612_1-hsa04612_2)	hsa04612_1+hsa04612_2	hsa04630_1+hsa04630_2	hsa04666_1+hsa04666_2	hsa04630_1+hsa04630_2	abs(hsa04612_1-hsa04612_2)	abs(hsa04640_1-hsa04640_2)	abs(hsa04520_1-hsa04520_2)	abs(hsa04612_1-hsa04612_2)	hsa04630_1+hsa04630_2	hsa04612_1+hsa04612_2	abs(hsa04640_1-hsa04640_2)	hsa04520_1+hsa04520_2	abs(hsa04630_1-hsa04630_2)	hsa04630_1+hsa04630_2	abs(hsa04630_1-hsa04630_2)	hsa04630_1+hsa04630_2	abs(hsa04520_1-hsa04520_2)	hsa04630_1+hsa04630_2	abs(hsa04530_1-hsa04530_2)	abs(hsa04530_1-hsa04530_2)	hsa04520_1+hsa04520_2	hsa04530_1+hsa04530_2	abs(hsa04630_1-hsa04630_2)	abs(hsa04520_1-hsa04520_2)	hsa04514_1+hsa04514_2	abs(hsa04630_1-hsa04630_2)	hsa04630_1+hsa04630_2	hsa04630_1+hsa04630_2
hsa04722_1+hsa04722_2	hsa04721_1+hsa04721_2	abs(hsa04666_1-hsa04666_2)	abs(hsa04630_1-hsa04630_2)	abs(hsa04640_1-hsa04640_2)	hsa04721_1+hsa04721_2	abs(hsa04666_1-hsa04666_2)	abs(hsa04630_1-hsa04630_2)	abs(hsa04666_1-hsa04666_2)	hsa04666_1+hsa04666_2	abs(hsa04612_1-hsa04612_2)	abs(hsa04514_1-hsa04514_2)	abs(hsa04630_1-hsa04630_2)	abs(hsa04666_1-hsa04666_2)	hsa04630_1+hsa04630_2	hsa04666_1+hsa04666_2	abs(hsa04530_1-hsa04530_2)	hsa04630_1+hsa04630_2	abs(hsa04612_1-hsa04612_2)	hsa04640_1+hsa04640_2	abs(hsa04612_1-hsa04612_2)	hsa04630_1+hsa04630_2	abs(hsa04612_1-hsa04612_2)	abs(hsa04630_1-hsa04630_2)	abs(hsa04666_1-hsa04666_2)	abs(hsa04630_1-hsa04630_2)	hsa04630_1+hsa04630_2	hsa04666_1+hsa04666_2	hsa04530_1+hsa04530_2	hsa04630_1+hsa04630_2	abs(hsa04630_1-hsa04630_2)	abs(hsa04612_1-hsa04612_2)	hsa04666_1+hsa04666_2	abs(hsa04520_1-hsa04520_2)	hsa04640_1+hsa04640_2	abs(hsa04630_1-hsa04630_2)	hsa04640_1+hsa04640_2	abs(hsa04630_1-hsa04630_2)	hsa04612_1+hsa04612_2	abs(hsa04630_1-hsa04630_2)	hsa04612_1+hsa04612_2	hsa04612_1+hsa04612_2	hsa04612_1+hsa04612_2	hsa04612_1+hsa04612_2	hsa04640_1+hsa04640_2	hsa04612_1+hsa04612_2	abs(hsa04514_1-hsa04514_2)	hsa04666_1+hsa04666_2	abs(hsa04630_1-hsa04630_2)	abs(hsa04630_1-hsa04630_2)
abs(hsa04722_1-hsa04722_2)	hsa04722_1+hsa04722_2	hsa04721_1+hsa04721_2	abs(hsa04640_1-hsa04640_2)	hsa04666_1+hsa04666_2	abs(hsa04721_1-hsa04721_2)	hsa04721_1+hsa04721_2	abs(hsa04640_1-hsa04640_2)	hsa04721_1+hsa04721_2	abs(hsa04666_1-hsa04666_2)	hsa04630_1+hsa04630_2	hsa04520_1+hsa04520_2	hsa04640_1+hsa04640_2	hsa04721_1+hsa04721_2	abs(hsa04630_1-hsa04630_2)	abs(hsa04666_1-hsa04666_2)	hsa04612_1+hsa04612_2	abs(hsa04630_1-hsa04630_2)	hsa04630_1+hsa04630_2	hsa04666_1+hsa04666_2	hsa04630_1+hsa04630_2	abs(hsa04630_1-hsa04630_2)	hsa04630_1+hsa04630_2	hsa04640_1+hsa04640_2	hsa04721_1+hsa04721_2	abs(hsa04640_1-hsa04640_2)	abs(hsa04630_1-hsa04630_2)	abs(hsa04666_1-hsa04666_2)	abs(hsa04530_1-hsa04530_2)	abs(hsa04630_1-hsa04630_2)	hsa04640_1+hsa04640_2	hsa04630_1+hsa04630_2	abs(hsa04666_1-hsa04666_2)	hsa04612_1+hsa04612_2	abs(hsa04640_1-hsa04640_2)	hsa04640_1+hsa04640_2	abs(hsa04640_1-hsa04640_2)	abs(hsa04640_1-hsa04640_2)	abs(hsa04612_1-hsa04612_2)	hsa04640_1+hsa04640_2	abs(hsa04612_1-hsa04612_2)	abs(hsa04612_1-hsa04612_2)	abs(hsa04612_1-hsa04612_2)	abs(hsa04612_1-hsa04612_2)	abs(hsa04640_1-hsa04640_2)	abs(hsa04612_1-hsa04612_2)	hsa04520_1+hsa04520_2	abs(hsa04666_1-hsa04666_2)	hsa04640_1+hsa04640_2	hsa04640_1+hsa04640_2
hsa04914_1+hsa04914_2	abs(hsa04722_1-hsa04722_2)	hsa04722_1+hsa04722_2	hsa04666_1+hsa04666_2	abs(hsa04666_1-hsa04666_2)	hsa04722_1+hsa04722_2	abs(hsa04721_1-hsa04721_2)	hsa04666_1+hsa04666_2	hsa04722_1+hsa04722_2	hsa04722_1+hsa04722_2	abs(hsa04630_1-hsa04630_2)	abs(hsa04520_1-hsa04520_2)	abs(hsa04640_1-hsa04640_2)	hsa04722_1+hsa04722_2	abs(hsa04640_1-hsa04640_2)	hsa04721_1+hsa04721_2	abs(hsa04612_1-hsa04612_2)	abs(hsa04640_1-hsa04640_2)	abs(hsa04630_1-hsa04630_2)	abs(hsa04666_1-hsa04666_2)	abs(hsa04630_1-hsa04630_2)	hsa04640_1+hsa04640_2	abs(hsa04630_1-hsa04630_2)	hsa04666_1+hsa04666_2	abs(hsa04721_1-hsa04721_2)	hsa04666_1+hsa04666_2	hsa04640_1+hsa04640_2	hsa04721_1+hsa04721_2	abs(hsa04610_1-hsa04610_2)	hsa04640_1+hsa04640_2	abs(hsa04640_1-hsa04640_2)	abs(hsa04630_1-hsa04630_2)	hsa04721_1+hsa04721_2	abs(hsa04612_1-hsa04612_2)	hsa04666_1+hsa04666_2	abs(hsa04640_1-hsa04640_2)	hsa04666_1+hsa04666_2	hsa04666_1+hsa04666_2	hsa04630_1+hsa04630_2	abs(hsa04640_1-hsa04640_2)	hsa04630_1+hsa04630_2	hsa04630_1+hsa04630_2	hsa04630_1+hsa04630_2	hsa04630_1+hsa04630_2	hsa04666_1+hsa04666_2	hsa04630_1+hsa04630_2	abs(hsa04520_1-hsa04520_2)	hsa04721_1+hsa04721_2	abs(hsa04640_1-hsa04640_2)	hsa04666_1+hsa04666_2
abs(hsa04914_1-hsa04914_2)	hsa04810_1+hsa04810_2	abs(hsa04722_1-hsa04722_2)	abs(hsa04666_1-hsa04666_2)	hsa04721_1+hsa04721_2	abs(hsa04722_1-hsa04722_2)	hsa04722_1+hsa04722_2	abs(hsa04666_1-hsa04666_2)	abs(hsa04722_1-hsa04722_2)	abs(hsa04722_1-hsa04722_2)	abs(hsa04640_1-hsa04640_2)	hsa04612_1+hsa04612_2	hsa04666_1+hsa04666_2	abs(hsa04722_1-hsa04722_2)	hsa04660_1+hsa04660_2	hsa04722_1+hsa04722_2	hsa04630_1+hsa04630_2	hsa04666_1+hsa04666_2	hsa04640_1+hsa04640_2	hsa04721_1+hsa04721_2	hsa04640_1+hsa04640_2	abs(hsa04640_1-hsa04640_2)	hsa04640_1+hsa04640_2	abs(hsa04666_1-hsa04666_2)	hsa04722_1+hsa04722_2	abs(hsa04666_1-hsa04666_2)	abs(hsa04640_1-hsa04640_2)	hsa04722_1+hsa04722_2	hsa04612_1+hsa04612_2	abs(hsa04640_1-hsa04640_2)	hsa04666_1+hsa04666_2	hsa04640_1+hsa04640_2	abs(hsa04721_1-hsa04721_2)	hsa04630_1+hsa04630_2	abs(hsa04666_1-hsa04666_2)	hsa04666_1+hsa04666_2	abs(hsa04666_1-hsa04666_2)	abs(hsa04666_1-hsa04666_2)	abs(hsa04630_1-hsa04630_2)	hsa04666_1+hsa04666_2	abs(hsa04630_1-hsa04630_2)	abs(hsa04630_1-hsa04630_2)	abs(hsa04630_1-hsa04630_2)	abs(hsa04630_1-hsa04630_2)	abs(hsa04666_1-hsa04666_2)	abs(hsa04630_1-hsa04630_2)	abs(hsa04530_1-hsa04530_2)	hsa04722_1+hsa04722_2	hsa04666_1+hsa04666_2	abs(hsa04666_1-hsa04666_2)
hsa04915_1+hsa04915_2	hsa04914_1+hsa04914_2	hsa04810_1+hsa04810_2	hsa04721_1+hsa04721_2	hsa04722_1+hsa04722_2	hsa04810_1+hsa04810_2	abs(hsa04722_1-hsa04722_2)	hsa04721_1+hsa04721_2	hsa04810_1+hsa04810_2	hsa04810_1+hsa04810_2	hsa04666_1+hsa04666_2	abs(hsa04612_1-hsa04612_2)	abs(hsa04666_1-hsa04666_2)	hsa04810_1+hsa04810_2	hsa04666_1+hsa04666_2	abs(hsa04722_1-hsa04722_2)	abs(hsa04630_1-hsa04630_2)	abs(hsa04666_1-hsa04666_2)	abs(hsa04640_1-hsa04640_2)	abs(hsa04721_1-hsa04721_2)	abs(hsa04640_1-hsa04640_2)	hsa04666_1+hsa04666_2	abs(hsa04640_1-hsa04640_2)	abs(hsa04672_1-hsa04672_2)	abs(hsa04722_1-hsa04722_2)	hsa04721_1+hsa04721_2	hsa04666_1+hsa04666_2	abs(hsa04722_1-hsa04722_2)	abs(hsa04612_1-hsa04612_2)	hsa04666_1+hsa04666_2	abs(hsa04666_1-hsa04666_2)	abs(hsa04640_1-hsa04640_2)	hsa04722_1+hsa04722_2	abs(hsa04630_1-hsa04630_2)	hsa04721_1+hsa04721_2	abs(hsa04666_1-hsa04666_2)	hsa04721_1+hsa04721_2	hsa04721_1+hsa04721_2	hsa04640_1+hsa04640_2	abs(hsa04666_1-hsa04666_2)	hsa04640_1+hsa04640_2	hsa04640_1+hsa04640_2	hsa04640_1+hsa04640_2	hsa04640_1+hsa04640_2	hsa04721_1+hsa04721_2	hsa04640_1+hsa04640_2	hsa04612_1+hsa04612_2	abs(hsa04722_1-hsa04722_2)	abs(hsa04666_1-hsa04666_2)	hsa04721_1+hsa04721_2
hsa04917_1+hsa04917_2	abs(hsa04914_1-hsa04914_2)	hsa04914_1+hsa04914_2	hsa04722_1+hsa04722_2	abs(hsa04722_1-hsa04722_2)	abs(hsa04810_1-hsa04810_2)	hsa04914_1+hsa04914_2	hsa04722_1+hsa04722_2	hsa04914_1+hsa04914_2	hsa04914_1+hsa04914_2	abs(hsa04666_1-hsa04666_2)	hsa04630_1+hsa04630_2	hsa04721_1+hsa04721_2	hsa04914_1+hsa04914_2	abs(hsa04666_1-hsa04666_2)	hsa04810_1+hsa04810_2	hsa04660_1+hsa04660_2	hsa04721_1+hsa04721_2	hsa04666_1+hsa04666_2	hsa04722_1+hsa04722_2	hsa04666_1+hsa04666_2	abs(hsa04666_1-hsa04666_2)	hsa04666_1+hsa04666_2	hsa04721_1+hsa04721_2	hsa04914_1+hsa04914_2	abs(hsa04721_1-hsa04721_2)	abs(hsa04666_1-hsa04666_2)	hsa04914_1+hsa04914_2	hsa04630_1+hsa04630_2	abs(hsa04666_1-hsa04666_2)	hsa04721_1+hsa04721_2	hsa04666_1+hsa04666_2	abs(hsa04722_1-hsa04722_2)	hsa04640_1+hsa04640_2	hsa04722_1+hsa04722_2	hsa04721_1+hsa04721_2	abs(hsa04721_1-hsa04721_2)	abs(hsa04721_1-hsa04721_2)	abs(hsa04640_1-hsa04640_2)	abs(hsa04721_1-hsa04721_2)	abs(hsa04640_1-hsa04640_2)	hsa04666_1+hsa04666_2	abs(hsa04640_1-hsa04640_2)	hsa04666_1+hsa04666_2	abs(hsa04721_1-hsa04721_2)	abs(hsa04640_1-hsa04640_2)	abs(hsa04612_1-hsa04612_2)	hsa04810_1+hsa04810_2	hsa04721_1+hsa04721_2	hsa04722_1+hsa04722_2
hsa04919_1+hsa04919_2	hsa04917_1+hsa04917_2	abs(hsa04914_1-hsa04914_2)	abs(hsa04722_1-hsa04722_2)	hsa04914_1+hsa04914_2	hsa04914_1+hsa04914_2	abs(hsa04914_1-hsa04914_2)	abs(hsa04722_1-hsa04722_2)	abs(hsa04914_1-hsa04914_2)	abs(hsa04914_1-hsa04914_2)	hsa04721_1+hsa04721_2	abs(hsa04630_1-hsa04630_2)	abs(hsa04721_1-hsa04721_2)	abs(hsa04914_1-hsa04914_2)	hsa04672_1+hsa04672_2	hsa04914_1+hsa04914_2	hsa04666_1+hsa04666_2	abs(hsa04721_1-hsa04721_2)	abs(hsa04666_1-hsa04666_2)	abs(hsa04722_1-hsa04722_2)	abs(hsa04666_1-hsa04666_2)	hsa04672_1+hsa04672_2	abs(hsa04666_1-hsa04666_2)	hsa04722_1+hsa04722_2	abs(hsa04914_1-hsa04914_2)	hsa04722_1+hsa04722_2	hsa04721_1+hsa04721_2	abs(hsa04914_1-hsa04914_2)	abs(hsa04630_1-hsa04630_2)	hsa04721_1+hsa04721_2	abs(hsa04721_1-hsa04721_2)	abs(hsa04666_1-hsa04666_2)	hsa04810_1+hsa04810_2	abs(hsa04640_1-hsa04640_2)	abs(hsa04722_1-hsa04722_2)	abs(hsa04721_1-hsa04721_2)	hsa04722_1+hsa04722_2	hsa04722_1+hsa04722_2	hsa04666_1+hsa04666_2	hsa04722_1+hsa04722_2	hsa04666_1+hsa04666_2	abs(hsa04666_1-hsa04666_2)	hsa04666_1+hsa04666_2	abs(hsa04666_1-hsa04666_2)	hsa04722_1+hsa04722_2	hsa04666_1+hsa04666_2	hsa04630_1+hsa04630_2	hsa04910_1+hsa04910_2	hsa04722_1+hsa04722_2	abs(hsa04722_1-hsa04722_2)
abs(hsa04919_1-hsa04919_2)	abs(hsa04917_1-hsa04917_2)	hsa04917_1+hsa04917_2	hsa04914_1+hsa04914_2	abs(hsa04914_1-hsa04914_2)	abs(hsa04914_1-hsa04914_2)	hsa04917_1+hsa04917_2	hsa04810_1+hsa04810_2	hsa04917_1+hsa04917_2	abs(hsa04915_1-hsa04915_2)	hsa04722_1+hsa04722_2	hsa04640_1+hsa04640_2	hsa04722_1+hsa04722_2	hsa04919_1+hsa04919_2	abs(hsa04672_1-hsa04672_2)	abs(hsa04914_1-hsa04914_2)	abs(hsa04666_1-hsa04666_2)	hsa04722_1+hsa04722_2	hsa04721_1+hsa04721_2	hsa04914_1+hsa04914_2	hsa04721_1+hsa04721_2	abs(hsa04672_1-hsa04672_2)	hsa04721_1+hsa04721_2	abs(hsa04722_1-hsa04722_2)	hsa04917_1+hsa04917_2	abs(hsa04722_1-hsa04722_2)	abs(hsa04721_1-hsa04721_2)	hsa04919_1+hsa04919_2	hsa04640_1+hsa04640_2	hsa04722_1+hsa04722_2	hsa04722_1+hsa04722_2	hsa04721_1+hsa04721_2	hsa04914_1+hsa04914_2	hsa04660_1+hsa04660_2	hsa04810_1+hsa04810_2	hsa04722_1+hsa04722_2	abs(hsa04722_1-hsa04722_2)	abs(hsa04722_1-hsa04722_2)	abs(hsa04666_1-hsa04666_2)	abs(hsa04722_1-hsa04722_2)	abs(hsa04666_1-hsa04666_2)	hsa04721_1+hsa04721_2	abs(hsa04666_1-hsa04666_2)	hsa04721_1+hsa04721_2	abs(hsa04722_1-hsa04722_2)	abs(hsa04666_1-hsa04666_2)	abs(hsa04630_1-hsa04630_2)	abs(hsa04911_1-hsa04911_2)	abs(hsa04722_1-hsa04722_2)	hsa04914_1+hsa04914_2
hsa04932_1+hsa04932_2	hsa04919_1+hsa04919_2	abs(hsa04917_1-hsa04917_2)	abs(hsa04914_1-hsa04914_2)	abs(hsa04917_1-hsa04917_2)	hsa04917_1+hsa04917_2	hsa04919_1+hsa04919_2	hsa04914_1+hsa04914_2	abs(hsa04917_1-hsa04917_2)	hsa04917_1+hsa04917_2	abs(hsa04722_1-hsa04722_2)	abs(hsa04640_1-hsa04640_2)	abs(hsa04722_1-hsa04722_2)	abs(hsa04919_1-hsa04919_2)	hsa04721_1+hsa04721_2	hsa04915_1+hsa04915_2	hsa04721_1+hsa04721_2	abs(hsa04722_1-hsa04722_2)	hsa04722_1+hsa04722_2	abs(hsa04914_1-hsa04914_2)	hsa04722_1+hsa04722_2	hsa04721_1+hsa04721_2	abs(hsa04721_1-hsa04721_2)	hsa04810_1+hsa04810_2	abs(hsa04917_1-hsa04917_2)	hsa04914_1+hsa04914_2	hsa04722_1+hsa04722_2	abs(hsa04919_1-hsa04919_2)	abs(hsa04640_1-hsa04640_2)	abs(hsa04722_1-hsa04722_2)	abs(hsa04722_1-hsa04722_2)	abs(hsa04721_1-hsa04721_2)	abs(hsa04914_1-hsa04914_2)	hsa04666_1+hsa04666_2	abs(hsa04910_1-hsa04910_2)	abs(hsa04722_1-hsa04722_2)	hsa04914_1+hsa04914_2	hsa04914_1+hsa04914_2	hsa04668_1+hsa04668_2	hsa04914_1+hsa04914_2	hsa04721_1+hsa04721_2	hsa04722_1+hsa04722_2	hsa04721_1+hsa04721_2	hsa04722_1+hsa04722_2	hsa04810_1+hsa04810_2	hsa04721_1+hsa04721_2	abs(hsa04640_1-hsa04640_2)	hsa04914_1+hsa04914_2	hsa04810_1+hsa04810_2	abs(hsa04914_1-hsa04914_2)
abs(hsa04932_1-hsa04932_2)	abs(hsa04919_1-hsa04919_2)	hsa04919_1+hsa04919_2	abs(hsa04915_1-hsa04915_2)	hsa04919_1+hsa04919_2	abs(hsa04917_1-hsa04917_2)	abs(hsa04919_1-hsa04919_2)	abs(hsa04914_1-hsa04914_2)	hsa04919_1+hsa04919_2	abs(hsa04917_1-hsa04917_2)	hsa04910_1+hsa04910_2	hsa04666_1+hsa04666_2	hsa04810_1+hsa04810_2	hsa04932_1+hsa04932_2	abs(hsa04721_1-hsa04721_2)	hsa04917_1+hsa04917_2	hsa04722_1+hsa04722_2	hsa04810_1+hsa04810_2	abs(hsa04722_1-hsa04722_2)	hsa04917_1+hsa04917_2	abs(hsa04722_1-hsa04722_2)	hsa04722_1+hsa04722_2	hsa04722_1+hsa04722_2	hsa04914_1+hsa04914_2	hsa04919_1+hsa04919_2	abs(hsa04914_1-hsa04914_2)	abs(hsa04722_1-hsa04722_2)	hsa04932_1+hsa04932_2	hsa04666_1+hsa04666_2	hsa04914_1+hsa04914_2	hsa04911_1+hsa04911_2	hsa04722_1+hsa04722_2	hsa04917_1+hsa04917_2	abs(hsa04666_1-hsa04666_2)	hsa04914_1+hsa04914_2	hsa04810_1+hsa04810_2	abs(hsa04914_1-hsa04914_2)	abs(hsa04914_1-hsa04914_2)	hsa04721_1+hsa04721_2	abs(hsa04914_1-hsa04914_2)	hsa04722_1+hsa04722_2	abs(hsa04722_1-hsa04722_2)	hsa04722_1+hsa04722_2	abs(hsa04722_1-hsa04722_2)	hsa04914_1+hsa04914_2	hsa04722_1+hsa04722_2	hsa04666_1+hsa04666_2	abs(hsa04914_1-hsa04914_2)	abs(hsa04810_1-hsa04810_2)	hsa04917_1+hsa04917_2
abs(hsa04961_1-hsa04961_2)	hsa04932_1+hsa04932_2	abs(hsa04919_1-hsa04919_2)	hsa04917_1+hsa04917_2	abs(hsa04919_1-hsa04919_2)	hsa04919_1+hsa04919_2	hsa04932_1+hsa04932_2	hsa04917_1+hsa04917_2	abs(hsa04919_1-hsa04919_2)	hsa04919_1+hsa04919_2	hsa04914_1+hsa04914_2	abs(hsa04666_1-hsa04666_2)	hsa04910_1+hsa04910_2	abs(hsa04932_1-hsa04932_2)	hsa04722_1+hsa04722_2	abs(hsa04917_1-hsa04917_2)	abs(hsa04722_1-hsa04722_2)	hsa04914_1+hsa04914_2	hsa04810_1+hsa04810_2	abs(hsa04917_1-hsa04917_2)	hsa04914_1+hsa04914_2	hsa04914_1+hsa04914_2	abs(hsa04722_1-hsa04722_2)	abs(hsa04914_1-hsa04914_2)	abs(hsa04919_1-hsa04919_2)	hsa04917_1+hsa04917_2	hsa04914_1+hsa04914_2	abs(hsa04932_1-hsa04932_2)	abs(hsa04666_1-hsa04666_2)	abs(hsa04914_1-hsa04914_2)	abs(hsa04911_1-hsa04911_2)	abs(hsa04722_1-hsa04722_2)	hsa04919_1+hsa04919_2	hsa04721_1+hsa04721_2	abs(hsa04914_1-hsa04914_2)	hsa04914_1+hsa04914_2	hsa04917_1+hsa04917_2	hsa04917_1+hsa04917_2	abs(hsa04721_1-hsa04721_2)	hsa04917_1+hsa04917_2	abs(hsa04722_1-hsa04722_2)	hsa04914_1+hsa04914_2	abs(hsa04722_1-hsa04722_2)	hsa04810_1+hsa04810_2	abs(hsa04914_1-hsa04914_2)	abs(hsa04722_1-hsa04722_2)	abs(hsa04666_1-hsa04666_2)	hsa04917_1+hsa04917_2	hsa04914_1+hsa04914_2	hsa04919_1+hsa04919_2
hsa05010_1+hsa05010_2	abs(hsa04932_1-hsa04932_2)	hsa04932_1+hsa04932_2	hsa04919_1+hsa04919_2	hsa04932_1+hsa04932_2	abs(hsa04919_1-hsa04919_2)	abs(hsa04932_1-hsa04932_2)	abs(hsa04917_1-hsa04917_2)	hsa04932_1+hsa04932_2	abs(hsa04919_1-hsa04919_2)	abs(hsa04914_1-hsa04914_2)	hsa04721_1+hsa04721_2	hsa04914_1+hsa04914_2	hsa04961_1+hsa04961_2	abs(hsa04722_1-hsa04722_2)	hsa04919_1+hsa04919_2	abs(hsa04911_1-hsa04911_2)	abs(hsa04914_1-hsa04914_2)	hsa04914_1+hsa04914_2	hsa04919_1+hsa04919_2	abs(hsa04914_1-hsa04914_2)	abs(hsa04914_1-hsa04914_2)	hsa04914_1+hsa04914_2	hsa04919_1+hsa04919_2	hsa04932_1+hsa04932_2	abs(hsa04917_1-hsa04917_2)	abs(hsa04914_1-hsa04914_2)	hsa04961_1+hsa04961_2	hsa04721_1+hsa04721_2	hsa04917_1+hsa04917_2	hsa04914_1+hsa04914_2	hsa04910_1+hsa04910_2	abs(hsa04919_1-hsa04919_2)	abs(hsa04721_1-hsa04721_2)	hsa04919_1+hsa04919_2	abs(hsa04914_1-hsa04914_2)	abs(hsa04917_1-hsa04917_2)	abs(hsa04917_1-hsa04917_2)	hsa04722_1+hsa04722_2	abs(hsa04917_1-hsa04917_2)	hsa04810_1+hsa04810_2	abs(hsa04914_1-hsa04914_2)	hsa04810_1+hsa04810_2	hsa04914_1+hsa04914_2	hsa04917_1+hsa04917_2	hsa04914_1+hsa04914_2	abs(hsa04672_1-hsa04672_2)	abs(hsa04917_1-hsa04917_2)	abs(hsa04914_1-hsa04914_2)	abs(hsa04919_1-hsa04919_2)
abs(hsa05010_1-hsa05010_2)	hsa04961_1+hsa04961_2	abs(hsa04932_1-hsa04932_2)	abs(hsa04919_1-hsa04919_2)	abs(hsa04932_1-hsa04932_2)	hsa04932_1+hsa04932_2	hsa05010_1+hsa05010_2	hsa04919_1+hsa04919_2	abs(hsa04932_1-hsa04932_2)	hsa04920_1+hsa04920_2	hsa04917_1+hsa04917_2	abs(hsa04721_1-hsa04721_2)	abs(hsa04914_1-hsa04914_2)	abs(hsa04961_1-hsa04961_2)	hsa04914_1+hsa04914_2	abs(hsa04919_1-hsa04919_2)	hsa04914_1+hsa04914_2	hsa04919_1+hsa04919_2	abs(hsa04914_1-hsa04914_2)	abs(hsa04919_1-hsa04919_2)	hsa04917_1+hsa04917_2	hsa04915_1+hsa04915_2	abs(hsa04914_1-hsa04914_2)	abs(hsa04919_1-hsa04919_2)	abs(hsa04932_1-hsa04932_2)	hsa04919_1+hsa04919_2	hsa04917_1+hsa04917_2	abs(hsa04961_1-hsa04961_2)	abs(hsa04721_1-hsa04721_2)	hsa04919_1+hsa04919_2	abs(hsa04914_1-hsa04914_2)	hsa04914_1+hsa04914_2	hsa04932_1+hsa04932_2	hsa04722_1+hsa04722_2	abs(hsa04919_1-hsa04919_2)	hsa04917_1+hsa04917_2	hsa04919_1+hsa04919_2	hsa04919_1+hsa04919_2	hsa04810_1+hsa04810_2	hsa04919_1+hsa04919_2	hsa04914_1+hsa04914_2	hsa04917_1+hsa04917_2	hsa04914_1+hsa04914_2	abs(hsa04914_1-hsa04914_2)	abs(hsa04917_1-hsa04917_2)	abs(hsa04914_1-hsa04914_2)	hsa04721_1+hsa04721_2	hsa04919_1+hsa04919_2	hsa04917_1+hsa04917_2	hsa04932_1+hsa04932_2
hsa05012_1+hsa05012_2	abs(hsa04961_1-hsa04961_2)	hsa05010_1+hsa05010_2	hsa04932_1+hsa04932_2	hsa04961_1+hsa04961_2	abs(hsa04932_1-hsa04932_2)	abs(hsa05010_1-hsa05010_2)	abs(hsa04919_1-hsa04919_2)	hsa04961_1+hsa04961_2	hsa04932_1+hsa04932_2	abs(hsa04917_1-hsa04917_2)	hsa04722_1+hsa04722_2	hsa04917_1+hsa04917_2	hsa05010_1+hsa05010_2	abs(hsa04914_1-hsa04914_2)	hsa04932_1+hsa04932_2	abs(hsa04914_1-hsa04914_2)	abs(hsa04919_1-hsa04919_2)	hsa04919_1+hsa04919_2	hsa04932_1+hsa04932_2	abs(hsa04917_1-hsa04917_2)	abs(hsa04917_1-hsa04917_2)	hsa04917_1+hsa04917_2	hsa04932_1+hsa04932_2	hsa04961_1+hsa04961_2	abs(hsa04919_1-hsa04919_2)	abs(hsa04917_1-hsa04917_2)	hsa05010_1+hsa05010_2	hsa04722_1+hsa04722_2	abs(hsa04919_1-hsa04919_2)	hsa04917_1+hsa04917_2	abs(hsa04914_1-hsa04914_2)	abs(hsa04932_1-hsa04932_2)	abs(hsa04722_1-hsa04722_2)	hsa04932_1+hsa04932_2	hsa04919_1+hsa04919_2	abs(hsa04919_1-hsa04919_2)	abs(hsa04919_1-hsa04919_2)	hsa04914_1+hsa04914_2	abs(hsa04919_1-hsa04919_2)	abs(hsa04914_1-hsa04914_2)	abs(hsa04917_1-hsa04917_2)	abs(hsa04914_1-hsa04914_2)	hsa04917_1+hsa04917_2	hsa04919_1+hsa04919_2	hsa04919_1+hsa04919_2	abs(hsa04721_1-hsa04721_2)	abs(hsa04919_1-hsa04919_2)	abs(hsa04917_1-hsa04917_2)	abs(hsa04932_1-hsa04932_2)
abs(hsa05012_1-hsa05012_2)	hsa05010_1+hsa05010_2	hsa05012_1+hsa05012_2	abs(hsa04932_1-hsa04932_2)	abs(hsa04961_1-hsa04961_2)	hsa04961_1+hsa04961_2	hsa05012_1+hsa05012_2	hsa04932_1+hsa04932_2	abs(hsa04961_1-hsa04961_2)	abs(hsa04932_1-hsa04932_2)	hsa04919_1+hsa04919_2	abs(hsa04722_1-hsa04722_2)	hsa04919_1+hsa04919_2	abs(hsa05010_1-hsa05010_2)	hsa04917_1+hsa04917_2	abs(hsa04932_1-hsa04932_2)	hsa04917_1+hsa04917_2	hsa04932_1+hsa04932_2	abs(hsa04919_1-hsa04919_2)	abs(hsa04932_1-hsa04932_2)	hsa04919_1+hsa04919_2	hsa04919_1+hsa04919_2	hsa04919_1+hsa04919_2	abs(hsa04932_1-hsa04932_2)	abs(hsa04961_1-hsa04961_2)	hsa04932_1+hsa04932_2	hsa04919_1+hsa04919_2	hsa05012_1+hsa05012_2	abs(hsa04722_1-hsa04722_2)	hsa04932_1+hsa04932_2	abs(hsa04917_1-hsa04917_2)	hsa04915_1+hsa04915_2	hsa04961_1+hsa04961_2	hsa04810_1+hsa04810_2	abs(hsa04932_1-hsa04932_2)	abs(hsa04919_1-hsa04919_2)	hsa04932_1+hsa04932_2	hsa04932_1+hsa04932_2	abs(hsa04914_1-hsa04914_2)	hsa04932_1+hsa04932_2	hsa04917_1+hsa04917_2	hsa04919_1+hsa04919_2	hsa04915_1+hsa04915_2	hsa04919_1+hsa04919_2	abs(hsa04919_1-hsa04919_2)	abs(hsa04919_1-hsa04919_2)	hsa04722_1+hsa04722_2	hsa04932_1+hsa04932_2	hsa04919_1+hsa04919_2	hsa04961_1+hsa04961_2
hsa05016_1+hsa05016_2	abs(hsa05010_1-hsa05010_2)	abs(hsa05012_1-hsa05012_2)	hsa05010_1+hsa05010_2	hsa05010_1+hsa05010_2	hsa04966_1+hsa04966_2	abs(hsa05012_1-hsa05012_2)	abs(hsa04932_1-hsa04932_2)	hsa05010_1+hsa05010_2	hsa04961_1+hsa04961_2	abs(hsa04919_1-hsa04919_2)	hsa04914_1+hsa04914_2	abs(hsa04919_1-hsa04919_2)	hsa05012_1+hsa05012_2	abs(hsa04917_1-hsa04917_2)	hsa04961_1+hsa04961_2	abs(hsa04917_1-hsa04917_2)	abs(hsa04932_1-hsa04932_2)	hsa04932_1+hsa04932_2	hsa04961_1+hsa04961_2	abs(hsa04919_1-hsa04919_2)	abs(hsa04919_1-hsa04919_2)	abs(hsa04919_1-hsa04919_2)	hsa04961_1+hsa04961_2	hsa05010_1+hsa05010_2	abs(hsa04932_1-hsa04932_2)	abs(hsa04919_1-hsa04919_2)	abs(hsa05012_1-hsa05012_2)	hsa04810_1+hsa04810_2	abs(hsa04932_1-hsa04932_2)	hsa04919_1+hsa04919_2	hsa04917_1+hsa04917_2	hsa05010_1+hsa05010_2	hsa04914_1+hsa04914_2	hsa04961_1+hsa04961_2	hsa04932_1+hsa04932_2	abs(hsa04932_1-hsa04932_2)	abs(hsa04932_1-hsa04932_2)	hsa04919_1+hsa04919_2	abs(hsa04932_1-hsa04932_2)	abs(hsa04917_1-hsa04917_2)	abs(hsa04919_1-hsa04919_2)	abs(hsa04917_1-hsa04917_2)	abs(hsa04919_1-hsa04919_2)	hsa04932_1+hsa04932_2	hsa04932_1+hsa04932_2	abs(hsa04722_1-hsa04722_2)	abs(hsa04932_1-hsa04932_2)	abs(hsa04919_1-hsa04919_2)	abs(hsa04961_1-hsa04961_2)
abs(hsa05016_1-hsa05016_2)	hsa05012_1+hsa05012_2	hsa05016_1+hsa05016_2	abs(hsa05010_1-hsa05010_2)	abs(hsa05010_1-hsa05010_2)	hsa05010_1+hsa05010_2	hsa05016_1+hsa05016_2	hsa04961_1+hsa04961_2	hsa05012_1+hsa05012_2	abs(hsa04961_1-hsa04961_2)	hsa04932_1+hsa04932_2	abs(hsa04914_1-hsa04914_2)	hsa04932_1+hsa04932_2	abs(hsa05012_1-hsa05012_2)	hsa04919_1+hsa04919_2	abs(hsa04961_1-hsa04961_2)	hsa04919_1+hsa04919_2	hsa04961_1+hsa04961_2	abs(hsa04932_1-hsa04932_2)	abs(hsa04961_1-hsa04961_2)	hsa04932_1+hsa04932_2	hsa04932_1+hsa04932_2	hsa04932_1+hsa04932_2	abs(hsa04961_1-hsa04961_2)	abs(hsa05010_1-hsa05010_2)	hsa04961_1+hsa04961_2	hsa04932_1+hsa04932_2	hsa05016_1+hsa05016_2	hsa04914_1+hsa04914_2	abs(hsa04940_1-hsa04940_2)	abs(hsa04919_1-hsa04919_2)	abs(hsa04917_1-hsa04917_2)	abs(hsa05010_1-hsa05010_2)	abs(hsa04914_1-hsa04914_2)	hsa05010_1+hsa05010_2	abs(hsa04932_1-hsa04932_2)	hsa04961_1+hsa04961_2	hsa04961_1+hsa04961_2	abs(hsa04919_1-hsa04919_2)	hsa05010_1+hsa05010_2	hsa04919_1+hsa04919_2	hsa04932_1+hsa04932_2	hsa04919_1+hsa04919_2	hsa04932_1+hsa04932_2	abs(hsa04932_1-hsa04932_2)	abs(hsa04932_1-hsa04932_2)	abs(hsa04911_1-hsa04911_2)	abs(hsa04961_1-hsa04961_2)	hsa04932_1+hsa04932_2	hsa05010_1+hsa05010_2
hsa05034_1+hsa05034_2	abs(hsa05012_1-hsa05012_2)	abs(hsa05016_1-hsa05016_2)	hsa05012_1+hsa05012_2	hsa05012_1+hsa05012_2	abs(hsa05010_1-hsa05010_2)	abs(hsa05016_1-hsa05016_2)	abs(hsa04961_1-hsa04961_2)	hsa05016_1+hsa05016_2	hsa05010_1+hsa05010_2	abs(hsa04932_1-hsa04932_2)	hsa04915_1+hsa04915_2	abs(hsa04932_1-hsa04932_2)	hsa05016_1+hsa05016_2	abs(hsa04919_1-hsa04919_2)	hsa05010_1+hsa05010_2	abs(hsa04919_1-hsa04919_2)	hsa05010_1+hsa05010_2	hsa04961_1+hsa04961_2	hsa05010_1+hsa05010_2	abs(hsa04932_1-hsa04932_2)	abs(hsa04932_1-hsa04932_2)	abs(hsa04932_1-hsa04932_2)	hsa05010_1+hsa05010_2	hsa05012_1+hsa05012_2	abs(hsa04961_1-hsa04961_2)	abs(hsa04932_1-hsa04932_2)	abs(hsa05016_1-hsa05016_2)	abs(hsa04914_1-hsa04914_2)	hsa04961_1+hsa04961_2	hsa04932_1+hsa04932_2	hsa04919_1+hsa04919_2	hsa05012_1+hsa05012_2	hsa04917_1+hsa04917_2	abs(hsa05010_1-hsa05010_2)	hsa04961_1+hsa04961_2	abs(hsa04961_1-hsa04961_2)	hsa04966_1+hsa04966_2	hsa04932_1+hsa04932_2	abs(hsa05010_1-hsa05010_2)	abs(hsa04919_1-hsa04919_2)	abs(hsa04932_1-hsa04932_2)	abs(hsa04919_1-hsa04919_2)	abs(hsa04932_1-hsa04932_2)	abs(hsa04961_1-hsa04961_2)	hsa04940_1+hsa04940_2	hsa04914_1+hsa04914_2	hsa05010_1+hsa05010_2	abs(hsa04932_1-hsa04932_2)	hsa05012_1+hsa05012_2
abs(hsa05034_1-hsa05034_2)	hsa05016_1+hsa05016_2	hsa05034_1+hsa05034_2	abs(hsa05012_1-hsa05012_2)	abs(hsa05012_1-hsa05012_2)	hsa05012_1+hsa05012_2	hsa05034_1+hsa05034_2	hsa05010_1+hsa05010_2	abs(hsa05016_1-hsa05016_2)	abs(hsa05010_1-hsa05010_2)	hsa04961_1+hsa04961_2	hsa04917_1+hsa04917_2	hsa04940_1+hsa04940_2	abs(hsa05016_1-hsa05016_2)	hsa04932_1+hsa04932_2	abs(hsa05010_1-hsa05010_2)	hsa04932_1+hsa04932_2	abs(hsa05010_1-hsa05010_2)	hsa05010_1+hsa05010_2	abs(hsa05010_1-hsa05010_2)	hsa04961_1+hsa04961_2	hsa04940_1+hsa04940_2	hsa04940_1+hsa04940_2	abs(hsa05010_1-hsa05010_2)	abs(hsa05012_1-hsa05012_2)	hsa05010_1+hsa05010_2	hsa04961_1+hsa04961_2	hsa05034_1+hsa05034_2	hsa04917_1+hsa04917_2	abs(hsa04961_1-hsa04961_2)	abs(hsa04932_1-hsa04932_2)	abs(hsa04919_1-hsa04919_2)	abs(hsa05012_1-hsa05012_2)	hsa04919_1+hsa04919_2	hsa05012_1+hsa05012_2	abs(hsa04961_1-hsa04961_2)	hsa05010_1+hsa05010_2	hsa05010_1+hsa05010_2	abs(hsa04932_1-hsa04932_2)	hsa05012_1+hsa05012_2	hsa04932_1+hsa04932_2	abs(hsa04940_1-hsa04940_2)	hsa04932_1+hsa04932_2	hsa04961_1+hsa04961_2	hsa05010_1+hsa05010_2	abs(hsa04940_1-hsa04940_2)	abs(hsa04914_1-hsa04914_2)	abs(hsa05010_1-hsa05010_2)	hsa04961_1+hsa04961_2	abs(hsa05012_1-hsa05012_2)
hsa05100_1+hsa05100_2	abs(hsa05016_1-hsa05016_2)	abs(hsa05034_1-hsa05034_2)	hsa05016_1+hsa05016_2	hsa05016_1+hsa05016_2	abs(hsa05012_1-hsa05012_2)	abs(hsa05034_1-hsa05034_2)	abs(hsa05010_1-hsa05010_2)	hsa05034_1+hsa05034_2	hsa05012_1+hsa05012_2	hsa05010_1+hsa05010_2	abs(hsa04917_1-hsa04917_2)	hsa04961_1+hsa04961_2	hsa05034_1+hsa05034_2	abs(hsa04932_1-hsa04932_2)	hsa05012_1+hsa05012_2	abs(hsa04932_1-hsa04932_2)	hsa05012_1+hsa05012_2	hsa05012_1+hsa05012_2	hsa05012_1+hsa05012_2	abs(hsa04961_1-hsa04961_2)	hsa04961_1+hsa04961_2	hsa04961_1+hsa04961_2	hsa05012_1+hsa05012_2	hsa05016_1+hsa05016_2	abs(hsa05010_1-hsa05010_2)	abs(hsa04961_1-hsa04961_2)	abs(hsa05034_1-hsa05034_2)	abs(hsa04917_1-hsa04917_2)	hsa05010_1+hsa05010_2	hsa04961_1+hsa04961_2	abs(hsa04920_1-hsa04920_2)	hsa05016_1+hsa05016_2	abs(hsa04919_1-hsa04919_2)	abs(hsa05012_1-hsa05012_2)	hsa05010_1+hsa05010_2	abs(hsa05010_1-hsa05010_2)	abs(hsa05010_1-hsa05010_2)	abs(hsa04940_1-hsa04940_2)	abs(hsa05012_1-hsa05012_2)	abs(hsa04932_1-hsa04932_2)	abs(hsa04961_1-hsa04961_2)	abs(hsa04932_1-hsa04932_2)	hsa05010_1+hsa05010_2	abs(hsa05010_1-hsa05010_2)	hsa04961_1+hsa04961_2	hsa04917_1+hsa04917_2	hsa05012_1+hsa05012_2	abs(hsa04961_1-hsa04961_2)	hsa05016_1+hsa05016_2
abs(hsa05100_1-hsa05100_2)	hsa05034_1+hsa05034_2	hsa05100_1+hsa05100_2	abs(hsa05016_1-hsa05016_2)	abs(hsa05016_1-hsa05016_2)	hsa05016_1+hsa05016_2	hsa05100_1+hsa05100_2	hsa05012_1+hsa05012_2	abs(hsa05034_1-hsa05034_2)	abs(hsa05012_1-hsa05012_2)	abs(hsa05010_1-hsa05010_2)	hsa04919_1+hsa04919_2	hsa05010_1+hsa05010_2	abs(hsa05034_1-hsa05034_2)	hsa04961_1+hsa04961_2	abs(hsa05012_1-hsa05012_2)	hsa04961_1+hsa04961_2	abs(hsa05012_1-hsa05012_2)	abs(hsa05012_1-hsa05012_2)	abs(hsa05012_1-hsa05012_2)	hsa05010_1+hsa05010_2	abs(hsa04961_1-hsa04961_2)	abs(hsa04961_1-hsa04961_2)	abs(hsa05012_1-hsa05012_2)	abs(hsa05016_1-hsa05016_2)	hsa05012_1+hsa05012_2	hsa05010_1+hsa05010_2	hsa05100_1+hsa05100_2	hsa04919_1+hsa04919_2	abs(hsa05010_1-hsa05010_2)	abs(hsa04961_1-hsa04961_2)	hsa04932_1+hsa04932_2	abs(hsa05016_1-hsa05016_2)	hsa04932_1+hsa04932_2	hsa05016_1+hsa05016_2	abs(hsa05010_1-hsa05010_2)	hsa05012_1+hsa05012_2	hsa05012_1+hsa05012_2	hsa04961_1+hsa04961_2	hsa05016_1+hsa05016_2	hsa04961_1+hsa04961_2	hsa05010_1+hsa05010_2	hsa04961_1+hsa04961_2	abs(hsa05010_1-hsa05010_2)	hsa05012_1+hsa05012_2	abs(hsa04961_1-hsa04961_2)	abs(hsa04917_1-hsa04917_2)	abs(hsa05012_1-hsa05012_2)	hsa05010_1+hsa05010_2	abs(hsa05016_1-hsa05016_2)
hsa05161_1+hsa05161_2	abs(hsa05034_1-hsa05034_2)	hsa05130_1+hsa05130_2	hsa05034_1+hsa05034_2	hsa05034_1+hsa05034_2	abs(hsa05016_1-hsa05016_2)	hsa05161_1+hsa05161_2	abs(hsa05012_1-hsa05012_2)	hsa05100_1+hsa05100_2	hsa05016_1+hsa05016_2	hsa05012_1+hsa05012_2	abs(hsa04919_1-hsa04919_2)	abs(hsa05010_1-hsa05010_2)	hsa05100_1+hsa05100_2	abs(hsa04961_1-hsa04961_2)	hsa05014_1+hsa05014_2	abs(hsa04961_1-hsa04961_2)	hsa05016_1+hsa05016_2	hsa05016_1+hsa05016_2	hsa05016_1+hsa05016_2	abs(hsa05010_1-hsa05010_2)	hsa04966_1+hsa04966_2	hsa05010_1+hsa05010_2	hsa05016_1+hsa05016_2	hsa05034_1+hsa05034_2	abs(hsa05012_1-hsa05012_2)	abs(hsa05010_1-hsa05010_2)	abs(hsa05110_1-hsa05110_2)	abs(hsa04919_1-hsa04919_2)	hsa05012_1+hsa05012_2	hsa05010_1+hsa05010_2	abs(hsa04932_1-hsa04932_2)	hsa05034_1+hsa05034_2	abs(hsa04932_1-hsa04932_2)	abs(hsa05016_1-hsa05016_2)	hsa05012_1+hsa05012_2	abs(hsa05012_1-hsa05012_2)	abs(hsa05012_1-hsa05012_2)	hsa05010_1+hsa05010_2	abs(hsa05016_1-hsa05016_2)	abs(hsa04961_1-hsa04961_2)	abs(hsa05010_1-hsa05010_2)	abs(hsa04961_1-hsa04961_2)	hsa05012_1+hsa05012_2	abs(hsa05012_1-hsa05012_2)	hsa05010_1+hsa05010_2	hsa04919_1+hsa04919_2	hsa05016_1+hsa05016_2	abs(hsa05010_1-hsa05010_2)	hsa05034_1+hsa05034_2
hsa05166_1+hsa05166_2	hsa05100_1+hsa05100_2	hsa05161_1+hsa05161_2	abs(hsa05034_1-hsa05034_2)	abs(hsa05034_1-hsa05034_2)	hsa05034_1+hsa05034_2	hsa05166_1+hsa05166_2	hsa05016_1+hsa05016_2	abs(hsa05100_1-hsa05100_2)	abs(hsa05016_1-hsa05016_2)	abs(hsa05012_1-hsa05012_2)	hsa04932_1+hsa04932_2	hsa05012_1+hsa05012_2	abs(hsa05100_1-hsa05100_2)	hsa05010_1+hsa05010_2	abs(hsa05014_1-hsa05014_2)	hsa05010_1+hsa05010_2	abs(hsa05016_1-hsa05016_2)	abs(hsa05016_1-hsa05016_2)	abs(hsa05016_1-hsa05016_2)	hsa05012_1+hsa05012_2	hsa05010_1+hsa05010_2	abs(hsa05010_1-hsa05010_2)	abs(hsa05016_1-hsa05016_2)	abs(hsa05034_1-hsa05034_2)	hsa05016_1+hsa05016_2	hsa05012_1+hsa05012_2	hsa05161_1+hsa05161_2	hsa04932_1+hsa04932_2	abs(hsa05012_1-hsa05012_2)	abs(hsa05010_1-hsa05010_2)	hsa04961_1+hsa04961_2	abs(hsa05034_1-hsa05034_2)	hsa04961_1+hsa04961_2	hsa05034_1+hsa05034_2	abs(hsa05012_1-hsa05012_2)	hsa05016_1+hsa05016_2	hsa05016_1+hsa05016_2	abs(hsa05010_1-hsa05010_2)	hsa05034_1+hsa05034_2	hsa05010_1+hsa05010_2	hsa05012_1+hsa05012_2	hsa05010_1+hsa05010_2	abs(hsa05012_1-hsa05012_2)	hsa05016_1+hsa05016_2	abs(hsa05010_1-hsa05010_2)	abs(hsa04919_1-hsa04919_2)	abs(hsa05016_1-hsa05016_2)	hsa05012_1+hsa05012_2	abs(hsa05034_1-hsa05034_2)
abs(hsa05166_1-hsa05166_2)	abs(hsa05100_1-hsa05100_2)	abs(hsa05161_1-hsa05161_2)	hsa05100_1+hsa05100_2	hsa05100_1+hsa05100_2	abs(hsa05034_1-hsa05034_2)	abs(hsa05166_1-hsa05166_2)	abs(hsa05016_1-hsa05016_2)	hsa05161_1+hsa05161_2	hsa05034_1+hsa05034_2	hsa05016_1+hsa05016_2	abs(hsa04932_1-hsa04932_2)	abs(hsa05012_1-hsa05012_2)	hsa05161_1+hsa05161_2	abs(hsa05010_1-hsa05010_2)	hsa05016_1+hsa05016_2	hsa05012_1+hsa05012_2	hsa05034_1+hsa05034_2	hsa05034_1+hsa05034_2	hsa05034_1+hsa05034_2	abs(hsa05012_1-hsa05012_2)	abs(hsa05010_1-hsa05010_2)	hsa05012_1+hsa05012_2	hsa05034_1+hsa05034_2	hsa05100_1+hsa05100_2	abs(hsa05016_1-hsa05016_2)	abs(hsa05012_1-hsa05012_2)	abs(hsa05161_1-hsa05161_2)	abs(hsa04932_1-hsa04932_2)	hsa05016_1+hsa05016_2	hsa05012_1+hsa05012_2	abs(hsa04961_1-hsa04961_2)	hsa05110_1+hsa05110_2	hsa05010_1+hsa05010_2	abs(hsa05034_1-hsa05034_2)	hsa05016_1+hsa05016_2	abs(hsa05016_1-hsa05016_2)	abs(hsa05016_1-hsa05016_2)	hsa05012_1+hsa05012_2	abs(hsa05034_1-hsa05034_2)	abs(hsa05010_1-hsa05010_2)	abs(hsa05012_1-hsa05012_2)	hsa05012_1+hsa05012_2	hsa05014_1+hsa05014_2	abs(hsa05016_1-hsa05016_2)	hsa05012_1+hsa05012_2	hsa04932_1+hsa04932_2	hsa05034_1+hsa05034_2	abs(hsa05012_1-hsa05012_2)	hsa05100_1+hsa05100_2
hsa05168_1+hsa05168_2	abs(hsa05120_1-hsa05120_2)	hsa05166_1+hsa05166_2	abs(hsa05100_1-hsa05100_2)	abs(hsa05100_1-hsa05100_2)	hsa05100_1+hsa05100_2	hsa05168_1+hsa05168_2	hsa05034_1+hsa05034_2	abs(hsa05161_1-hsa05161_2)	abs(hsa05034_1-hsa05034_2)	abs(hsa05016_1-hsa05016_2)	hsa04961_1+hsa04961_2	hsa05016_1+hsa05016_2	hsa05166_1+hsa05166_2	hsa05012_1+hsa05012_2	abs(hsa05016_1-hsa05016_2)	abs(hsa05012_1-hsa05012_2)	abs(hsa05034_1-hsa05034_2)	abs(hsa05034_1-hsa05034_2)	abs(hsa05034_1-hsa05034_2)	hsa05016_1+hsa05016_2	hsa05012_1+hsa05012_2	abs(hsa05012_1-hsa05012_2)	abs(hsa05034_1-hsa05034_2)	hsa05161_1+hsa05161_2	hsa05034_1+hsa05034_2	hsa05016_1+hsa05016_2	hsa05166_1+hsa05166_2	hsa04961_1+hsa04961_2	abs(hsa05016_1-hsa05016_2)	abs(hsa05012_1-hsa05012_2)	hsa05010_1+hsa05010_2	hsa05161_1+hsa05161_2	abs(hsa05010_1-hsa05010_2)	hsa05100_1+hsa05100_2	abs(hsa05016_1-hsa05016_2)	hsa05034_1+hsa05034_2	hsa05034_1+hsa05034_2	abs(hsa05012_1-hsa05012_2)	hsa05100_1+hsa05100_2	hsa05012_1+hsa05012_2	hsa05016_1+hsa05016_2	abs(hsa05012_1-hsa05012_2)	abs(hsa05014_1-hsa05014_2)	hsa05034_1+hsa05034_2	abs(hsa05012_1-hsa05012_2)	abs(hsa04932_1-hsa04932_2)	abs(hsa05034_1-hsa05034_2)	hsa05016_1+hsa05016_2	abs(hsa05100_1-hsa05100_2)
abs(hsa05168_1-hsa05168_2)	hsa05161_1+hsa05161_2	abs(hsa05166_1-hsa05166_2)	hsa05110_1+hsa05110_2	hsa05161_1+hsa05161_2	hsa05110_1+hsa05110_2	abs(hsa05168_1-hsa05168_2)	abs(hsa05034_1-hsa05034_2)	hsa05166_1+hsa05166_2	hsa05100_1+hsa05100_2	hsa05034_1+hsa05034_2	hsa05010_1+hsa05010_2	abs(hsa05016_1-hsa05016_2)	abs(hsa05166_1-hsa05166_2)	abs(hsa05012_1-hsa05012_2)	hsa05034_1+hsa05034_2	hsa05016_1+hsa05016_2	hsa05100_1+hsa05100_2	hsa05100_1+hsa05100_2	hsa05100_1+hsa05100_2	abs(hsa05016_1-hsa05016_2)	abs(hsa05012_1-hsa05012_2)	hsa05016_1+hsa05016_2	hsa05100_1+hsa05100_2	abs(hsa05161_1-hsa05161_2)	abs(hsa05034_1-hsa05034_2)	abs(hsa05016_1-hsa05016_2)	abs(hsa05166_1-hsa05166_2)	hsa05010_1+hsa05010_2	hsa05034_1+hsa05034_2	hsa05016_1+hsa05016_2	abs(hsa05010_1-hsa05010_2)	hsa05166_1+hsa05166_2	hsa05012_1+hsa05012_2	abs(hsa05100_1-hsa05100_2)	hsa05034_1+hsa05034_2	abs(hsa05034_1-hsa05034_2)	abs(hsa05034_1-hsa05034_2)	hsa05016_1+hsa05016_2	abs(hsa05100_1-hsa05100_2)	abs(hsa05012_1-hsa05012_2)	abs(hsa05016_1-hsa05016_2)	hsa05016_1+hsa05016_2	hsa05016_1+hsa05016_2	abs(hsa05034_1-hsa05034_2)	hsa05016_1+hsa05016_2	hsa04961_1+hsa04961_2	hsa05100_1+hsa05100_2	abs(hsa05016_1-hsa05016_2)	hsa05161_1+hsa05161_2
hsa05169_1+hsa05169_2	hsa05166_1+hsa05166_2	hsa05168_1+hsa05168_2	hsa05130_1+hsa05130_2	hsa05166_1+hsa05166_2	abs(hsa05110_1-hsa05110_2)	hsa05169_1+hsa05169_2	hsa05100_1+hsa05100_2	abs(hsa05166_1-hsa05166_2)	abs(hsa05100_1-hsa05100_2)	abs(hsa05034_1-hsa05034_2)	abs(hsa05010_1-hsa05010_2)	hsa05034_1+hsa05034_2	hsa05168_1+hsa05168_2	hsa05016_1+hsa05016_2	abs(hsa05034_1-hsa05034_2)	abs(hsa05016_1-hsa05016_2)	abs(hsa05100_1-hsa05100_2)	abs(hsa05100_1-hsa05100_2)	abs(hsa05100_1-hsa05100_2)	hsa05034_1+hsa05034_2	hsa05016_1+hsa05016_2	abs(hsa05016_1-hsa05016_2)	abs(hsa05100_1-hsa05100_2)	hsa05166_1+hsa05166_2	hsa05100_1+hsa05100_2	hsa05034_1+hsa05034_2	hsa05168_1+hsa05168_2	hsa05012_1+hsa05012_2	abs(hsa05034_1-hsa05034_2)	abs(hsa05016_1-hsa05016_2)	hsa05012_1+hsa05012_2	abs(hsa05166_1-hsa05166_2)	abs(hsa05012_1-hsa05012_2)	hsa05161_1+hsa05161_2	abs(hsa05034_1-hsa05034_2)	hsa05100_1+hsa05100_2	hsa05100_1+hsa05100_2	abs(hsa05016_1-hsa05016_2)	hsa05161_1+hsa05161_2	hsa05016_1+hsa05016_2	hsa05034_1+hsa05034_2	abs(hsa05016_1-hsa05016_2)	abs(hsa05016_1-hsa05016_2)	hsa05100_1+hsa05100_2	abs(hsa05016_1-hsa05016_2)	abs(hsa04961_1-hsa04961_2)	abs(hsa05100_1-hsa05100_2)	hsa05034_1+hsa05034_2	hsa05166_1+hsa05166_2
abs(hsa05169_1-hsa05169_2)	abs(hsa05166_1-hsa05166_2)	abs(hsa05168_1-hsa05168_2)	hsa05161_1+hsa05161_2	abs(hsa05166_1-hsa05166_2)	hsa05161_1+hsa05161_2	abs(hsa05169_1-hsa05169_2)	abs(hsa05100_1-hsa05100_2)	hsa05168_1+hsa05168_2	hsa05166_1+hsa05166_2	hsa05100_1+hsa05100_2	hsa05012_1+hsa05012_2	abs(hsa05034_1-hsa05034_2)	abs(hsa05168_1-hsa05168_2)	abs(hsa05016_1-hsa05016_2)	hsa05100_1+hsa05100_2	hsa05034_1+hsa05034_2	hsa05110_1+hsa05110_2	hsa05110_1+hsa05110_2	abs(hsa05120_1-hsa05120_2)	abs(hsa05034_1-hsa05034_2)	abs(hsa05016_1-hsa05016_2)	hsa05034_1+hsa05034_2	hsa05110_1+hsa05110_2	abs(hsa05166_1-hsa05166_2)	abs(hsa05100_1-hsa05100_2)	abs(hsa05034_1-hsa05034_2)	abs(hsa05168_1-hsa05168_2)	abs(hsa05012_1-hsa05012_2)	hsa05100_1+hsa05100_2	hsa05034_1+hsa05034_2	hsa05016_1+hsa05016_2	hsa05168_1+hsa05168_2	hsa05016_1+hsa05016_2	hsa05166_1+hsa05166_2	hsa05100_1+hsa05100_2	abs(hsa05100_1-hsa05100_2)	abs(hsa05100_1-hsa05100_2)	hsa05034_1+hsa05034_2	hsa05166_1+hsa05166_2	abs(hsa05016_1-hsa05016_2)	abs(hsa05034_1-hsa05034_2)	hsa05034_1+hsa05034_2	hsa05034_1+hsa05034_2	abs(hsa05100_1-hsa05100_2)	hsa05034_1+hsa05034_2	hsa05010_1+hsa05010_2	hsa05161_1+hsa05161_2	abs(hsa05034_1-hsa05034_2)	abs(hsa05166_1-hsa05166_2)
hsa05200_1+hsa05200_2	hsa05168_1+hsa05168_2	hsa05169_1+hsa05169_2	abs(hsa05161_1-hsa05161_2)	hsa05168_1+hsa05168_2	abs(hsa05161_1-hsa05161_2)	hsa05200_1+hsa05200_2	hsa05161_1+hsa05161_2	abs(hsa05168_1-hsa05168_2)	abs(hsa05166_1-hsa05166_2)	abs(hsa05100_1-hsa05100_2)	abs(hsa05012_1-hsa05012_2)	hsa05100_1+hsa05100_2	hsa05169_1+hsa05169_2	hsa05034_1+hsa05034_2	hsa05110_1+hsa05110_2	abs(hsa05034_1-hsa05034_2)	hsa05131_1+hsa05131_2	hsa05161_1+hsa05161_2	hsa05161_1+hsa05161_2	hsa05100_1+hsa05100_2	hsa05034_1+hsa05034_2	abs(hsa05034_1-hsa05034_2)	hsa05161_1+hsa05161_2	hsa05168_1+hsa05168_2	hsa05110_1+hsa05110_2	hsa05100_1+hsa05100_2	hsa05169_1+hsa05169_2	hsa05016_1+hsa05016_2	hsa05110_1+hsa05110_2	abs(hsa05034_1-hsa05034_2)	abs(hsa05016_1-hsa05016_2)	abs(hsa05168_1-hsa05168_2)	abs(hsa05016_1-hsa05016_2)	abs(hsa05166_1-hsa05166_2)	abs(hsa05100_1-hsa05100_2)	hsa05110_1+hsa05110_2	hsa05110_1+hsa05110_2	abs(hsa05034_1-hsa05034_2)	abs(hsa05166_1-hsa05166_2)	hsa05034_1+hsa05034_2	hsa05100_1+hsa05100_2	abs(hsa05034_1-hsa05034_2)	abs(hsa05034_1-hsa05034_2)	abs(hsa05130_1-hsa05130_2)	abs(hsa05034_1-hsa05034_2)	abs(hsa05010_1-hsa05010_2)	abs(hsa05161_1-hsa05161_2)	hsa05100_1+hsa05100_2	hsa05168_1+hsa05168_2
abs(hsa05200_1-hsa05200_2)	abs(hsa05168_1-hsa05168_2)	abs(hsa05169_1-hsa05169_2)	hsa05166_1+hsa05166_2	abs(hsa05168_1-hsa05168_2)	hsa05166_1+hsa05166_2	abs(hsa05200_1-hsa05200_2)	abs(hsa05161_1-hsa05161_2)	hsa05169_1+hsa05169_2	hsa05168_1+hsa05168_2	hsa05161_1+hsa05161_2	hsa05016_1+hsa05016_2	abs(hsa05100_1-hsa05100_2)	abs(hsa05169_1-hsa05169_2)	abs(hsa05034_1-hsa05034_2)	hsa05120_1+hsa05120_2	hsa05100_1+hsa05100_2	hsa05161_1+hsa05161_2	hsa05166_1+hsa05166_2	hsa05166_1+hsa05166_2	abs(hsa05100_1-hsa05100_2)	abs(hsa05034_1-hsa05034_2)	hsa05100_1+hsa05100_2	hsa05166_1+hsa05166_2	abs(hsa05168_1-hsa05168_2)	hsa05161_1+hsa05161_2	hsa05161_1+hsa05161_2	abs(hsa05169_1-hsa05169_2)	abs(hsa05016_1-hsa05016_2)	hsa05161_1+hsa05161_2	hsa05100_1+hsa05100_2	hsa05034_1+hsa05034_2	hsa05169_1+hsa05169_2	hsa05034_1+hsa05034_2	hsa05168_1+hsa05168_2	hsa05161_1+hsa05161_2	abs(hsa05161_1-hsa05161_2)	hsa05161_1+hsa05161_2	hsa05100_1+hsa05100_2	hsa05168_1+hsa05168_2	abs(hsa05034_1-hsa05034_2)	abs(hsa05100_1-hsa05100_2)	hsa05100_1+hsa05100_2	hsa05100_1+hsa05100_2	hsa05161_1+hsa05161_2	hsa05100_1+hsa05100_2	hsa05012_1+hsa05012_2	hsa05166_1+hsa05166_2	abs(hsa05100_1-hsa05100_2)	abs(hsa05168_1-hsa05168_2)
hsa05203_1+hsa05203_2	hsa05169_1+hsa05169_2	hsa05200_1+hsa05200_2	abs(hsa05166_1-hsa05166_2)	hsa05169_1+hsa05169_2	abs(hsa05166_1-hsa05166_2)	hsa05203_1+hsa05203_2	hsa05166_1+hsa05166_2	abs(hsa05169_1-hsa05169_2)	abs(hsa05168_1-hsa05168_2)	abs(hsa05161_1-hsa05161_2)	abs(hsa05016_1-hsa05016_2)	abs(hsa05110_1-hsa05110_2)	hsa05200_1+hsa05200_2	hsa05100_1+hsa05100_2	hsa05130_1+hsa05130_2	abs(hsa05100_1-hsa05100_2)	hsa05166_1+hsa05166_2	abs(hsa05166_1-hsa05166_2)	abs(hsa05166_1-hsa05166_2)	hsa05110_1+hsa05110_2	hsa05100_1+hsa05100_2	hsa05161_1+hsa05161_2	abs(hsa05166_1-hsa05166_2)	hsa05169_1+hsa05169_2	abs(hsa05161_1-hsa05161_2)	abs(hsa05161_1-hsa05161_2)	hsa05200_1+hsa05200_2	hsa05034_1+hsa05034_2	abs(hsa05161_1-hsa05161_2)	abs(hsa05100_1-hsa05100_2)	abs(hsa05034_1-hsa05034_2)	abs(hsa05169_1-hsa05169_2)	abs(hsa05034_1-hsa05034_2)	abs(hsa05168_1-hsa05168_2)	hsa05166_1+hsa05166_2	hsa05166_1+hsa05166_2	hsa05166_1+hsa05166_2	hsa05161_1+hsa05161_2	abs(hsa05168_1-hsa05168_2)	hsa05100_1+hsa05100_2	hsa05166_1+hsa05166_2	abs(hsa05100_1-hsa05100_2)	abs(hsa05100_1-hsa05100_2)	abs(hsa05161_1-hsa05161_2)	abs(hsa05100_1-hsa05100_2)	abs(hsa05012_1-hsa05012_2)	abs(hsa05166_1-hsa05166_2)	hsa05110_1+hsa05110_2	hsa05169_1+hsa05169_2
abs(hsa05203_1-hsa05203_2)	abs(hsa05169_1-hsa05169_2)	abs(hsa05200_1-hsa05200_2)	hsa05168_1+hsa05168_2	abs(hsa05169_1-hsa05169_2)	hsa05168_1+hsa05168_2	abs(hsa05203_1-hsa05203_2)	abs(hsa05166_1-hsa05166_2)	hsa05200_1+hsa05200_2	hsa05169_1+hsa05169_2	hsa05166_1+hsa05166_2	hsa05034_1+hsa05034_2	hsa05120_1+hsa05120_2	abs(hsa05200_1-hsa05200_2)	abs(hsa05100_1-hsa05100_2)	hsa05161_1+hsa05161_2	hsa05120_1+hsa05120_2	abs(hsa05166_1-hsa05166_2)	hsa05168_1+hsa05168_2	hsa05168_1+hsa05168_2	abs(hsa05161_1-hsa05161_2)	abs(hsa05100_1-hsa05100_2)	hsa05166_1+hsa05166_2	hsa05168_1+hsa05168_2	abs(hsa05169_1-hsa05169_2)	hsa05166_1+hsa05166_2	hsa05166_1+hsa05166_2	abs(hsa05200_1-hsa05200_2)	abs(hsa05034_1-hsa05034_2)	hsa05166_1+hsa05166_2	hsa05166_1+hsa05166_2	hsa05100_1+hsa05100_2	hsa05200_1+hsa05200_2	hsa05100_1+hsa05100_2	hsa05169_1+hsa05169_2	abs(hsa05166_1-hsa05166_2)	abs(hsa05166_1-hsa05166_2)	abs(hsa05166_1-hsa05166_2)	abs(hsa05161_1-hsa05161_2)	hsa05169_1+hsa05169_2	hsa05110_1+hsa05110_2	abs(hsa05166_1-hsa05166_2)	hsa05120_1+hsa05120_2	hsa05110_1+hsa05110_2	hsa05166_1+hsa05166_2	hsa05161_1+hsa05161_2	hsa05016_1+hsa05016_2	hsa05168_1+hsa05168_2	hsa05161_1+hsa05161_2	abs(hsa05169_1-hsa05169_2)
hsa05205_1+hsa05205_2	hsa05200_1+hsa05200_2	hsa05203_1+hsa05203_2	abs(hsa05168_1-hsa05168_2)	hsa05200_1+hsa05200_2	abs(hsa05168_1-hsa05168_2)	hsa05205_1+hsa05205_2	hsa05168_1+hsa05168_2	abs(hsa05200_1-hsa05200_2)	abs(hsa05169_1-hsa05169_2)	abs(hsa05166_1-hsa05166_2)	abs(hsa05034_1-hsa05034_2)	hsa05161_1+hsa05161_2	hsa05203_1+hsa05203_2	hsa05161_1+hsa05161_2	abs(hsa05161_1-hsa05161_2)	hsa05161_1+hsa05161_2	hsa05168_1+hsa05168_2	abs(hsa05168_1-hsa05168_2)	abs(hsa05168_1-hsa05168_2)	hsa05166_1+hsa05166_2	abs(hsa05110_1-hsa05110_2)	abs(hsa05166_1-hsa05166_2)	abs(hsa05168_1-hsa05168_2)	hsa05200_1+hsa05200_2	abs(hsa05166_1-hsa05166_2)	abs(hsa05166_1-hsa05166_2)	hsa05203_1+hsa05203_2	hsa05100_1+hsa05100_2	abs(hsa05166_1-hsa05166_2)	abs(hsa05166_1-hsa05166_2)	abs(hsa05100_1-hsa05100_2)	abs(hsa05200_1-hsa05200_2)	hsa05120_1+hsa05120_2	abs(hsa05169_1-hsa05169_2)	hsa05168_1+hsa05168_2	hsa05168_1+hsa05168_2	hsa05168_1+hsa05168_2	hsa05166_1+hsa05166_2	abs(hsa05169_1-hsa05169_2)	abs(hsa05110_1-hsa05110_2)	hsa05168_1+hsa05168_2	hsa05130_1+hsa05130_2	hsa05161_1+hsa05161_2	abs(hsa05166_1-hsa05166_2)	hsa05166_1+hsa05166_2	abs(hsa05016_1-hsa05016_2)	abs(hsa05168_1-hsa05168_2)	hsa05166_1+hsa05166_2	hsa05200_1+hsa05200_2
abs(hsa05205_1-hsa05205_2)	abs(hsa05200_1-hsa05200_2)	abs(hsa05203_1-hsa05203_2)	hsa05169_1+hsa05169_2	abs(hsa05200_1-hsa05200_2)	hsa05169_1+hsa05169_2	abs(hsa05205_1-hsa05205_2)	abs(hsa05168_1-hsa05168_2)	hsa05203_1+hsa05203_2	hsa05200_1+hsa05200_2	hsa05168_1+hsa05168_2	hsa05100_1+hsa05100_2	abs(hsa05161_1-hsa05161_2)	abs(hsa05203_1-hsa05203_2)	abs(hsa05161_1-hsa05161_2)	hsa05166_1+hsa05166_2	abs(hsa05161_1-hsa05161_2)	abs(hsa05168_1-hsa05168_2)	hsa05169_1+hsa05169_2	hsa05169_1+hsa05169_2	abs(hsa05166_1-hsa05166_2)	hsa05130_1+hsa05130_2	hsa05168_1+hsa05168_2	hsa05169_1+hsa05169_2	abs(hsa05200_1-hsa05200_2)	hsa05168_1+hsa05168_2	hsa05168_1+hsa05168_2	abs(hsa05203_1-hsa05203_2)	abs(hsa05100_1-hsa05100_2)	hsa05168_1+hsa05168_2	hsa05168_1+hsa05168_2	hsa05110_1+hsa05110_2	hsa05203_1+hsa05203_2	hsa05161_1+hsa05161_2	hsa05200_1+hsa05200_2	abs(hsa05168_1-hsa05168_2)	abs(hsa05168_1-hsa05168_2)	abs(hsa05168_1-hsa05168_2)	abs(hsa05166_1-hsa05166_2)	hsa05200_1+hsa05200_2	hsa05161_1+hsa05161_2	abs(hsa05168_1-hsa05168_2)	hsa05161_1+hsa05161_2	hsa05166_1+hsa05166_2	hsa05168_1+hsa05168_2	abs(hsa05166_1-hsa05166_2)	hsa05034_1+hsa05034_2	hsa05169_1+hsa05169_2	abs(hsa05166_1-hsa05166_2)	abs(hsa05200_1-hsa05200_2)
hsa05206_1+hsa05206_2	hsa05203_1+hsa05203_2	hsa05205_1+hsa05205_2	abs(hsa05169_1-hsa05169_2)	hsa05203_1+hsa05203_2	abs(hsa05169_1-hsa05169_2)	hsa05206_1+hsa05206_2	hsa05169_1+hsa05169_2	abs(hsa05203_1-hsa05203_2)	abs(hsa05200_1-hsa05200_2)	abs(hsa05168_1-hsa05168_2)	abs(hsa05100_1-hsa05100_2)	hsa05166_1+hsa05166_2	hsa05205_1+hsa05205_2	hsa05166_1+hsa05166_2	abs(hsa05166_1-hsa05166_2)	hsa05166_1+hsa05166_2	hsa05169_1+hsa05169_2	abs(hsa05169_1-hsa05169_2)	abs(hsa05169_1-hsa05169_2)	hsa05168_1+hsa05168_2	hsa05161_1+hsa05161_2	abs(hsa05168_1-hsa05168_2)	abs(hsa05169_1-hsa05169_2)	hsa05203_1+hsa05203_2	abs(hsa05168_1-hsa05168_2)	abs(hsa05168_1-hsa05168_2)	hsa05205_1+hsa05205_2	hsa05110_1+hsa05110_2	abs(hsa05168_1-hsa05168_2)	abs(hsa05168_1-hsa05168_2)	hsa05161_1+hsa05161_2	abs(hsa05203_1-hsa05203_2)	abs(hsa05161_1-hsa05161_2)	abs(hsa05200_1-hsa05200_2)	hsa05169_1+hsa05169_2	hsa05169_1+hsa05169_2	hsa05169_1+hsa05169_2	hsa05168_1+hsa05168_2	abs(hsa05200_1-hsa05200_2)	abs(hsa05161_1-hsa05161_2)	hsa05169_1+hsa05169_2	hsa05166_1+hsa05166_2	abs(hsa05166_1-hsa05166_2)	abs(hsa05168_1-hsa05168_2)	hsa05168_1+hsa05168_2	abs(hsa05034_1-hsa05034_2)	abs(hsa05169_1-hsa05169_2)	hsa05168_1+hsa05168_2	hsa05202_1+hsa05202_2
abs(hsa05206_1-hsa05206_2)	abs(hsa05203_1-hsa05203_2)	abs(hsa05205_1-hsa05205_2)	hsa05200_1+hsa05200_2	abs(hsa05203_1-hsa05203_2)	hsa05200_1+hsa05200_2	abs(hsa05206_1-hsa05206_2)	abs(hsa05169_1-hsa05169_2)	hsa05205_1+hsa05205_2	hsa05203_1+hsa05203_2	hsa05169_1+hsa05169_2	hsa05110_1+hsa05110_2	abs(hsa05166_1-hsa05166_2)	abs(hsa05205_1-hsa05205_2)	abs(hsa05166_1-hsa05166_2)	hsa05168_1+hsa05168_2	abs(hsa05166_1-hsa05166_2)	abs(hsa05169_1-hsa05169_2)	hsa05200_1+hsa05200_2	hsa05200_1+hsa05200_2	abs(hsa05168_1-hsa05168_2)	abs(hsa05161_1-hsa05161_2)	hsa05169_1+hsa05169_2	hsa05200_1+hsa05200_2	abs(hsa05203_1-hsa05203_2)	hsa05169_1+hsa05169_2	hsa05169_1+hsa05169_2	abs(hsa05205_1-hsa05205_2)	hsa05130_1+hsa05130_2	hsa05169_1+hsa05169_2	hsa05169_1+hsa05169_2	abs(hsa05161_1-hsa05161_2)	hsa05205_1+hsa05205_2	hsa05166_1+hsa05166_2	hsa05203_1+hsa05203_2	abs(hsa05169_1-hsa05169_2)	abs(hsa05169_1-hsa05169_2)	abs(hsa05169_1-hsa05169_2)	abs(hsa05168_1-hsa05168_2)	hsa05203_1+hsa05203_2	hsa05166_1+hsa05166_2	abs(hsa05169_1-hsa05169_2)	abs(hsa05166_1-hsa05166_2)	hsa05168_1+hsa05168_2	hsa05169_1+hsa05169_2	abs(hsa05168_1-hsa05168_2)	hsa05100_1+hsa05100_2	hsa05200_1+hsa05200_2	abs(hsa05168_1-hsa05168_2)	hsa05203_1+hsa05203_2
abs(hsa05210_1-hsa05210_2)	hsa05205_1+hsa05205_2	hsa05206_1+hsa05206_2	abs(hsa05200_1-hsa05200_2)	hsa05205_1+hsa05205_2	abs(hsa05200_1-hsa05200_2)	hsa05210_1+hsa05210_2	hsa05200_1+hsa05200_2	abs(hsa05205_1-hsa05205_2)	abs(hsa05203_1-hsa05203_2)	abs(hsa05169_1-hsa05169_2)	hsa05161_1+hsa05161_2	hsa05168_1+hsa05168_2	hsa05206_1+hsa05206_2	hsa05168_1+hsa05168_2	abs(hsa05168_1-hsa05168_2)	hsa05168_1+hsa05168_2	hsa05200_1+hsa05200_2	abs(hsa05200_1-hsa05200_2)	abs(hsa05200_1-hsa05200_2)	hsa05169_1+hsa05169_2	hsa05166_1+hsa05166_2	abs(hsa05169_1-hsa05169_2)	abs(hsa05200_1-hsa05200_2)	hsa05205_1+hsa05205_2	abs(hsa05169_1-hsa05169_2)	abs(hsa05169_1-hsa05169_2)	hsa05206_1+hsa05206_2	hsa05166_1+hsa05166_2	abs(hsa05169_1-hsa05169_2)	abs(hsa05169_1-hsa05169_2)	hsa05166_1+hsa05166_2	abs(hsa05205_1-hsa05205_2)	abs(hsa05166_1-hsa05166_2)	abs(hsa05203_1-hsa05203_2)	hsa05200_1+hsa05200_2	hsa05200_1+hsa05200_2	hsa05200_1+hsa05200_2	hsa05169_1+hsa05169_2	abs(hsa05203_1-hsa05203_2)	abs(hsa05166_1-hsa05166_2)	hsa05200_1+hsa05200_2	hsa05168_1+hsa05168_2	abs(hsa05168_1-hsa05168_2)	abs(hsa05169_1-hsa05169_2)	hsa05169_1+hsa05169_2	abs(hsa05100_1-hsa05100_2)	abs(hsa05200_1-hsa05200_2)	hsa05169_1+hsa05169_2	abs(hsa05203_1-hsa05203_2)
hsa05215_1+hsa05215_2	abs(hsa05205_1-hsa05205_2)	abs(hsa05206_1-hsa05206_2)	hsa05203_1+hsa05203_2	abs(hsa05205_1-hsa05205_2)	hsa05203_1+hsa05203_2	abs(hsa05210_1-hsa05210_2)	abs(hsa05200_1-hsa05200_2)	hsa05206_1+hsa05206_2	hsa05205_1+hsa05205_2	hsa05200_1+hsa05200_2	abs(hsa05161_1-hsa05161_2)	abs(hsa05168_1-hsa05168_2)	abs(hsa05206_1-hsa05206_2)	abs(hsa05168_1-hsa05168_2)	hsa05169_1+hsa05169_2	abs(hsa05168_1-hsa05168_2)	abs(hsa05200_1-hsa05200_2)	hsa05203_1+hsa05203_2	hsa05203_1+hsa05203_2	abs(hsa05169_1-hsa05169_2)	abs(hsa05166_1-hsa05166_2)	hsa05200_1+hsa05200_2	hsa05203_1+hsa05203_2	abs(hsa05205_1-hsa05205_2)	hsa05200_1+hsa05200_2	hsa05200_1+hsa05200_2	abs(hsa05206_1-hsa05206_2)	abs(hsa05166_1-hsa05166_2)	hsa05200_1+hsa05200_2	hsa05200_1+hsa05200_2	abs(hsa05166_1-hsa05166_2)	hsa05206_1+hsa05206_2	hsa05168_1+hsa05168_2	hsa05205_1+hsa05205_2	abs(hsa05200_1-hsa05200_2)	abs(hsa05200_1-hsa05200_2)	abs(hsa05200_1-hsa05200_2)	abs(hsa05169_1-hsa05169_2)	hsa05205_1+hsa05205_2	hsa05168_1+hsa05168_2	abs(hsa05200_1-hsa05200_2)	abs(hsa05168_1-hsa05168_2)	hsa05169_1+hsa05169_2	hsa05200_1+hsa05200_2	abs(hsa05169_1-hsa05169_2)	hsa05110_1+hsa05110_2	hsa05203_1+hsa05203_2	abs(hsa05169_1-hsa05169_2)	hsa05205_1+hsa05205_2
abs(hsa05215_1-hsa05215_2)	hsa05206_1+hsa05206_2	hsa05210_1+hsa05210_2	abs(hsa05203_1-hsa05203_2)	hsa05206_1+hsa05206_2	abs(hsa05203_1-hsa05203_2)	hsa05215_1+hsa05215_2	hsa05203_1+hsa05203_2	abs(hsa05206_1-hsa05206_2)	abs(hsa05205_1-hsa05205_2)	abs(hsa05200_1-hsa05200_2)	hsa05166_1+hsa05166_2	hsa05169_1+hsa05169_2	abs(hsa05210_1-hsa05210_2)	hsa05169_1+hsa05169_2	abs(hsa05169_1-hsa05169_2)	hsa05169_1+hsa05169_2	hsa05203_1+hsa05203_2	abs(hsa05203_1-hsa05203_2)	abs(hsa05203_1-hsa05203_2)	hsa05200_1+hsa05200_2	hsa05168_1+hsa05168_2	abs(hsa05200_1-hsa05200_2)	abs(hsa05203_1-hsa05203_2)	hsa05206_1+hsa05206_2	abs(hsa05200_1-hsa05200_2)	abs(hsa05200_1-hsa05200_2)	hsa05210_1+hsa05210_2	hsa05168_1+hsa05168_2	abs(hsa05200_1-hsa05200_2)	abs(hsa05200_1-hsa05200_2)	hsa05168_1+hsa05168_2	abs(hsa05206_1-hsa05206_2)	abs(hsa05168_1-hsa05168_2)	abs(hsa05205_1-hsa05205_2)	hsa05203_1+hsa05203_2	hsa05203_1+hsa05203_2	hsa05203_1+hsa05203_2	hsa05200_1+hsa05200_2	abs(hsa05205_1-hsa05205_2)	abs(hsa05168_1-hsa05168_2)	hsa05203_1+hsa05203_2	hsa05169_1+hsa05169_2	abs(hsa05169_1-hsa05169_2)	abs(hsa05200_1-hsa05200_2)	hsa05200_1+hsa05200_2	hsa05161_1+hsa05161_2	abs(hsa05203_1-hsa05203_2)	hsa05200_1+hsa05200_2	abs(hsa05205_1-hsa05205_2)
hsa05220_1+hsa05220_2	abs(hsa05206_1-hsa05206_2)	abs(hsa05210_1-hsa05210_2)	hsa05205_1+hsa05205_2	abs(hsa05206_1-hsa05206_2)	hsa05205_1+hsa05205_2	abs(hsa05215_1-hsa05215_2)	abs(hsa05203_1-hsa05203_2)	hsa05210_1+hsa05210_2	hsa05206_1+hsa05206_2	hsa05203_1+hsa05203_2	abs(hsa05166_1-hsa05166_2)	abs(hsa05169_1-hsa05169_2)	hsa05215_1+hsa05215_2	abs(hsa05169_1-hsa05169_2)	hsa05200_1+hsa05200_2	abs(hsa05169_1-hsa05169_2)	abs(hsa05203_1-hsa05203_2)	hsa05205_1+hsa05205_2	hsa05205_1+hsa05205_2	abs(hsa05200_1-hsa05200_2)	abs(hsa05168_1-hsa05168_2)	hsa05203_1+hsa05203_2	hsa05205_1+hsa05205_2	abs(hsa05206_1-hsa05206_2)	hsa05203_1+hsa05203_2	hsa05203_1+hsa05203_2	abs(hsa05214_1-hsa05214_2)	abs(hsa05168_1-hsa05168_2)	hsa05202_1+hsa05202_2	hsa05203_1+hsa05203_2	abs(hsa05168_1-hsa05168_2)	hsa05210_1+hsa05210_2	hsa05169_1+hsa05169_2	hsa05206_1+hsa05206_2	abs(hsa05203_1-hsa05203_2)	abs(hsa05203_1-hsa05203_2)	abs(hsa05203_1-hsa05203_2)	abs(hsa05200_1-hsa05200_2)	hsa05206_1+hsa05206_2	hsa05169_1+hsa05169_2	abs(hsa05203_1-hsa05203_2)	abs(hsa05169_1-hsa05169_2)	hsa05200_1+hsa05200_2	hsa05203_1+hsa05203_2	abs(hsa05200_1-hsa05200_2)	abs(hsa05161_1-hsa05161_2)	hsa05205_1+hsa05205_2	abs(hsa05200_1-hsa05200_2)	hsa05206_1+hsa05206_2
abs(hsa05220_1-hsa05220_2)	hsa05210_1+hsa05210_2	hsa05215_1+hsa05215_2	abs(hsa05205_1-hsa05205_2)	abs(hsa05210_1-hsa05210_2)	abs(hsa05205_1-hsa05205_2)	hsa05220_1+hsa05220_2	hsa05205_1+hsa05205_2	abs(hsa05210_1-hsa05210_2)	abs(hsa05206_1-hsa05206_2)	abs(hsa05203_1-hsa05203_2)	hsa05168_1+hsa05168_2	hsa05200_1+hsa05200_2	abs(hsa05215_1-hsa05215_2)	hsa05200_1+hsa05200_2	abs(hsa05200_1-hsa05200_2)	hsa05200_1+hsa05200_2	hsa05205_1+hsa05205_2	abs(hsa05205_1-hsa05205_2)	abs(hsa05205_1-hsa05205_2)	hsa05203_1+hsa05203_2	hsa05169_1+hsa05169_2	abs(hsa05203_1-hsa05203_2)	abs(hsa05205_1-hsa05205_2)	hsa05210_1+hsa05210_2	abs(hsa05203_1-hsa05203_2)	abs(hsa05203_1-hsa05203_2)	hsa05215_1+hsa05215_2	hsa05169_1+hsa05169_2	hsa05203_1+hsa05203_2	abs(hsa05203_1-hsa05203_2)	hsa05169_1+hsa05169_2	abs(hsa05210_1-hsa05210_2)	abs(hsa05169_1-hsa05169_2)	abs(hsa05206_1-hsa05206_2)	hsa05205_1+hsa05205_2	hsa05205_1+hsa05205_2	hsa05205_1+hsa05205_2	hsa05202_1+hsa05202_2	abs(hsa05206_1-hsa05206_2)	abs(hsa05169_1-hsa05169_2)	hsa05205_1+hsa05205_2	hsa05200_1+hsa05200_2	abs(hsa05200_1-hsa05200_2)	abs(hsa05203_1-hsa05203_2)	hsa05203_1+hsa05203_2	hsa05166_1+hsa05166_2	abs(hsa05205_1-hsa05205_2)	hsa05203_1+hsa05203_2	abs(hsa05206_1-hsa05206_2)
hsa05322_1+hsa05322_2	abs(hsa05210_1-hsa05210_2)	abs(hsa05215_1-hsa05215_2)	hsa05206_1+hsa05206_2	hsa05214_1+hsa05214_2	hsa05206_1+hsa05206_2	abs(hsa05220_1-hsa05220_2)	abs(hsa05205_1-hsa05205_2)	hsa05214_1+hsa05214_2	hsa05210_1+hsa05210_2	hsa05205_1+hsa05205_2	abs(hsa05168_1-hsa05168_2)	abs(hsa05200_1-hsa05200_2)	hsa05220_1+hsa05220_2	abs(hsa05200_1-hsa05200_2)	hsa05203_1+hsa05203_2	abs(hsa05200_1-hsa05200_2)	abs(hsa05205_1-hsa05205_2)	hsa05206_1+hsa05206_2	hsa05206_1+hsa05206_2	abs(hsa05203_1-hsa05203_2)	abs(hsa05169_1-hsa05169_2)	hsa05205_1+hsa05205_2	hsa05206_1+hsa05206_2	abs(hsa05210_1-hsa05210_2)	hsa05205_1+hsa05205_2	hsa05205_1+hsa05205_2	abs(hsa05215_1-hsa05215_2)	abs(hsa05169_1-hsa05169_2)	abs(hsa05203_1-hsa05203_2)	hsa05205_1+hsa05205_2	abs(hsa05169_1-hsa05169_2)	hsa05214_1+hsa05214_2	hsa05200_1+hsa05200_2	abs(hsa05210_1-hsa05210_2)	abs(hsa05205_1-hsa05205_2)	abs(hsa05205_1-hsa05205_2)	abs(hsa05205_1-hsa05205_2)	hsa05203_1+hsa05203_2	abs(hsa05210_1-hsa05210_2)	hsa05200_1+hsa05200_2	abs(hsa05205_1-hsa05205_2)	abs(hsa05200_1-hsa05200_2)	hsa05203_1+hsa05203_2	hsa05205_1+hsa05205_2	abs(hsa05203_1-hsa05203_2)	abs(hsa05166_1-hsa05166_2)	hsa05206_1+hsa05206_2	abs(hsa05203_1-hsa05203_2)	hsa05215_1+hsa05215_2
abs(hsa05322_1-hsa05322_2)	hsa05215_1+hsa05215_2	hsa05220_1+hsa05220_2	abs(hsa05206_1-hsa05206_2)	hsa05215_1+hsa05215_2	abs(hsa05206_1-hsa05206_2)	hsa05322_1+hsa05322_2	hsa05206_1+hsa05206_2	hsa05215_1+hsa05215_2	abs(hsa05210_1-hsa05210_2)	abs(hsa05205_1-hsa05205_2)	hsa05169_1+hsa05169_2	hsa05203_1+hsa05203_2	abs(hsa05220_1-hsa05220_2)	hsa05203_1+hsa05203_2	abs(hsa05203_1-hsa05203_2)	hsa05203_1+hsa05203_2	hsa05206_1+hsa05206_2	abs(hsa05206_1-hsa05206_2)	abs(hsa05206_1-hsa05206_2)	hsa05205_1+hsa05205_2	hsa05200_1+hsa05200_2	abs(hsa05205_1-hsa05205_2)	abs(hsa05206_1-hsa05206_2)	hsa05214_1+hsa05214_2	abs(hsa05205_1-hsa05205_2)	abs(hsa05205_1-hsa05205_2)	hsa05220_1+hsa05220_2	hsa05200_1+hsa05200_2	hsa05205_1+hsa05205_2	abs(hsa05205_1-hsa05205_2)	hsa05200_1+hsa05200_2	hsa05215_1+hsa05215_2	abs(hsa05200_1-hsa05200_2)	hsa05215_1+hsa05215_2	hsa05206_1+hsa05206_2	hsa05206_1+hsa05206_2	hsa05206_1+hsa05206_2	abs(hsa05203_1-hsa05203_2)	hsa05215_1+hsa05215_2	abs(hsa05200_1-hsa05200_2)	hsa05206_1+hsa05206_2	hsa05203_1+hsa05203_2	abs(hsa05203_1-hsa05203_2)	abs(hsa05205_1-hsa05205_2)	hsa05205_1+hsa05205_2	hsa05168_1+hsa05168_2	abs(hsa05206_1-hsa05206_2)	hsa05205_1+hsa05205_2	abs(hsa05215_1-hsa05215_2)
hsa05323_1+hsa05323_2	abs(hsa05215_1-hsa05215_2)	abs(hsa05220_1-hsa05220_2)	hsa05210_1+hsa05210_2	abs(hsa05215_1-hsa05215_2)	abs(hsa05210_1-hsa05210_2)	abs(hsa05322_1-hsa05322_2)	abs(hsa05206_1-hsa05206_2)	abs(hsa05215_1-hsa05215_2)	hsa05215_1+hsa05215_2	hsa05206_1+hsa05206_2	abs(hsa05169_1-hsa05169_2)	abs(hsa05203_1-hsa05203_2)	hsa05322_1+hsa05322_2	abs(hsa05203_1-hsa05203_2)	hsa05205_1+hsa05205_2	abs(hsa05203_1-hsa05203_2)	abs(hsa05206_1-hsa05206_2)	hsa05210_1+hsa05210_2	hsa05210_1+hsa05210_2	abs(hsa05205_1-hsa05205_2)	abs(hsa05200_1-hsa05200_2)	hsa05206_1+hsa05206_2	hsa05210_1+hsa05210_2	hsa05215_1+hsa05215_2	hsa05206_1+hsa05206_2	hsa05206_1+hsa05206_2	abs(hsa05220_1-hsa05220_2)	abs(hsa05200_1-hsa05200_2)	abs(hsa05205_1-hsa05205_2)	hsa05206_1+hsa05206_2	abs(hsa05200_1-hsa05200_2)	abs(hsa05215_1-hsa05215_2)	hsa05203_1+hsa05203_2	abs(hsa05215_1-hsa05215_2)	abs(hsa05206_1-hsa05206_2)	abs(hsa05206_1-hsa05206_2)	abs(hsa05206_1-hsa05206_2)	hsa05205_1+hsa05205_2	abs(hsa05215_1-hsa05215_2)	hsa05203_1+hsa05203_2	abs(hsa05206_1-hsa05206_2)	abs(hsa05203_1-hsa05203_2)	hsa05205_1+hsa05205_2	hsa05206_1+hsa05206_2	abs(hsa05205_1-hsa05205_2)	abs(hsa05168_1-hsa05168_2)	hsa05210_1+hsa05210_2	abs(hsa05205_1-hsa05205_2)	hsa05220_1+hsa05220_2
abs(hsa05323_1-hsa05323_2)	hsa05220_1+hsa05220_2	hsa05322_1+hsa05322_2	abs(hsa05210_1-hsa05210_2)	hsa05220_1+hsa05220_2	hsa05215_1+hsa05215_2	GO:0000003_1+GO:0000003_2	hsa05210_1+hsa05210_2	hsa05220_1+hsa05220_2	abs(hsa05215_1-hsa05215_2)	abs(hsa05206_1-hsa05206_2)	hsa05200_1+hsa05200_2	hsa05205_1+hsa05205_2	abs(hsa05322_1-hsa05322_2)	hsa05205_1+hsa05205_2	abs(hsa05205_1-hsa05205_2)	hsa05205_1+hsa05205_2	hsa05210_1+hsa05210_2	abs(hsa05210_1-hsa05210_2)	abs(hsa05210_1-hsa05210_2)	hsa05206_1+hsa05206_2	hsa05203_1+hsa05203_2	abs(hsa05206_1-hsa05206_2)	hsa05215_1+hsa05215_2	abs(hsa05215_1-hsa05215_2)	abs(hsa05206_1-hsa05206_2)	abs(hsa05206_1-hsa05206_2)	hsa05322_1+hsa05322_2	hsa05203_1+hsa05203_2	hsa05206_1+hsa05206_2	abs(hsa05206_1-hsa05206_2)	hsa05203_1+hsa05203_2	hsa05220_1+hsa05220_2	abs(hsa05203_1-hsa05203_2)	hsa05220_1+hsa05220_2	hsa05210_1+hsa05210_2	hsa05210_1+hsa05210_2	hsa05210_1+hsa05210_2	abs(hsa05205_1-hsa05205_2)	hsa05220_1+hsa05220_2	abs(hsa05203_1-hsa05203_2)	hsa05210_1+hsa05210_2	hsa05205_1+hsa05205_2	abs(hsa05205_1-hsa05205_2)	abs(hsa05206_1-hsa05206_2)	hsa05206_1+hsa05206_2	hsa05169_1+hsa05169_2	hsa05215_1+hsa05215_2	hsa05206_1+hsa05206_2	abs(hsa05220_1-hsa05220_2)
GO:0000003_1+GO:0000003_2	abs(hsa05220_1-hsa05220_2)	abs(hsa05322_1-hsa05322_2)	hsa05214_1+hsa05214_2	abs(hsa05220_1-hsa05220_2)	abs(hsa05215_1-hsa05215_2)	GO:0000018_1+GO:0000018_2	abs(hsa05210_1-hsa05210_2)	abs(hsa05220_1-hsa05220_2)	hsa05220_1+hsa05220_2	hsa05210_1+hsa05210_2	abs(hsa05200_1-hsa05200_2)	abs(hsa05205_1-hsa05205_2)	abs(hsa05323_1-hsa05323_2)	abs(hsa05205_1-hsa05205_2)	hsa05206_1+hsa05206_2	abs(hsa05205_1-hsa05205_2)	hsa05215_1+hsa05215_2	hsa05214_1+hsa05214_2	hsa05215_1+hsa05215_2	abs(hsa05206_1-hsa05206_2)	abs(hsa05203_1-hsa05203_2)	abs(hsa05210_1-hsa05210_2)	abs(hsa05215_1-hsa05215_2)	hsa05220_1+hsa05220_2	hsa05210_1+hsa05210_2	abs(hsa05210_1-hsa05210_2)	abs(hsa05322_1-hsa05322_2)	abs(hsa05203_1-hsa05203_2)	abs(hsa05206_1-hsa05206_2)	hsa05210_1+hsa05210_2	abs(hsa05203_1-hsa05203_2)	abs(hsa05220_1-hsa05220_2)	hsa05205_1+hsa05205_2	abs(hsa05220_1-hsa05220_2)	hsa05214_1+hsa05214_2	hsa05215_1+hsa05215_2	abs(hsa05210_1-hsa05210_2)	hsa05206_1+hsa05206_2	abs(hsa05220_1-hsa05220_2)	hsa05205_1+hsa05205_2	abs(hsa05211_1-hsa05211_2)	abs(hsa05205_1-hsa05205_2)	hsa05206_1+hsa05206_2	hsa05210_1+hsa05210_2	abs(hsa05206_1-hsa05206_2)	abs(hsa05169_1-hsa05169_2)	abs(hsa05215_1-hsa05215_2)	abs(hsa05206_1-hsa05206_2)	hsa05321_1+hsa05321_2
GO:0000018_1+GO:0000018_2	hsa05322_1+hsa05322_2	GO:0000003_1+GO:0000003_2	hsa05215_1+hsa05215_2	hsa05322_1+hsa05322_2	hsa05220_1+hsa05220_2	abs(GO:0000018_1-GO:0000018_2)	hsa05214_1+hsa05214_2	abs(hsa05321_1-hsa05321_2)	abs(hsa05220_1-hsa05220_2)	abs(hsa05210_1-hsa05210_2)	hsa05203_1+hsa05203_2	hsa05206_1+hsa05206_2	hsa05340_1+hsa05340_2	hsa05206_1+hsa05206_2	abs(hsa05206_1-hsa05206_2)	hsa05206_1+hsa05206_2	abs(hsa05215_1-hsa05215_2)	hsa05215_1+hsa05215_2	abs(hsa05215_1-hsa05215_2)	hsa05210_1+hsa05210_2	hsa05205_1+hsa05205_2	hsa05215_1+hsa05215_2	hsa05220_1+hsa05220_2	abs(hsa05220_1-hsa05220_2)	hsa05215_1+hsa05215_2	hsa05215_1+hsa05215_2	hsa05323_1+hsa05323_2	hsa05205_1+hsa05205_2	hsa05210_1+hsa05210_2	abs(hsa05210_1-hsa05210_2)	hsa05205_1+hsa05205_2	hsa05322_1+hsa05322_2	abs(hsa05205_1-hsa05205_2)	hsa05322_1+hsa05322_2	abs(hsa05214_1-hsa05214_2)	abs(hsa05215_1-hsa05215_2)	hsa05215_1+hsa05215_2	abs(hsa05206_1-hsa05206_2)	abs(hsa05321_1-hsa05321_2)	abs(hsa05205_1-hsa05205_2)	abs(hsa05213_1-hsa05213_2)	hsa05206_1+hsa05206_2	abs(hsa05206_1-hsa05206_2)	abs(hsa05210_1-hsa05210_2)	hsa05210_1+hsa05210_2	hsa05200_1+hsa05200_2	hsa05220_1+hsa05220_2	hsa05210_1+hsa05210_2	abs(hsa05321_1-hsa05321_2)
GO:0000070_1+GO:0000070_2	abs(hsa05322_1-hsa05322_2)	abs(GO:0000003_1-GO:0000003_2)	abs(hsa05215_1-hsa05215_2)	abs(hsa05322_1-hsa05322_2)	abs(hsa05220_1-hsa05220_2)	GO:0000070_1+GO:0000070_2	hsa05215_1+hsa05215_2	hsa05322_1+hsa05322_2	hsa05322_1+hsa05322_2	hsa05215_1+hsa05215_2	abs(hsa05203_1-hsa05203_2)	abs(hsa05206_1-hsa05206_2)	abs(hsa05340_1-hsa05340_2)	abs(hsa05206_1-hsa05206_2)	hsa05210_1+hsa05210_2	abs(hsa05206_1-hsa05206_2)	hsa05220_1+hsa05220_2	abs(hsa05215_1-hsa05215_2)	hsa05220_1+hsa05220_2	hsa05215_1+hsa05215_2	abs(hsa05205_1-hsa05205_2)	abs(hsa05215_1-hsa05215_2)	abs(hsa05321_1-hsa05321_2)	abs(hsa05321_1-hsa05321_2)	abs(hsa05215_1-hsa05215_2)	abs(hsa05215_1-hsa05215_2)	hsa05340_1+hsa05340_2	abs(hsa05205_1-hsa05205_2)	abs(hsa05210_1-hsa05210_2)	abs(hsa05214_1-hsa05214_2)	abs(hsa05205_1-hsa05205_2)	abs(hsa05322_1-hsa05322_2)	hsa05206_1+hsa05206_2	abs(hsa05322_1-hsa05322_2)	hsa05215_1+hsa05215_2	hsa05220_1+hsa05220_2	abs(hsa05215_1-hsa05215_2)	abs(hsa05210_1-hsa05210_2)	hsa05322_1+hsa05322_2	hsa05206_1+hsa05206_2	hsa05215_1+hsa05215_2	abs(hsa05206_1-hsa05206_2)	hsa05210_1+hsa05210_2	hsa05215_1+hsa05215_2	hsa05211_1+hsa05211_2	abs(hsa05200_1-hsa05200_2)	abs(hsa05220_1-hsa05220_2)	abs(hsa05210_1-hsa05210_2)	hsa05322_1+hsa05322_2
abs(GO:0000070_1-GO:0000070_2)	GO:0000003_1+GO:0000003_2	GO:0000018_1+GO:0000018_2	hsa05220_1+hsa05220_2	GO:0000003_1+GO:0000003_2	hsa05322_1+hsa05322_2	abs(GO:0000070_1-GO:0000070_2)	abs(hsa05215_1-hsa05215_2)	abs(hsa05322_1-hsa05322_2)	abs(hsa05322_1-hsa05322_2)	abs(hsa05215_1-hsa05215_2)	hsa05205_1+hsa05205_2	hsa05210_1+hsa05210_2	GO:0000003_1+GO:0000003_2	hsa05215_1+hsa05215_2	hsa05215_1+hsa05215_2	hsa05210_1+hsa05210_2	abs(hsa05220_1-hsa05220_2)	hsa05220_1+hsa05220_2	abs(hsa05220_1-hsa05220_2)	abs(hsa05215_1-hsa05215_2)	hsa05206_1+hsa05206_2	hsa05220_1+hsa05220_2	hsa05322_1+hsa05322_2	hsa05322_1+hsa05322_2	hsa05220_1+hsa05220_2	hsa05220_1+hsa05220_2	abs(hsa05340_1-hsa05340_2)	hsa05206_1+hsa05206_2	abs(hsa05214_1-hsa05214_2)	hsa05215_1+hsa05215_2	hsa05206_1+hsa05206_2	abs(hsa05330_1-hsa05330_2)	abs(hsa05206_1-hsa05206_2)	GO:0000003_1+GO:0000003_2	abs(hsa05215_1-hsa05215_2)	abs(hsa05220_1-hsa05220_2)	hsa05220_1+hsa05220_2	hsa05215_1+hsa05215_2	abs(hsa05322_1-hsa05322_2)	abs(hsa05206_1-hsa05206_2)	abs(hsa05215_1-hsa05215_2)	hsa05210_1+hsa05210_2	hsa05215_1+hsa05215_2	abs(hsa05215_1-hsa05215_2)	hsa05215_1+hsa05215_2	hsa05203_1+hsa05203_2	hsa05322_1+hsa05322_2	hsa05214_1+hsa05214_2	abs(hsa05322_1-hsa05322_2)
GO:0000075_1+GO:0000075_2	abs(GO:0000003_1-GO:0000003_2)	abs(GO:0000018_1-GO:0000018_2)	abs(hsa05220_1-hsa05220_2)	GO:0000018_1+GO:0000018_2	abs(hsa05322_1-hsa05322_2)	GO:0000075_1+GO:0000075_2	hsa05220_1+hsa05220_2	abs(hsa05323_1-hsa05323_2)	GO:0000003_1+GO:0000003_2	hsa05220_1+hsa05220_2	abs(hsa05205_1-hsa05205_2)	hsa05214_1+hsa05214_2	GO:0000018_1+GO:0000018_2	abs(hsa05215_1-hsa05215_2)	abs(hsa05215_1-hsa05215_2)	abs(hsa05210_1-hsa05210_2)	hsa05321_1+hsa05321_2	abs(hsa05220_1-hsa05220_2)	hsa05322_1+hsa05322_2	hsa05220_1+hsa05220_2	abs(hsa05206_1-hsa05206_2)	abs(hsa05220_1-hsa05220_2)	abs(hsa05322_1-hsa05322_2)	abs(hsa05322_1-hsa05322_2)	abs(hsa05220_1-hsa05220_2)	abs(hsa05220_1-hsa05220_2)	GO:0000003_1+GO:0000003_2	abs(hsa05206_1-hsa05206_2)	hsa05215_1+hsa05215_2	abs(hsa05215_1-hsa05215_2)	abs(hsa05206_1-hsa05206_2)	hsa05340_1+hsa05340_2	hsa05210_1+hsa05210_2	GO:0000018_1+GO:0000018_2	hsa05220_1+hsa05220_2	hsa05322_1+hsa05322_2	hsa05321_1+hsa05321_2	abs(hsa05215_1-hsa05215_2)	hsa05340_1+hsa05340_2	abs(hsa05210_1-hsa05210_2)	hsa05220_1+hsa05220_2	hsa05215_1+hsa05215_2	abs(hsa05215_1-hsa05215_2)	hsa05220_1+hsa05220_2	abs(hsa05215_1-hsa05215_2)	abs(hsa05203_1-hsa05203_2)	abs(hsa05322_1-hsa05322_2)	hsa05215_1+hsa05215_2	abs(hsa05340_1-hsa05340_2)
abs(GO:0000075_1-GO:0000075_2)	GO:0000018_1+GO:0000018_2	GO:0000070_1+GO:0000070_2	abs(hsa05321_1-hsa05321_2)	abs(GO:0000018_1-GO:0000018_2)	GO:0000003_1+GO:0000003_2	abs(GO:0000075_1-GO:0000075_2)	abs(hsa05220_1-hsa05220_2)	GO:0000003_1+GO:0000003_2	abs(GO:0000003_1-GO:0000003_2)	abs(hsa05220_1-hsa05220_2)	hsa05206_1+hsa05206_2	hsa05215_1+hsa05215_2	GO:0000070_1+GO:0000070_2	hsa05220_1+hsa05220_2	hsa05220_1+hsa05220_2	hsa05215_1+hsa05215_2	abs(hsa05321_1-hsa05321_2)	hsa05322_1+hsa05322_2	abs(hsa05322_1-hsa05322_2)	abs(hsa05220_1-hsa05220_2)	hsa05210_1+hsa05210_2	abs(hsa05321_1-hsa05321_2)	abs(hsa05323_1-hsa05323_2)	GO:0000003_1+GO:0000003_2	abs(hsa05321_1-hsa05321_2)	abs(hsa05321_1-hsa05321_2)	abs(GO:0000003_1-GO:0000003_2)	hsa05210_1+hsa05210_2	abs(hsa05215_1-hsa05215_2)	hsa05220_1+hsa05220_2	hsa05210_1+hsa05210_2	abs(hsa05340_1-hsa05340_2)	abs(hsa05210_1-hsa05210_2)	abs(GO:0000018_1-GO:0000018_2)	abs(hsa05220_1-hsa05220_2)	abs(hsa05322_1-hsa05322_2)	abs(hsa05321_1-hsa05321_2)	hsa05220_1+hsa05220_2	abs(hsa05340_1-hsa05340_2)	hsa05215_1+hsa05215_2	abs(hsa05220_1-hsa05220_2)	abs(hsa05215_1-hsa05215_2)	hsa05220_1+hsa05220_2	abs(hsa05220_1-hsa05220_2)	hsa05220_1+hsa05220_2	hsa05205_1+hsa05205_2	hsa05340_1+hsa05340_2	abs(hsa05215_1-hsa05215_2)	GO:0000003_1+GO:0000003_2
GO:0000077_1+GO:0000077_2	GO:0000070_1+GO:0000070_2	abs(GO:0000070_1-GO:0000070_2)	hsa05322_1+hsa05322_2	GO:0000070_1+GO:0000070_2	abs(GO:0000003_1-GO:0000003_2)	GO:0000077_1+GO:0000077_2	abs(hsa05221_1-hsa05221_2)	abs(GO:0000003_1-GO:0000003_2)	GO:0000018_1+GO:0000018_2	hsa05322_1+hsa05322_2	abs(hsa05206_1-hsa05206_2)	abs(hsa05215_1-hsa05215_2)	abs(GO:0000070_1-GO:0000070_2)	abs(hsa05220_1-hsa05220_2)	abs(hsa05220_1-hsa05220_2)	abs(hsa05215_1-hsa05215_2)	hsa05322_1+hsa05322_2	abs(hsa05322_1-hsa05322_2)	hsa05340_1+hsa05340_2	hsa05321_1+hsa05321_2	abs(hsa05210_1-hsa05210_2)	hsa05322_1+hsa05322_2	hsa05340_1+hsa05340_2	abs(GO:0000003_1-GO:0000003_2)	hsa05322_1+hsa05322_2	hsa05322_1+hsa05322_2	GO:0000018_1+GO:0000018_2	abs(hsa05210_1-hsa05210_2)	hsa05220_1+hsa05220_2	abs(hsa05220_1-hsa05220_2)	abs(hsa05210_1-hsa05210_2)	GO:0000003_1+GO:0000003_2	hsa05215_1+hsa05215_2	GO:0000070_1+GO:0000070_2	hsa05322_1+hsa05322_2	hsa05323_1+hsa05323_2	hsa05322_1+hsa05322_2	abs(hsa05220_1-hsa05220_2)	GO:0000003_1+GO:0000003_2	abs(hsa05215_1-hsa05215_2)	hsa05322_1+hsa05322_2	hsa05220_1+hsa05220_2	abs(hsa05220_1-hsa05220_2)	hsa05321_1+hsa05321_2	abs(hsa05220_1-hsa05220_2)	abs(hsa05205_1-hsa05205_2)	abs(hsa05340_1-hsa05340_2)	hsa05220_1+hsa05220_2	abs(GO:0000003_1-GO:0000003_2)
abs(GO:0000077_1-GO:0000077_2)	abs(GO:0000070_1-GO:0000070_2)	GO:0000075_1+GO:0000075_2	abs(hsa05322_1-hsa05322_2)	abs(GO:0000070_1-GO:0000070_2)	abs(GO:0000018_1-GO:0000018_2)	abs(GO:0000077_1-GO:0000077_2)	hsa05321_1+hsa05321_2	abs(GO:0000018_1-GO:0000018_2)	GO:0000070_1+GO:0000070_2	abs(hsa05322_1-hsa05322_2)	hsa05210_1+hsa05210_2	hsa05220_1+hsa05220_2	GO:0000075_1+GO:0000075_2	hsa05320_1+hsa05320_2	hsa05221_1+hsa05221_2	hsa05220_1+hsa05220_2	abs(hsa05322_1-hsa05322_2)	hsa05323_1+hsa05323_2	GO:0000003_1+GO:0000003_2	abs(hsa05321_1-hsa05321_2)	hsa05215_1+hsa05215_2	abs(hsa05322_1-hsa05322_2)	abs(hsa05340_1-hsa05340_2)	GO:0000018_1+GO:0000018_2	abs(hsa05322_1-hsa05322_2)	abs(hsa05322_1-hsa05322_2)	abs(GO:0000018_1-GO:0000018_2)	abs(hsa05211_1-hsa05211_2)	abs(hsa05220_1-hsa05220_2)	hsa05321_1+hsa05321_2	abs(hsa05214_1-hsa05214_2)	abs(GO:0000003_1-GO:0000003_2)	abs(hsa05215_1-hsa05215_2)	abs(GO:0000070_1-GO:0000070_2)	abs(hsa05322_1-hsa05322_2)	hsa05340_1+hsa05340_2	abs(hsa05322_1-hsa05322_2)	abs(hsa05321_1-hsa05321_2)	abs(GO:0000003_1-GO:0000003_2)	hsa05220_1+hsa05220_2	abs(hsa05322_1-hsa05322_2)	abs(hsa05220_1-hsa05220_2)	abs(hsa05321_1-hsa05321_2)	hsa05322_1+hsa05322_2	hsa05321_1+hsa05321_2	hsa05206_1+hsa05206_2	GO:0000003_1+GO:0000003_2	abs(hsa05220_1-hsa05220_2)	GO:0000018_1+GO:0000018_2
GO:0000079_1+GO:0000079_2	GO:0000075_1+GO:0000075_2	abs(GO:0000075_1-GO:0000075_2)	hsa05323_1+hsa05323_2	GO:0000075_1+GO:0000075_2	GO:0000070_1+GO:0000070_2	GO:0000082_1+GO:0000082_2	hsa05322_1+hsa05322_2	GO:0000070_1+GO:0000070_2	abs(GO:0000070_1-GO:0000070_2)	hsa05340_1+hsa05340_2	abs(hsa05211_1-hsa05211_2)	abs(hsa05220_1-hsa05220_2)	abs(GO:0000075_1-GO:0000075_2)	abs(hsa05320_1-hsa05320_2)	hsa05322_1+hsa05322_2	abs(hsa05220_1-hsa05220_2)	hsa05340_1+hsa05340_2	abs(hsa05323_1-hsa05323_2)	abs(GO:0000003_1-GO:0000003_2)	hsa05322_1+hsa05322_2	abs(hsa05215_1-hsa05215_2)	hsa05323_1+hsa05323_2	GO:0000003_1+GO:0000003_2	abs(GO:0000018_1-GO:0000018_2)	hsa05340_1+hsa05340_2	hsa05340_1+hsa05340_2	GO:0000070_1+GO:0000070_2	hsa05214_1+hsa05214_2	hsa05322_1+hsa05322_2	abs(hsa05321_1-hsa05321_2)	hsa05215_1+hsa05215_2	GO:0000070_1+GO:0000070_2	hsa05220_1+hsa05220_2	GO:0000075_1+GO:0000075_2	hsa05340_1+hsa05340_2	abs(hsa05340_1-hsa05340_2)	hsa05323_1+hsa05323_2	hsa05322_1+hsa05322_2	GO:0000070_1+GO:0000070_2	abs(hsa05220_1-hsa05220_2)	abs(hsa05330_1-hsa05330_2)	hsa05321_1+hsa05321_2	hsa05322_1+hsa05322_2	abs(hsa05322_1-hsa05322_2)	abs(hsa05321_1-hsa05321_2)	abs(hsa05206_1-hsa05206_2)	GO:0000070_1+GO:0000070_2	hsa05322_1+hsa05322_2	abs(GO:0000018_1-GO:0000018_2)
GO:0000082_1+GO:0000082_2	abs(GO:0000075_1-GO:0000075_2)	GO:0000077_1+GO:0000077_2	GO:0000003_1+GO:0000003_2	abs(GO:0000075_1-GO:0000075_2)	abs(GO:0000070_1-GO:0000070_2)	abs(GO:0000082_1-GO:0000082_2)	abs(hsa05322_1-hsa05322_2)	abs(GO:0000070_1-GO:0000070_2)	GO:0000075_1+GO:0000075_2	abs(hsa05340_1-hsa05340_2)	hsa05214_1+hsa05214_2	hsa05321_1+hsa05321_2	GO:0000077_1+GO:0000077_2	hsa05322_1+hsa05322_2	abs(hsa05322_1-hsa05322_2)	abs(hsa05321_1-hsa05321_2)	abs(hsa05340_1-hsa05340_2)	hsa05340_1+hsa05340_2	GO:0000018_1+GO:0000018_2	abs(hsa05322_1-hsa05322_2)	hsa05220_1+hsa05220_2	abs(hsa05332_1-hsa05332_2)	abs(GO:0000003_1-GO:0000003_2)	GO:0000070_1+GO:0000070_2	GO:0000003_1+GO:0000003_2	abs(hsa05340_1-hsa05340_2)	abs(GO:0000070_1-GO:0000070_2)	hsa05215_1+hsa05215_2	abs(hsa05322_1-hsa05322_2)	hsa05322_1+hsa05322_2	abs(hsa05215_1-hsa05215_2)	abs(GO:0000070_1-GO:0000070_2)	abs(hsa05220_1-hsa05220_2)	abs(GO:0000075_1-GO:0000075_2)	abs(hsa05340_1-hsa05340_2)	GO:0000003_1+GO:0000003_2	hsa05340_1+hsa05340_2	abs(hsa05322_1-hsa05322_2)	abs(GO:0000070_1-GO:0000070_2)	abs(hsa05221_1-hsa05221_2)	hsa05340_1+hsa05340_2	abs(hsa05321_1-hsa05321_2)	abs(hsa05322_1-hsa05322_2)	hsa05340_1+hsa05340_2	hsa05322_1+hsa05322_2	hsa05210_1+hsa05210_2	abs(GO:0000070_1-GO:0000070_2)	abs(hsa05322_1-hsa05322_2)	GO:0000070_1+GO:0000070_2
abs(GO:0000082_1-GO:0000082_2)	GO:0000077_1+GO:0000077_2	abs(GO:0000077_1-GO:0000077_2)	GO:0000018_1+GO:0000018_2	GO:0000077_1+GO:0000077_2	GO:0000075_1+GO:0000075_2	GO:0000086_1+GO:0000086_2	GO:0000003_1+GO:0000003_2	GO:0000075_1+GO:0000075_2	abs(GO:0000075_1-GO:0000075_2)	GO:0000003_1+GO:0000003_2	hsa05215_1+hsa05215_2	abs(hsa05321_1-hsa05321_2)	abs(GO:0000077_1-GO:0000077_2)	abs(hsa05322_1-hsa05322_2)	abs(hsa05340_1-hsa05340_2)	hsa05322_1+hsa05322_2	GO:0000003_1+GO:0000003_2	abs(hsa05340_1-hsa05340_2)	abs(GO:0000018_1-GO:0000018_2)	hsa05340_1+hsa05340_2	abs(hsa05220_1-hsa05220_2)	hsa05340_1+hsa05340_2	GO:0000018_1+GO:0000018_2	abs(GO:0000070_1-GO:0000070_2)	abs(GO:0000003_1-GO:0000003_2)	GO:0000003_1+GO:0000003_2	GO:0000075_1+GO:0000075_2	abs(hsa05215_1-hsa05215_2)	hsa05323_1+hsa05323_2	abs(hsa05322_1-hsa05322_2)	hsa05220_1+hsa05220_2	GO:0000075_1+GO:0000075_2	abs(hsa05321_1-hsa05321_2)	GO:0000077_1+GO:0000077_2	GO:0000003_1+GO:0000003_2	GO:0000018_1+GO:0000018_2	abs(hsa05340_1-hsa05340_2)	hsa05330_1+hsa05330_2	GO:0000075_1+GO:0000075_2	abs(hsa05321_1-hsa05321_2)	abs(hsa05340_1-hsa05340_2)	hsa05322_1+hsa05322_2	hsa05340_1+hsa05340_2	abs(hsa05340_1-hsa05340_2)	abs(hsa05322_1-hsa05322_2)	abs(hsa05210_1-hsa05210_2)	GO:0000075_1+GO:0000075_2	abs(hsa05330_1-hsa05330_2)	abs(GO:0000070_1-GO:0000070_2)
GO:0000083_1+GO:0000083_2	abs(GO:0000077_1-GO:0000077_2)	GO:0000082_1+GO:0000082_2	GO:0000070_1+GO:0000070_2	abs(GO:0000077_1-GO:0000077_2)	abs(GO:0000075_1-GO:0000075_2)	abs(GO:0000086_1-GO:0000086_2)	GO:0000018_1+GO:0000018_2	abs(GO:0000075_1-GO:0000075_2)	GO:0000077_1+GO:0000077_2	abs(GO:0000003_1-GO:0000003_2)	abs(hsa05215_1-hsa05215_2)	hsa05322_1+hsa05322_2	abs(GO:0000079_1-GO:0000079_2)	abs(hsa05323_1-hsa05323_2)	GO:0000003_1+GO:0000003_2	abs(hsa05322_1-hsa05322_2)	abs(GO:0000003_1-GO:0000003_2)	GO:0000003_1+GO:0000003_2	GO:0000070_1+GO:0000070_2	abs(hsa05340_1-hsa05340_2)	abs(hsa05321_1-hsa05321_2)	abs(hsa05340_1-hsa05340_2)	GO:0000070_1+GO:0000070_2	GO:0000075_1+GO:0000075_2	GO:0000018_1+GO:0000018_2	GO:0000018_1+GO:0000018_2	abs(GO:0000075_1-GO:0000075_2)	hsa05220_1+hsa05220_2	abs(hsa05323_1-hsa05323_2)	abs(hsa05323_1-hsa05323_2)	abs(hsa05220_1-hsa05220_2)	abs(GO:0000075_1-GO:0000075_2)	hsa05322_1+hsa05322_2	abs(GO:0000077_1-GO:0000077_2)	abs(GO:0000003_1-GO:0000003_2)	abs(GO:0000018_1-GO:0000018_2)	GO:0000003_1+GO:0000003_2	hsa05340_1+hsa05340_2	abs(GO:0000075_1-GO:0000075_2)	hsa05322_1+hsa05322_2	GO:0000003_1+GO:0000003_2	abs(hsa05322_1-hsa05322_2)	abs(hsa05340_1-hsa05340_2)	GO:0000003_1+GO:0000003_2	abs(hsa05330_1-hsa05330_2)	abs(hsa05214_1-hsa05214_2)	abs(GO:0000075_1-GO:0000075_2)	hsa05340_1+hsa05340_2	GO:0000075_1+GO:0000075_2
abs(GO:0000083_1-GO:0000083_2)	GO:0000082_1+GO:0000082_2	abs(GO:0000082_1-GO:0000082_2)	abs(GO:0000070_1-GO:0000070_2)	GO:0000079_1+GO:0000079_2	GO:0000077_1+GO:0000077_2	GO:0000122_1+GO:0000122_2	abs(GO:0000018_1-GO:0000018_2)	GO:0000077_1+GO:0000077_2	abs(GO:0000077_1-GO:0000077_2)	GO:0000018_1+GO:0000018_2	hsa05220_1+hsa05220_2	abs(hsa05322_1-hsa05322_2)	GO:0000082_1+GO:0000082_2	abs(hsa05330_1-hsa05330_2)	GO:0000018_1+GO:0000018_2	abs(hsa05340_1-hsa05340_2)	GO:0000018_1+GO:0000018_2	GO:0000018_1+GO:0000018_2	abs(GO:0000070_1-GO:0000070_2)	GO:0000003_1+GO:0000003_2	hsa05322_1+hsa05322_2	GO:0000003_1+GO:0000003_2	abs(GO:0000070_1-GO:0000070_2)	abs(GO:0000075_1-GO:0000075_2)	abs(GO:0000018_1-GO:0000018_2)	GO:0000070_1+GO:0000070_2	GO:0000077_1+GO:0000077_2	abs(hsa05220_1-hsa05220_2)	hsa05340_1+hsa05340_2	GO:0000003_1+GO:0000003_2	hsa05322_1+hsa05322_2	GO:0000077_1+GO:0000077_2	abs(hsa05322_1-hsa05322_2)	GO:0000079_1+GO:0000079_2	GO:0000018_1+GO:0000018_2	GO:0000070_1+GO:0000070_2	GO:0000018_1+GO:0000018_2	abs(hsa05340_1-hsa05340_2)	GO:0000077_1+GO:0000077_2	abs(hsa05322_1-hsa05322_2)	abs(GO:0000003_1-GO:0000003_2)	hsa05323_1+hsa05323_2	GO:0000003_1+GO:0000003_2	abs(GO:0000003_1-GO:0000003_2)	abs(hsa05332_1-hsa05332_2)	hsa05215_1+hsa05215_2	GO:0000077_1+GO:0000077_2	abs(hsa05340_1-hsa05340_2)	abs(GO:0000075_1-GO:0000075_2)
GO:0000086_1+GO:0000086_2	abs(GO:0000082_1-GO:0000082_2)	abs(GO:0000083_1-GO:0000083_2)	GO:0000075_1+GO:0000075_2	abs(GO:0000079_1-GO:0000079_2)	abs(GO:0000077_1-GO:0000077_2)	abs(GO:0000122_1-GO:0000122_2)	GO:0000070_1+GO:0000070_2	abs(GO:0000077_1-GO:0000077_2)	GO:0000079_1+GO:0000079_2	abs(GO:0000018_1-GO:0000018_2)	abs(hsa05321_1-hsa05321_2)	abs(hsa05323_1-hsa05323_2)	abs(GO:0000082_1-GO:0000082_2)	hsa05332_1+hsa05332_2	GO:0000070_1+GO:0000070_2	GO:0000003_1+GO:0000003_2	abs(GO:0000018_1-GO:0000018_2)	abs(GO:0000018_1-GO:0000018_2)	GO:0000075_1+GO:0000075_2	abs(GO:0000003_1-GO:0000003_2)	abs(hsa05322_1-hsa05322_2)	abs(GO:0000003_1-GO:0000003_2)	GO:0000075_1+GO:0000075_2	GO:0000077_1+GO:0000077_2	GO:0000070_1+GO:0000070_2	abs(GO:0000070_1-GO:0000070_2)	abs(GO:0000077_1-GO:0000077_2)	abs(hsa05321_1-hsa05321_2)	abs(hsa05340_1-hsa05340_2)	abs(GO:0000018_1-GO:0000018_2)	abs(hsa05322_1-hsa05322_2)	abs(GO:0000077_1-GO:0000077_2)	hsa05340_1+hsa05340_2	GO:0000082_1+GO:0000082_2	GO:0000070_1+GO:0000070_2	abs(GO:0000070_1-GO:0000070_2)	abs(GO:0000018_1-GO:0000018_2)	GO:0000003_1+GO:0000003_2	abs(GO:0000077_1-GO:0000077_2)	hsa05340_1+hsa05340_2	abs(GO:0000018_1-GO:0000018_2)	abs(hsa05323_1-hsa05323_2)	abs(GO:0000003_1-GO:0000003_2)	GO:0000018_1+GO:0000018_2	hsa05340_1+hsa05340_2	abs(hsa05215_1-hsa05215_2)	abs(GO:0000077_1-GO:0000077_2)	GO:0000003_1+GO:0000003_2	GO:0000077_1+GO:0000077_2
abs(GO:0000086_1-GO:0000086_2)	GO:0000083_1+GO:0000083_2	GO:0000086_1+GO:0000086_2	abs(GO:0000075_1-GO:0000075_2)	GO:0000082_1+GO:0000082_2	GO:0000079_1+GO:0000079_2	GO:0000165_1+GO:0000165_2	abs(GO:0000070_1-GO:0000070_2)	GO:0000079_1+GO:0000079_2	abs(GO:0000079_1-GO:0000079_2)	GO:0000070_1+GO:0000070_2	hsa05322_1+hsa05322_2	abs(hsa05340_1-hsa05340_2)	abs(GO:0000083_1-GO:0000083_2)	abs(hsa05332_1-hsa05332_2)	abs(GO:0000070_1-GO:0000070_2)	GO:0000018_1+GO:0000018_2	GO:0000070_1+GO:0000070_2	GO:0000070_1+GO:0000070_2	abs(GO:0000075_1-GO:0000075_2)	GO:0000018_1+GO:0000018_2	hsa05340_1+hsa05340_2	GO:0000018_1+GO:0000018_2	abs(GO:0000075_1-GO:0000075_2)	abs(GO:0000077_1-GO:0000077_2)	abs(GO:0000070_1-GO:0000070_2)	GO:0000075_1+GO:0000075_2	GO:0000079_1+GO:0000079_2	hsa05322_1+hsa05322_2	GO:0000003_1+GO:0000003_2	GO:0000070_1+GO:0000070_2	hsa05340_1+hsa05340_2	GO:0000079_1+GO:0000079_2	abs(hsa05340_1-hsa05340_2)	abs(GO:0000082_1-GO:0000082_2)	abs(GO:0000070_1-GO:0000070_2)	GO:0000075_1+GO:0000075_2	GO:0000070_1+GO:0000070_2	GO:0000018_1+GO:0000018_2	GO:0000079_1+GO:0000079_2	GO:0000003_1+GO:0000003_2	GO:0000070_1+GO:0000070_2	hsa05340_1+hsa05340_2	GO:0000018_1+GO:0000018_2	abs(GO:0000018_1-GO:0000018_2)	GO:0000003_1+GO:0000003_2	hsa05220_1+hsa05220_2	GO:0000079_1+GO:0000079_2	abs(GO:0000003_1-GO:0000003_2)	abs(GO:0000077_1-GO:0000077_2)
GO:0000122_1+GO:0000122_2	GO:0000086_1+GO:0000086_2	abs(GO:0000086_1-GO:0000086_2)	GO:0000077_1+GO:0000077_2	abs(GO:0000082_1-GO:0000082_2)	GO:0000082_1+GO:0000082_2	abs(GO:0000165_1-GO:0000165_2)	GO:0000075_1+GO:0000075_2	GO:0000082_1+GO:0000082_2	GO:0000082_1+GO:0000082_2	abs(GO:0000070_1-GO:0000070_2)	abs(hsa05322_1-hsa05322_2)	GO:0000003_1+GO:0000003_2	GO:0000086_1+GO:0000086_2	hsa05340_1+hsa05340_2	GO:0000075_1+GO:0000075_2	abs(GO:0000018_1-GO:0000018_2)	abs(GO:0000070_1-GO:0000070_2)	abs(GO:0000070_1-GO:0000070_2)	GO:0000077_1+GO:0000077_2	GO:0000070_1+GO:0000070_2	abs(hsa05340_1-hsa05340_2)	abs(GO:0000018_1-GO:0000018_2)	GO:0000077_1+GO:0000077_2	GO:0000079_1+GO:0000079_2	GO:0000075_1+GO:0000075_2	abs(GO:0000075_1-GO:0000075_2)	GO:0000082_1+GO:0000082_2	abs(hsa05322_1-hsa05322_2)	abs(GO:0000003_1-GO:0000003_2)	abs(GO:0000070_1-GO:0000070_2)	abs(hsa05340_1-hsa05340_2)	GO:0000082_1+GO:0000082_2	GO:0000003_1+GO:0000003_2	GO:0000083_1+GO:0000083_2	GO:0000075_1+GO:0000075_2	abs(GO:0000075_1-GO:0000075_2)	abs(GO:0000070_1-GO:0000070_2)	abs(GO:0000018_1-GO:0000018_2)	abs(GO:0000079_1-GO:0000079_2)	GO:0000018_1+GO:0000018_2	abs(GO:0000070_1-GO:0000070_2)	abs(hsa05340_1-hsa05340_2)	abs(GO:0000018_1-GO:0000018_2)	GO:0000070_1+GO:0000070_2	abs(GO:0000003_1-GO:0000003_2)	abs(hsa05220_1-hsa05220_2)	GO:0000082_1+GO:0000082_2	GO:0000018_1+GO:0000018_2	abs(GO:0000079_1-GO:0000079_2)
abs(GO:0000122_1-GO:0000122_2)	abs(GO:0000086_1-GO:0000086_2)	GO:0000122_1+GO:0000122_2	abs(GO:0000077_1-GO:0000077_2)	GO:0000083_1+GO:0000083_2	abs(GO:0000082_1-GO:0000082_2)	GO:0000184_1+GO:0000184_2	abs(GO:0000075_1-GO:0000075_2)	abs(GO:0000082_1-GO:0000082_2)	abs(GO:0000082_1-GO:0000082_2)	GO:0000075_1+GO:0000075_2	hsa05340_1+hsa05340_2	abs(GO:0000003_1-GO:0000003_2)	abs(GO:0000086_1-GO:0000086_2)	abs(hsa05340_1-hsa05340_2)	abs(GO:0000075_1-GO:0000075_2)	GO:0000070_1+GO:0000070_2	GO:0000075_1+GO:0000075_2	GO:0000075_1+GO:0000075_2	abs(GO:0000077_1-GO:0000077_2)	abs(GO:0000070_1-GO:0000070_2)	GO:0000003_1+GO:0000003_2	GO:0000070_1+GO:0000070_2	abs(GO:0000077_1-GO:0000077_2)	abs(GO:0000079_1-GO:0000079_2)	abs(GO:0000075_1-GO:0000075_2)	GO:0000077_1+GO:0000077_2	abs(GO:0000082_1-GO:0000082_2)	hsa05340_1+hsa05340_2	GO:0000018_1+GO:0000018_2	GO:0000075_1+GO:0000075_2	GO:0000003_1+GO:0000003_2	abs(GO:0000082_1-GO:0000082_2)	GO:0000018_1+GO:0000018_2	abs(GO:0000083_1-GO:0000083_2)	abs(GO:0000075_1-GO:0000075_2)	GO:0000077_1+GO:0000077_2	GO:0000075_1+GO:0000075_2	GO:0000070_1+GO:0000070_2	GO:0000082_1+GO:0000082_2	GO:0000041_1+GO:0000041_2	GO:0000075_1+GO:0000075_2	GO:0000003_1+GO:0000003_2	GO:0000070_1+GO:0000070_2	abs(GO:0000070_1-GO:0000070_2)	GO:0000070_1+GO:0000070_2	hsa05322_1+hsa05322_2	abs(GO:0000082_1-GO:0000082_2)	GO:0000070_1+GO:0000070_2	GO:0000082_1+GO:0000082_2
GO:0000165_1+GO:0000165_2	GO:0000122_1+GO:0000122_2	abs(GO:0000122_1-GO:0000122_2)	GO:0000079_1+GO:0000079_2	GO:0000086_1+GO:0000086_2	GO:0000086_1+GO:0000086_2	abs(GO:0000184_1-GO:0000184_2)	GO:0000077_1+GO:0000077_2	GO:0000083_1+GO:0000083_2	GO:0000083_1+GO:0000083_2	abs(GO:0000075_1-GO:0000075_2)	GO:0000003_1+GO:0000003_2	GO:0000018_1+GO:0000018_2	GO:0000122_1+GO:0000122_2	GO:0000003_1+GO:0000003_2	GO:0000077_1+GO:0000077_2	abs(GO:0000070_1-GO:0000070_2)	abs(GO:0000075_1-GO:0000075_2)	abs(GO:0000075_1-GO:0000075_2)	GO:0000079_1+GO:0000079_2	GO:0000075_1+GO:0000075_2	GO:0000018_1+GO:0000018_2	abs(GO:0000070_1-GO:0000070_2)	GO:0000079_1+GO:0000079_2	GO:0000082_1+GO:0000082_2	GO:0000077_1+GO:0000077_2	abs(GO:0000077_1-GO:0000077_2)	abs(GO:0000083_1-GO:0000083_2)	abs(hsa05340_1-hsa05340_2)	abs(GO:0000018_1-GO:0000018_2)	abs(GO:0000075_1-GO:0000075_2)	abs(GO:0000003_1-GO:0000003_2)	GO:0000083_1+GO:0000083_2	abs(GO:0000018_1-GO:0000018_2)	GO:0000086_1+GO:0000086_2	GO:0000077_1+GO:0000077_2	abs(GO:0000077_1-GO:0000077_2)	abs(GO:0000075_1-GO:0000075_2)	abs(GO:0000070_1-GO:0000070_2)	abs(GO:0000082_1-GO:0000082_2)	GO:0000070_1+GO:0000070_2	abs(GO:0000075_1-GO:0000075_2)	GO:0000018_1+GO:0000018_2	abs(GO:0000070_1-GO:0000070_2)	GO:0000075_1+GO:0000075_2	abs(GO:0000070_1-GO:0000070_2)	abs(hsa05322_1-hsa05322_2)	GO:0000083_1+GO:0000083_2	abs(GO:0000070_1-GO:0000070_2)	abs(GO:0000082_1-GO:0000082_2)
abs(GO:0000165_1-GO:0000165_2)	abs(GO:0000122_1-GO:0000122_2)	GO:0000165_1+GO:0000165_2	GO:0000082_1+GO:0000082_2	abs(GO:0000086_1-GO:0000086_2)	abs(GO:0000086_1-GO:0000086_2)	GO:0000209_1+GO:0000209_2	abs(GO:0000077_1-GO:0000077_2)	GO:0000086_1+GO:0000086_2	abs(GO:0000083_1-GO:0000083_2)	GO:0000077_1+GO:0000077_2	abs(GO:0000003_1-GO:0000003_2)	GO:0000070_1+GO:0000070_2	abs(GO:0000122_1-GO:0000122_2)	abs(GO:0000003_1-GO:0000003_2)	abs(GO:0000077_1-GO:0000077_2)	GO:0000075_1+GO:0000075_2	GO:0000077_1+GO:0000077_2	GO:0000077_1+GO:0000077_2	abs(GO:0000079_1-GO:0000079_2)	abs(GO:0000075_1-GO:0000075_2)	GO:0000070_1+GO:0000070_2	GO:0000075_1+GO:0000075_2	GO:0000082_1+GO:0000082_2	abs(GO:0000082_1-GO:0000082_2)	abs(GO:0000077_1-GO:0000077_2)	GO:0000082_1+GO:0000082_2	GO:0000086_1+GO:0000086_2	GO:0000003_1+GO:0000003_2	GO:0000070_1+GO:0000070_2	GO:0000077_1+GO:0000077_2	GO:0000018_1+GO:0000018_2	GO:0000086_1+GO:0000086_2	GO:0000070_1+GO:0000070_2	abs(GO:0000086_1-GO:0000086_2)	abs(GO:0000077_1-GO:0000077_2)	GO:0000079_1+GO:0000079_2	GO:0000077_1+GO:0000077_2	GO:0000075_1+GO:0000075_2	GO:0000083_1+GO:0000083_2	abs(GO:0000070_1-GO:0000070_2)	GO:0000077_1+GO:0000077_2	abs(GO:0000018_1-GO:0000018_2)	GO:0000075_1+GO:0000075_2	abs(GO:0000075_1-GO:0000075_2)	GO:0000075_1+GO:0000075_2	hsa05340_1+hsa05340_2	abs(GO:0000083_1-GO:0000083_2)	GO:0000075_1+GO:0000075_2	GO:0000083_1+GO:0000083_2
GO:0000184_1+GO:0000184_2	GO:0000165_1+GO:0000165_2	abs(GO:0000165_1-GO:0000165_2)	abs(GO:0000082_1-GO:0000082_2)	GO:0000122_1+GO:0000122_2	GO:0000122_1+GO:0000122_2	abs(GO:0000209_1-GO:0000209_2)	GO:0000079_1+GO:0000079_2	abs(GO:0000086_1-GO:0000086_2)	GO:0000086_1+GO:0000086_2	abs(GO:0000077_1-GO:0000077_2)	GO:0000018_1+GO:0000018_2	abs(GO:0000070_1-GO:0000070_2)	GO:0000165_1+GO:0000165_2	GO:0000018_1+GO:0000018_2	GO:0000079_1+GO:0000079_2	abs(GO:0000075_1-GO:0000075_2)	abs(GO:0000077_1-GO:0000077_2)	abs(GO:0000077_1-GO:0000077_2)	GO:0000082_1+GO:0000082_2	GO:0000077_1+GO:0000077_2	abs(GO:0000070_1-GO:0000070_2)	abs(GO:0000075_1-GO:0000075_2)	abs(GO:0000082_1-GO:0000082_2)	GO:0000083_1+GO:0000083_2	GO:0000079_1+GO:0000079_2	abs(GO:0000082_1-GO:0000082_2)	abs(GO:0000086_1-GO:0000086_2)	abs(GO:0000003_1-GO:0000003_2)	abs(GO:0000070_1-GO:0000070_2)	abs(GO:0000077_1-GO:0000077_2)	abs(GO:0000018_1-GO:0000018_2)	abs(GO:0000086_1-GO:0000086_2)	abs(GO:0000070_1-GO:0000070_2)	GO:0000122_1+GO:0000122_2	abs(GO:0000079_1-GO:0000079_2)	GO:0000082_1+GO:0000082_2	abs(GO:0000077_1-GO:0000077_2)	abs(GO:0000075_1-GO:0000075_2)	GO:0000086_1+GO:0000086_2	GO:0000075_1+GO:0000075_2	abs(GO:0000077_1-GO:0000077_2)	GO:0000070_1+GO:0000070_2	abs(GO:0000075_1-GO:0000075_2)	GO:0000077_1+GO:0000077_2	abs(GO:0000075_1-GO:0000075_2)	abs(hsa05340_1-hsa05340_2)	GO:0000086_1+GO:0000086_2	abs(GO:0000075_1-GO:0000075_2)	abs(GO:0000083_1-GO:0000083_2)
abs(GO:0000184_1-GO:0000184_2)	abs(GO:0000165_1-GO:0000165_2)	GO:0000184_1+GO:0000184_2	GO:0000083_1+GO:0000083_2	abs(GO:0000122_1-GO:0000122_2)	abs(GO:0000122_1-GO:0000122_2)	GO:0000226_1+GO:0000226_2	GO:0000082_1+GO:0000082_2	GO:0000122_1+GO:0000122_2	abs(GO:0000086_1-GO:0000086_2)	GO:0000079_1+GO:0000079_2	abs(GO:0000018_1-GO:0000018_2)	GO:0000075_1+GO:0000075_2	abs(GO:0000165_1-GO:0000165_2)	abs(GO:0000018_1-GO:0000018_2)	abs(GO:0000079_1-GO:0000079_2)	GO:0000077_1+GO:0000077_2	GO:0000079_1+GO:0000079_2	GO:0000082_1+GO:0000082_2	abs(GO:0000082_1-GO:0000082_2)	abs(GO:0000077_1-GO:0000077_2)	GO:0000075_1+GO:0000075_2	GO:0000077_1+GO:0000077_2	GO:0000083_1+GO:0000083_2	abs(GO:0000083_1-GO:0000083_2)	abs(GO:0000079_1-GO:0000079_2)	GO:0000083_1+GO:0000083_2	GO:0000122_1+GO:0000122_2	GO:0000018_1+GO:0000018_2	GO:0000075_1+GO:0000075_2	GO:0000079_1+GO:0000079_2	GO:0000070_1+GO:0000070_2	GO:0000122_1+GO:0000122_2	GO:0000075_1+GO:0000075_2	abs(GO:0000122_1-GO:0000122_2)	GO:0000082_1+GO:0000082_2	abs(GO:0000082_1-GO:0000082_2)	GO:0000082_1+GO:0000082_2	GO:0000077_1+GO:0000077_2	abs(GO:0000086_1-GO:0000086_2)	abs(GO:0000075_1-GO:0000075_2)	GO:0000079_1+GO:0000079_2	abs(GO:0000070_1-GO:0000070_2)	GO:0000077_1+GO:0000077_2	abs(GO:0000077_1-GO:0000077_2)	GO:0000077_1+GO:0000077_2	GO:0000003_1+GO:0000003_2	abs(GO:0000086_1-GO:0000086_2)	GO:0000077_1+GO:0000077_2	GO:0000086_1+GO:0000086_2
GO:0000209_1+GO:0000209_2	GO:0000184_1+GO:0000184_2	abs(GO:0000184_1-GO:0000184_2)	abs(GO:0000083_1-GO:0000083_2)	GO:0000165_1+GO:0000165_2	GO:0000165_1+GO:0000165_2	abs(GO:0000226_1-GO:0000226_2)	abs(GO:0000082_1-GO:0000082_2)	abs(GO:0000122_1-GO:0000122_2)	GO:0000122_1+GO:0000122_2	abs(GO:0000079_1-GO:0000079_2)	GO:0000070_1+GO:0000070_2	abs(GO:0000075_1-GO:0000075_2)	GO:0000184_1+GO:0000184_2	GO:0000070_1+GO:0000070_2	GO:0000082_1+GO:0000082_2	abs(GO:0000077_1-GO:0000077_2)	abs(GO:0000079_1-GO:0000079_2)	abs(GO:0000082_1-GO:0000082_2)	GO:0000083_1+GO:0000083_2	GO:0000079_1+GO:0000079_2	abs(GO:0000075_1-GO:0000075_2)	abs(GO:0000077_1-GO:0000077_2)	GO:0000086_1+GO:0000086_2	GO:0000086_1+GO:0000086_2	GO:0000082_1+GO:0000082_2	abs(GO:0000083_1-GO:0000083_2)	abs(GO:0000122_1-GO:0000122_2)	abs(GO:0000018_1-GO:0000018_2)	abs(GO:0000075_1-GO:0000075_2)	GO:0000082_1+GO:0000082_2	abs(GO:0000070_1-GO:0000070_2)	abs(GO:0000122_1-GO:0000122_2)	abs(GO:0000075_1-GO:0000075_2)	GO:0000165_1+GO:0000165_2	abs(GO:0000082_1-GO:0000082_2)	GO:0000086_1+GO:0000086_2	abs(GO:0000082_1-GO:0000082_2)	abs(GO:0000077_1-GO:0000077_2)	GO:0000122_1+GO:0000122_2	GO:0000077_1+GO:0000077_2	abs(GO:0000079_1-GO:0000079_2)	GO:0000075_1+GO:0000075_2	abs(GO:0000077_1-GO:0000077_2)	GO:0000079_1+GO:0000079_2	abs(GO:0000077_1-GO:0000077_2)	abs(GO:0000003_1-GO:0000003_2)	GO:0000122_1+GO:0000122_2	abs(GO:0000077_1-GO:0000077_2)	abs(GO:0000086_1-GO:0000086_2)
abs(GO:0000209_1-GO:0000209_2)	abs(GO:0000184_1-GO:0000184_2)	GO:0000209_1+GO:0000209_2	GO:0000086_1+GO:0000086_2	abs(GO:0000165_1-GO:0000165_2)	abs(GO:0000165_1-GO:0000165_2)	GO:0000245_1+GO:0000245_2	GO:0000083_1+GO:0000083_2	GO:0000165_1+GO:0000165_2	abs(GO:0000122_1-GO:0000122_2)	GO:0000082_1+GO:0000082_2	abs(GO:0000070_1-GO:0000070_2)	GO:0000077_1+GO:0000077_2	abs(GO:0000184_1-GO:0000184_2)	abs(GO:0000070_1-GO:0000070_2)	abs(GO:0000082_1-GO:0000082_2)	GO:0000079_1+GO:0000079_2	GO:0000082_1+GO:0000082_2	GO:0000083_1+GO:0000083_2	abs(GO:0000083_1-GO:0000083_2)	GO:0000082_1+GO:0000082_2	GO:0000077_1+GO:0000077_2	GO:0000079_1+GO:0000079_2	abs(GO:0000086_1-GO:0000086_2)	abs(GO:0000086_1-GO:0000086_2)	abs(GO:0000082_1-GO:0000082_2)	GO:0000086_1+GO:0000086_2	GO:0000165_1+GO:0000165_2	GO:0000070_1+GO:0000070_2	GO:0000077_1+GO:0000077_2	abs(GO:0000082_1-GO:0000082_2)	GO:0000075_1+GO:0000075_2	GO:0000165_1+GO:0000165_2	GO:0000077_1+GO:0000077_2	abs(GO:0000165_1-GO:0000165_2)	GO:0000083_1+GO:0000083_2	abs(GO:0000086_1-GO:0000086_2)	GO:0000083_1+GO:0000083_2	GO:0000079_1+GO:0000079_2	abs(GO:0000122_1-GO:0000122_2)	abs(GO:0000077_1-GO:0000077_2)	GO:0000082_1+GO:0000082_2	abs(GO:0000075_1-GO:0000075_2)	GO:0000082_1+GO:0000082_2	abs(GO:0000079_1-GO:0000079_2)	GO:0000079_1+GO:0000079_2	GO:0000018_1+GO:0000018_2	GO:0000165_1+GO:0000165_2	GO:0000079_1+GO:0000079_2	GO:0000122_1+GO:0000122_2
GO:0000226_1+GO:0000226_2	GO:0000209_1+GO:0000209_2	abs(GO:0000209_1-GO:0000209_2)	abs(GO:0000086_1-GO:0000086_2)	GO:0000184_1+GO:0000184_2	GO:0000184_1+GO:0000184_2	abs(GO:0000245_1-GO:0000245_2)	abs(GO:0000083_1-GO:0000083_2)	abs(GO:0000165_1-GO:0000165_2)	GO:0000165_1+GO:0000165_2	abs(GO:0000082_1-GO:0000082_2)	GO:0000075_1+GO:0000075_2	abs(GO:0000077_1-GO:0000077_2)	GO:0000209_1+GO:0000209_2	GO:0000075_1+GO:0000075_2	GO:0000086_1+GO:0000086_2	abs(GO:0000079_1-GO:0000079_2)	abs(GO:0000082_1-GO:0000082_2)	abs(GO:0000083_1-GO:0000083_2)	GO:0000086_1+GO:0000086_2	abs(GO:0000082_1-GO:0000082_2)	abs(GO:0000077_1-GO:0000077_2)	abs(GO:0000079_1-GO:0000079_2)	GO:0000122_1+GO:0000122_2	GO:0000122_1+GO:0000122_2	abs(GO:0000083_1-GO:0000083_2)	abs(GO:0000086_1-GO:0000086_2)	abs(GO:0000165_1-GO:0000165_2)	abs(GO:0000070_1-GO:0000070_2)	abs(GO:0000077_1-GO:0000077_2)	GO:0000083_1+GO:0000083_2	abs(GO:0000075_1-GO:0000075_2)	abs(GO:0000165_1-GO:0000165_2)	abs(GO:0000077_1-GO:0000077_2)	GO:0000184_1+GO:0000184_2	abs(GO:0000083_1-GO:0000083_2)	GO:0000122_1+GO:0000122_2	GO:0000086_1+GO:0000086_2	GO:0000082_1+GO:0000082_2	GO:0000165_1+GO:0000165_2	GO:0000079_1+GO:0000079_2	abs(GO:0000082_1-GO:0000082_2)	GO:0000077_1+GO:0000077_2	abs(GO:0000082_1-GO:0000082_2)	GO:0000082_1+GO:0000082_2	GO:0000082_1+GO:0000082_2	abs(GO:0000018_1-GO:0000018_2)	abs(GO:0000165_1-GO:0000165_2)	GO:0000082_1+GO:0000082_2	abs(GO:0000122_1-GO:0000122_2)
abs(GO:0000226_1-GO:0000226_2)	abs(GO:0000209_1-GO:0000209_2)	GO:0000226_1+GO:0000226_2	GO:0000122_1+GO:0000122_2	abs(GO:0000184_1-GO:0000184_2)	abs(GO:0000184_1-GO:0000184_2)	GO:0000278_1+GO:0000278_2	GO:0000086_1+GO:0000086_2	GO:0000184_1+GO:0000184_2	abs(GO:0000165_1-GO:0000165_2)	GO:0000086_1+GO:0000086_2	abs(GO:0000075_1-GO:0000075_2)	GO:0000082_1+GO:0000082_2	abs(GO:0000209_1-GO:0000209_2)	abs(GO:0000075_1-GO:0000075_2)	abs(GO:0000086_1-GO:0000086_2)	GO:0000082_1+GO:0000082_2	GO:0000083_1+GO:0000083_2	GO:0000086_1+GO:0000086_2	abs(GO:0000086_1-GO:0000086_2)	abs(GO:0000083_1-GO:0000083_2)	GO:0000079_1+GO:0000079_2	GO:0000082_1+GO:0000082_2	abs(GO:0000122_1-GO:0000122_2)	abs(GO:0000122_1-GO:0000122_2)	GO:0000086_1+GO:0000086_2	GO:0000122_1+GO:0000122_2	GO:0000184_1+GO:0000184_2	GO:0000075_1+GO:0000075_2	GO:0000082_1+GO:0000082_2	abs(GO:0000083_1-GO:0000083_2)	GO:0000077_1+GO:0000077_2	GO:0000184_1+GO:0000184_2	GO:0000079_1+GO:0000079_2	abs(GO:0000184_1-GO:0000184_2)	GO:0000086_1+GO:0000086_2	abs(GO:0000122_1-GO:0000122_2)	abs(GO:0000086_1-GO:0000086_2)	abs(GO:0000082_1-GO:0000082_2)	abs(GO:0000165_1-GO:0000165_2)	abs(GO:0000079_1-GO:0000079_2)	GO:0000083_1+GO:0000083_2	abs(GO:0000077_1-GO:0000077_2)	abs(GO:0000083_1-GO:0000083_2)	abs(GO:0000082_1-GO:0000082_2)	abs(GO:0000082_1-GO:0000082_2)	GO:0000070_1+GO:0000070_2	GO:0000184_1+GO:0000184_2	abs(GO:0000082_1-GO:0000082_2)	GO:0000165_1+GO:0000165_2
GO:0000245_1+GO:0000245_2	GO:0000226_1+GO:0000226_2	abs(GO:0000226_1-GO:0000226_2)	abs(GO:0000122_1-GO:0000122_2)	GO:0000209_1+GO:0000209_2	GO:0000209_1+GO:0000209_2	abs(GO:0000278_1-GO:0000278_2)	abs(GO:0000086_1-GO:0000086_2)	abs(GO:0000184_1-GO:0000184_2)	GO:0000184_1+GO:0000184_2	abs(GO:0000086_1-GO:0000086_2)	GO:0000077_1+GO:0000077_2	abs(GO:0000082_1-GO:0000082_2)	GO:0000226_1+GO:0000226_2	GO:0000077_1+GO:0000077_2	GO:0000122_1+GO:0000122_2	abs(GO:0000082_1-GO:0000082_2)	GO:0000086_1+GO:0000086_2	abs(GO:0000086_1-GO:0000086_2)	GO:0000122_1+GO:0000122_2	GO:0000086_1+GO:0000086_2	GO:0000082_1+GO:0000082_2	abs(GO:0000082_1-GO:0000082_2)	GO:0000165_1+GO:0000165_2	GO:0000165_1+GO:0000165_2	abs(GO:0000086_1-GO:0000086_2)	abs(GO:0000122_1-GO:0000122_2)	abs(GO:0000184_1-GO:0000184_2)	abs(GO:0000075_1-GO:0000075_2)	abs(GO:0000082_1-GO:0000082_2)	GO:0000086_1+GO:0000086_2	abs(GO:0000077_1-GO:0000077_2)	abs(GO:0000184_1-GO:0000184_2)	abs(GO:0000079_1-GO:0000079_2)	GO:0000187_1+GO:0000187_2	abs(GO:0000086_1-GO:0000086_2)	GO:0000165_1+GO:0000165_2	GO:0000122_1+GO:0000122_2	GO:0000083_1+GO:0000083_2	GO:0000184_1+GO:0000184_2	GO:0000082_1+GO:0000082_2	GO:0000086_1+GO:0000086_2	GO:0000079_1+GO:0000079_2	GO:0000086_1+GO:0000086_2	GO:0000083_1+GO:0000083_2	abs(GO:0000083_1-GO:0000083_2)	abs(GO:0000070_1-GO:0000070_2)	abs(GO:0000184_1-GO:0000184_2)	GO:0000083_1+GO:0000083_2	abs(GO:0000165_1-GO:0000165_2)
abs(GO:0000245_1-GO:0000245_2)	GO:0000245_1+GO:0000245_2	abs(GO:0000245_1-GO:0000245_2)	GO:0000165_1+GO:0000165_2	abs(GO:0000209_1-GO:0000209_2)	abs(GO:0000209_1-GO:0000209_2)	GO:0000280_1+GO:0000280_2	GO:0000122_1+GO:0000122_2	GO:0000209_1+GO:0000209_2	abs(GO:0000184_1-GO:0000184_2)	GO:0000122_1+GO:0000122_2	abs(GO:0000077_1-GO:0000077_2)	GO:0000083_1+GO:0000083_2	abs(GO:0000226_1-GO:0000226_2)	abs(GO:0000077_1-GO:0000077_2)	abs(GO:0000122_1-GO:0000122_2)	GO:0000083_1+GO:0000083_2	abs(GO:0000086_1-GO:0000086_2)	GO:0000122_1+GO:0000122_2	abs(GO:0000122_1-GO:0000122_2)	abs(GO:0000086_1-GO:0000086_2)	abs(GO:0000082_1-GO:0000082_2)	GO:0000083_1+GO:0000083_2	abs(GO:0000165_1-GO:0000165_2)	abs(GO:0000165_1-GO:0000165_2)	GO:0000122_1+GO:0000122_2	GO:0000165_1+GO:0000165_2	GO:0000209_1+GO:0000209_2	GO:0000077_1+GO:0000077_2	GO:0000083_1+GO:0000083_2	abs(GO:0000086_1-GO:0000086_2)	GO:0000079_1+GO:0000079_2	GO:0000209_1+GO:0000209_2	GO:0000082_1+GO:0000082_2	abs(GO:0000187_1-GO:0000187_2)	GO:0000122_1+GO:0000122_2	abs(GO:0000165_1-GO:0000165_2)	abs(GO:0000122_1-GO:0000122_2)	GO:0000086_1+GO:0000086_2	abs(GO:0000184_1-GO:0000184_2)	abs(GO:0000082_1-GO:0000082_2)	abs(GO:0000086_1-GO:0000086_2)	GO:0000082_1+GO:0000082_2	abs(GO:0000086_1-GO:0000086_2)	abs(GO:0000083_1-GO:0000083_2)	GO:0000086_1+GO:0000086_2	GO:0000075_1+GO:0000075_2	GO:0000209_1+GO:0000209_2	GO:0000086_1+GO:0000086_2	GO:0000184_1+GO:0000184_2
GO:0000278_1+GO:0000278_2	abs(GO:0000245_1-GO:0000245_2)	GO:0000278_1+GO:0000278_2	abs(GO:0000165_1-GO:0000165_2)	GO:0000226_1+GO:0000226_2	GO:0000226_1+GO:0000226_2	abs(GO:0000280_1-GO:0000280_2)	abs(GO:0000122_1-GO:0000122_2)	abs(GO:0000209_1-GO:0000209_2)	GO:0000209_1+GO:0000209_2	abs(GO:0000122_1-GO:0000122_2)	GO:0000082_1+GO:0000082_2	GO:0000086_1+GO:0000086_2	GO:0000245_1+GO:0000245_2	GO:0000082_1+GO:0000082_2	GO:0000165_1+GO:0000165_2	GO:0000086_1+GO:0000086_2	GO:0000122_1+GO:0000122_2	abs(GO:0000122_1-GO:0000122_2)	GO:0000165_1+GO:0000165_2	GO:0000122_1+GO:0000122_2	GO:0000083_1+GO:0000083_2	abs(GO:0000083_1-GO:0000083_2)	GO:0000184_1+GO:0000184_2	GO:0000184_1+GO:0000184_2	abs(GO:0000122_1-GO:0000122_2)	abs(GO:0000165_1-GO:0000165_2)	abs(GO:0000209_1-GO:0000209_2)	abs(GO:0000077_1-GO:0000077_2)	GO:0000086_1+GO:0000086_2	GO:0000122_1+GO:0000122_2	GO:0000082_1+GO:0000082_2	abs(GO:0000209_1-GO:0000209_2)	abs(GO:0000082_1-GO:0000082_2)	GO:0000209_1+GO:0000209_2	abs(GO:0000122_1-GO:0000122_2)	GO:0000184_1+GO:0000184_2	GO:0000165_1+GO:0000165_2	abs(GO:0000086_1-GO:0000086_2)	GO:0000209_1+GO:0000209_2	GO:0000083_1+GO:0000083_2	GO:0000122_1+GO:0000122_2	abs(GO:0000082_1-GO:0000082_2)	GO:0000122_1+GO:0000122_2	GO:0000086_1+GO:0000086_2	abs(GO:0000086_1-GO:0000086_2)	abs(GO:0000075_1-GO:0000075_2)	abs(GO:0000209_1-GO:0000209_2)	abs(GO:0000086_1-GO:0000086_2)	abs(GO:0000184_1-GO:0000184_2)
abs(GO:0000278_1-GO:0000278_2)	GO:0000278_1+GO:0000278_2	abs(GO:0000278_1-GO:0000278_2)	GO:0000184_1+GO:0000184_2	abs(GO:0000226_1-GO:0000226_2)	abs(GO:0000226_1-GO:0000226_2)	GO:0000288_1+GO:0000288_2	GO:0000165_1+GO:0000165_2	GO:0000226_1+GO:0000226_2	abs(GO:0000209_1-GO:0000209_2)	GO:0000165_1+GO:0000165_2	abs(GO:0000082_1-GO:0000082_2)	abs(GO:0000086_1-GO:0000086_2)	abs(GO:0000245_1-GO:0000245_2)	abs(GO:0000082_1-GO:0000082_2)	abs(GO:0000165_1-GO:0000165_2)	abs(GO:0000086_1-GO:0000086_2)	abs(GO:0000122_1-GO:0000122_2)	GO:0000165_1+GO:0000165_2	abs(GO:0000165_1-GO:0000165_2)	abs(GO:0000122_1-GO:0000122_2)	GO:0000086_1+GO:0000086_2	GO:0000086_1+GO:0000086_2	abs(GO:0000184_1-GO:0000184_2)	abs(GO:0000184_1-GO:0000184_2)	GO:0000165_1+GO:0000165_2	GO:0000184_1+GO:0000184_2	GO:0000226_1+GO:0000226_2	GO:0000079_1+GO:0000079_2	abs(GO:0000086_1-GO:0000086_2)	abs(GO:0000122_1-GO:0000122_2)	abs(GO:0000082_1-GO:0000082_2)	GO:0000226_1+GO:0000226_2	abs(GO:0000083_1-GO:0000083_2)	abs(GO:0000209_1-GO:0000209_2)	GO:0000165_1+GO:0000165_2	abs(GO:0000184_1-GO:0000184_2)	abs(GO:0000165_1-GO:0000165_2)	GO:0000122_1+GO:0000122_2	abs(GO:0000209_1-GO:0000209_2)	abs(GO:0000083_1-GO:0000083_2)	abs(GO:0000122_1-GO:0000122_2)	abs(GO:0000083_1-GO:0000083_2)	abs(GO:0000122_1-GO:0000122_2)	abs(GO:0000086_1-GO:0000086_2)	GO:0000122_1+GO:0000122_2	GO:0000077_1+GO:0000077_2	GO:0000226_1+GO:0000226_2	GO:0000122_1+GO:0000122_2	GO:0000209_1+GO:0000209_2
GO:0000280_1+GO:0000280_2	abs(GO:0000278_1-GO:0000278_2)	GO:0000280_1+GO:0000280_2	abs(GO:0000184_1-GO:0000184_2)	GO:0000245_1+GO:0000245_2	GO:0000245_1+GO:0000245_2	abs(GO:0000288_1-GO:0000288_2)	abs(GO:0000165_1-GO:0000165_2)	abs(GO:0000226_1-GO:0000226_2)	GO:0000226_1+GO:0000226_2	abs(GO:0000165_1-GO:0000165_2)	GO:0000083_1+GO:0000083_2	GO:0000122_1+GO:0000122_2	GO:0000278_1+GO:0000278_2	GO:0000083_1+GO:0000083_2	GO:0000184_1+GO:0000184_2	GO:0000122_1+GO:0000122_2	GO:0000165_1+GO:0000165_2	abs(GO:0000165_1-GO:0000165_2)	GO:0000184_1+GO:0000184_2	GO:0000165_1+GO:0000165_2	abs(GO:0000086_1-GO:0000086_2)	abs(GO:0000086_1-GO:0000086_2)	GO:0000209_1+GO:0000209_2	GO:0000209_1+GO:0000209_2	abs(GO:0000165_1-GO:0000165_2)	abs(GO:0000184_1-GO:0000184_2)	abs(GO:0000226_1-GO:0000226_2)	abs(GO:0000079_1-GO:0000079_2)	GO:0000122_1+GO:0000122_2	GO:0000165_1+GO:0000165_2	GO:0000083_1+GO:0000083_2	abs(GO:0000226_1-GO:0000226_2)	GO:0000086_1+GO:0000086_2	GO:0000226_1+GO:0000226_2	abs(GO:0000165_1-GO:0000165_2)	GO:0000209_1+GO:0000209_2	GO:0000184_1+GO:0000184_2	abs(GO:0000122_1-GO:0000122_2)	GO:0000226_1+GO:0000226_2	GO:0000086_1+GO:0000086_2	GO:0000165_1+GO:0000165_2	GO:0000086_1+GO:0000086_2	GO:0000165_1+GO:0000165_2	GO:0000122_1+GO:0000122_2	abs(GO:0000122_1-GO:0000122_2)	abs(GO:0000077_1-GO:0000077_2)	abs(GO:0000226_1-GO:0000226_2)	abs(GO:0000122_1-GO:0000122_2)	abs(GO:0000209_1-GO:0000209_2)
abs(GO:0000280_1-GO:0000280_2)	GO:0000280_1+GO:0000280_2	abs(GO:0000280_1-GO:0000280_2)	GO:0000209_1+GO:0000209_2	GO:0000278_1+GO:0000278_2	abs(GO:0000245_1-GO:0000245_2)	GO:0000291_1+GO:0000291_2	GO:0000184_1+GO:0000184_2	GO:0000245_1+GO:0000245_2	abs(GO:0000226_1-GO:0000226_2)	GO:0000184_1+GO:0000184_2	abs(GO:0000083_1-GO:0000083_2)	abs(GO:0000122_1-GO:0000122_2)	abs(GO:0000278_1-GO:0000278_2)	abs(GO:0000083_1-GO:0000083_2)	abs(GO:0000184_1-GO:0000184_2)	abs(GO:0000122_1-GO:0000122_2)	abs(GO:0000165_1-GO:0000165_2)	GO:0000184_1+GO:0000184_2	abs(GO:0000184_1-GO:0000184_2)	abs(GO:0000165_1-GO:0000165_2)	GO:0000122_1+GO:0000122_2	GO:0000122_1+GO:0000122_2	abs(GO:0000209_1-GO:0000209_2)	abs(GO:0000209_1-GO:0000209_2)	GO:0000184_1+GO:0000184_2	GO:0000209_1+GO:0000209_2	GO:0000245_1+GO:0000245_2	GO:0000082_1+GO:0000082_2	abs(GO:0000122_1-GO:0000122_2)	abs(GO:0000165_1-GO:0000165_2)	GO:0000086_1+GO:0000086_2	GO:0000245_1+GO:0000245_2	abs(GO:0000086_1-GO:0000086_2)	abs(GO:0000226_1-GO:0000226_2)	GO:0000184_1+GO:0000184_2	abs(GO:0000209_1-GO:0000209_2)	abs(GO:0000184_1-GO:0000184_2)	GO:0000165_1+GO:0000165_2	abs(GO:0000226_1-GO:0000226_2)	abs(GO:0000086_1-GO:0000086_2)	abs(GO:0000165_1-GO:0000165_2)	abs(GO:0000086_1-GO:0000086_2)	abs(GO:0000165_1-GO:0000165_2)	abs(GO:0000122_1-GO:0000122_2)	GO:0000165_1+GO:0000165_2	abs(GO:0000079_1-GO:0000079_2)	GO:0000245_1+GO:0000245_2	GO:0000165_1+GO:0000165_2	GO:0000226_1+GO:0000226_2
GO:0000288_1+GO:0000288_2	abs(GO:0000280_1-GO:0000280_2)	GO:0000288_1+GO:0000288_2	abs(GO:0000209_1-GO:0000209_2)	abs(GO:0000278_1-GO:0000278_2)	GO:0000278_1+GO:0000278_2	GO:0000375_1+GO:0000375_2	abs(GO:0000184_1-GO:0000184_2)	abs(GO:0000245_1-GO:0000245_2)	GO:0000245_1+GO:0000245_2	abs(GO:0000184_1-GO:0000184_2)	GO:0000086_1+GO:0000086_2	GO:0000165_1+GO:0000165_2	GO:0000280_1+GO:0000280_2	GO:0000086_1+GO:0000086_2	GO:0000187_1+GO:0000187_2	GO:0000165_1+GO:0000165_2	GO:0000184_1+GO:0000184_2	abs(GO:0000184_1-GO:0000184_2)	GO:0000209_1+GO:0000209_2	GO:0000184_1+GO:0000184_2	abs(GO:0000122_1-GO:0000122_2)	abs(GO:0000122_1-GO:0000122_2)	GO:0000226_1+GO:0000226_2	GO:0000226_1+GO:0000226_2	abs(GO:0000184_1-GO:0000184_2)	abs(GO:0000209_1-GO:0000209_2)	abs(GO:0000245_1-GO:0000245_2)	abs(GO:0000082_1-GO:0000082_2)	GO:0000165_1+GO:0000165_2	GO:0000184_1+GO:0000184_2	abs(GO:0000086_1-GO:0000086_2)	GO:0000278_1+GO:0000278_2	GO:0000122_1+GO:0000122_2	GO:0000245_1+GO:0000245_2	abs(GO:0000184_1-GO:0000184_2)	GO:0000226_1+GO:0000226_2	GO:0000209_1+GO:0000209_2	abs(GO:0000165_1-GO:0000165_2)	GO:0000245_1+GO:0000245_2	GO:0000122_1+GO:0000122_2	GO:0000184_1+GO:0000184_2	GO:0000122_1+GO:0000122_2	GO:0000184_1+GO:0000184_2	GO:0000165_1+GO:0000165_2	abs(GO:0000165_1-GO:0000165_2)	GO:0000082_1+GO:0000082_2	abs(GO:0000245_1-GO:0000245_2)	abs(GO:0000165_1-GO:0000165_2)	abs(GO:0000226_1-GO:0000226_2)
abs(GO:0000288_1-GO:0000288_2)	GO:0000288_1+GO:0000288_2	abs(GO:0000288_1-GO:0000288_2)	GO:0000226_1+GO:0000226_2	GO:0000280_1+GO:0000280_2	abs(GO:0000278_1-GO:0000278_2)	abs(GO:0000375_1-GO:0000375_2)	GO:0000209_1+GO:0000209_2	GO:0000278_1+GO:0000278_2	abs(GO:0000245_1-GO:0000245_2)	GO:0000209_1+GO:0000209_2	abs(GO:0000086_1-GO:0000086_2)	abs(GO:0000165_1-GO:0000165_2)	abs(GO:0000280_1-GO:0000280_2)	abs(GO:0000086_1-GO:0000086_2)	abs(GO:0000187_1-GO:0000187_2)	abs(GO:0000165_1-GO:0000165_2)	abs(GO:0000184_1-GO:0000184_2)	GO:0000209_1+GO:0000209_2	abs(GO:0000209_1-GO:0000209_2)	abs(GO:0000184_1-GO:0000184_2)	GO:0000165_1+GO:0000165_2	GO:0000165_1+GO:0000165_2	abs(GO:0000226_1-GO:0000226_2)	abs(GO:0000226_1-GO:0000226_2)	GO:0000209_1+GO:0000209_2	GO:0000226_1+GO:0000226_2	GO:0000278_1+GO:0000278_2	GO:0000083_1+GO:0000083_2	abs(GO:0000165_1-GO:0000165_2)	abs(GO:0000184_1-GO:0000184_2)	GO:0000122_1+GO:0000122_2	abs(GO:0000278_1-GO:0000278_2)	abs(GO:0000122_1-GO:0000122_2)	abs(GO:0000245_1-GO:0000245_2)	GO:0000209_1+GO:0000209_2	abs(GO:0000226_1-GO:0000226_2)	abs(GO:0000209_1-GO:0000209_2)	GO:0000184_1+GO:0000184_2	GO:0000278_1+GO:0000278_2	abs(GO:0000122_1-GO:0000122_2)	abs(GO:0000184_1-GO:0000184_2)	GO:0000165_1+GO:0000165_2	abs(GO:0000184_1-GO:0000184_2)	abs(GO:0000165_1-GO:0000165_2)	GO:0000184_1+GO:0000184_2	abs(GO:0000082_1-GO:0000082_2)	GO:0000278_1+GO:0000278_2	GO:0000184_1+GO:0000184_2	GO:0000245_1+GO:0000245_2
GO:0000291_1+GO:0000291_2	abs(GO:0000288_1-GO:0000288_2)	GO:0000291_1+GO:0000291_2	abs(GO:0000226_1-GO:0000226_2)	abs(GO:0000280_1-GO:0000280_2)	GO:0000280_1+GO:0000280_2	GO:0000377_1+GO:0000377_2	abs(GO:0000209_1-GO:0000209_2)	abs(GO:0000278_1-GO:0000278_2)	GO:0000278_1+GO:0000278_2	abs(GO:0000209_1-GO:0000209_2)	GO:0000122_1+GO:0000122_2	GO:0000184_1+GO:0000184_2	GO:0000288_1+GO:0000288_2	GO:0000122_1+GO:0000122_2	GO:0000209_1+GO:0000209_2	GO:0000184_1+GO:0000184_2	GO:0000187_1+GO:0000187_2	abs(GO:0000209_1-GO:0000209_2)	GO:0000226_1+GO:0000226_2	GO:0000209_1+GO:0000209_2	abs(GO:0000165_1-GO:0000165_2)	abs(GO:0000165_1-GO:0000165_2)	GO:0000245_1+GO:0000245_2	GO:0000245_1+GO:0000245_2	abs(GO:0000209_1-GO:0000209_2)	abs(GO:0000226_1-GO:0000226_2)	abs(GO:0000278_1-GO:0000278_2)	GO:0000086_1+GO:0000086_2	GO:0000184_1+GO:0000184_2	GO:0000209_1+GO:0000209_2	GO:0000165_1+GO:0000165_2	GO:0000280_1+GO:0000280_2	GO:0000165_1+GO:0000165_2	GO:0000278_1+GO:0000278_2	abs(GO:0000209_1-GO:0000209_2)	GO:0000245_1+GO:0000245_2	GO:0000226_1+GO:0000226_2	abs(GO:0000184_1-GO:0000184_2)	abs(GO:0000278_1-GO:0000278_2)	GO:0000165_1+GO:0000165_2	GO:0000209_1+GO:0000209_2	abs(GO:0000165_1-GO:0000165_2)	abs(GO:0000187_1-GO:0000187_2)	GO:0000184_1+GO:0000184_2	abs(GO:0000184_1-GO:0000184_2)	GO:0000083_1+GO:0000083_2	abs(GO:0000278_1-GO:0000278_2)	abs(GO:0000184_1-GO:0000184_2)	abs(GO:0000245_1-GO:0000245_2)
GO:0000375_1+GO:0000375_2	GO:0000375_1+GO:0000375_2	GO:0000375_1+GO:0000375_2	GO:0000245_1+GO:0000245_2	GO:0000288_1+GO:0000288_2	abs(GO:0000280_1-GO:0000280_2)	abs(GO:0000377_1-GO:0000377_2)	GO:0000226_1+GO:0000226_2	GO:0000280_1+GO:0000280_2	abs(GO:0000278_1-GO:0000278_2)	GO:0000226_1+GO:0000226_2	abs(GO:0000122_1-GO:0000122_2)	abs(GO:0000184_1-GO:0000184_2)	abs(GO:0000288_1-GO:0000288_2)	abs(GO:0000122_1-GO:0000122_2)	abs(GO:0000209_1-GO:0000209_2)	abs(GO:0000184_1-GO:0000184_2)	GO:0000209_1+GO:0000209_2	GO:0000226_1+GO:0000226_2	abs(GO:0000226_1-GO:0000226_2)	abs(GO:0000209_1-GO:0000209_2)	GO:0000184_1+GO:0000184_2	GO:0000184_1+GO:0000184_2	abs(GO:0000245_1-GO:0000245_2)	abs(GO:0000245_1-GO:0000245_2)	GO:0000226_1+GO:0000226_2	GO:0000245_1+GO:0000245_2	GO:0000280_1+GO:0000280_2	abs(GO:0000086_1-GO:0000086_2)	abs(GO:0000184_1-GO:0000184_2)	abs(GO:0000209_1-GO:0000209_2)	abs(GO:0000165_1-GO:0000165_2)	abs(GO:0000280_1-GO:0000280_2)	abs(GO:0000165_1-GO:0000165_2)	abs(GO:0000278_1-GO:0000278_2)	GO:0000226_1+GO:0000226_2	abs(GO:0000245_1-GO:0000245_2)	abs(GO:0000226_1-GO:0000226_2)	GO:0000209_1+GO:0000209_2	GO:0000280_1+GO:0000280_2	abs(GO:0000165_1-GO:0000165_2)	abs(GO:0000209_1-GO:0000209_2)	GO:0000184_1+GO:0000184_2	GO:0000209_1+GO:0000209_2	abs(GO:0000184_1-GO:0000184_2)	GO:0000209_1+GO:0000209_2	GO:0000086_1+GO:0000086_2	GO:0000280_1+GO:0000280_2	GO:0000209_1+GO:0000209_2	GO:0000278_1+GO:0000278_2
abs(GO:0000375_1-GO:0000375_2)	abs(GO:0000375_1-GO:0000375_2)	abs(GO:0000375_1-GO:0000375_2)	abs(GO:0000245_1-GO:0000245_2)	abs(GO:0000288_1-GO:0000288_2)	GO:0000288_1+GO:0000288_2	GO:0000387_1+GO:0000387_2	abs(GO:0000226_1-GO:0000226_2)	abs(GO:0000280_1-GO:0000280_2)	GO:0000280_1+GO:0000280_2	abs(GO:0000226_1-GO:0000226_2)	GO:0000165_1+GO:0000165_2	GO:0000187_1+GO:0000187_2	GO:0000291_1+GO:0000291_2	GO:0000165_1+GO:0000165_2	GO:0000226_1+GO:0000226_2	GO:0000209_1+GO:0000209_2	abs(GO:0000209_1-GO:0000209_2)	abs(GO:0000226_1-GO:0000226_2)	GO:0000245_1+GO:0000245_2	GO:0000226_1+GO:0000226_2	abs(GO:0000184_1-GO:0000184_2)	abs(GO:0000184_1-GO:0000184_2)	GO:0000278_1+GO:0000278_2	GO:0000278_1+GO:0000278_2	abs(GO:0000226_1-GO:0000226_2)	abs(GO:0000245_1-GO:0000245_2)	abs(GO:0000280_1-GO:0000280_2)	GO:0000122_1+GO:0000122_2	GO:0000209_1+GO:0000209_2	GO:0000226_1+GO:0000226_2	GO:0000184_1+GO:0000184_2	GO:0000288_1+GO:0000288_2	GO:0000184_1+GO:0000184_2	GO:0000280_1+GO:0000280_2	abs(GO:0000226_1-GO:0000226_2)	GO:0000278_1+GO:0000278_2	GO:0000245_1+GO:0000245_2	abs(GO:0000209_1-GO:0000209_2)	abs(GO:0000280_1-GO:0000280_2)	GO:0000184_1+GO:0000184_2	GO:0000226_1+GO:0000226_2	abs(GO:0000184_1-GO:0000184_2)	abs(GO:0000209_1-GO:0000209_2)	GO:0000209_1+GO:0000209_2	GO:0000226_1+GO:0000226_2	abs(GO:0000086_1-GO:0000086_2)	abs(GO:0000280_1-GO:0000280_2)	abs(GO:0000209_1-GO:0000209_2)	abs(GO:0000278_1-GO:0000278_2)
GO:0000377_1+GO:0000377_2	GO:0000377_1+GO:0000377_2	GO:0000377_1+GO:0000377_2	GO:0000278_1+GO:0000278_2	GO:0000291_1+GO:0000291_2	abs(GO:0000288_1-GO:0000288_2)	abs(GO:0000387_1-GO:0000387_2)	GO:0000245_1+GO:0000245_2	GO:0000288_1+GO:0000288_2	abs(GO:0000280_1-GO:0000280_2)	GO:0000245_1+GO:0000245_2	abs(GO:0000165_1-GO:0000165_2)	GO:0000209_1+GO:0000209_2	GO:0000375_1+GO:0000375_2	abs(GO:0000165_1-GO:0000165_2)	abs(GO:0000226_1-GO:0000226_2)	abs(GO:0000209_1-GO:0000209_2)	GO:0000226_1+GO:0000226_2	abs(GO:0000245_1-GO:0000245_2)	abs(GO:0000245_1-GO:0000245_2)	abs(GO:0000226_1-GO:0000226_2)	GO:0000209_1+GO:0000209_2	GO:0000209_1+GO:0000209_2	abs(GO:0000278_1-GO:0000278_2)	abs(GO:0000278_1-GO:0000278_2)	GO:0000245_1+GO:0000245_2	GO:0000278_1+GO:0000278_2	GO:0000288_1+GO:0000288_2	abs(GO:0000122_1-GO:0000122_2)	abs(GO:0000209_1-GO:0000209_2)	abs(GO:0000226_1-GO:0000226_2)	abs(GO:0000184_1-GO:0000184_2)	abs(GO:0000288_1-GO:0000288_2)	abs(GO:0000184_1-GO:0000184_2)	abs(GO:0000280_1-GO:0000280_2)	GO:0000245_1+GO:0000245_2	abs(GO:0000278_1-GO:0000278_2)	abs(GO:0000245_1-GO:0000245_2)	GO:0000226_1+GO:0000226_2	GO:0000288_1+GO:0000288_2	abs(GO:0000184_1-GO:0000184_2)	abs(GO:0000226_1-GO:0000226_2)	GO:0000209_1+GO:0000209_2	GO:0000226_1+GO:0000226_2	abs(GO:0000209_1-GO:0000209_2)	abs(GO:0000226_1-GO:0000226_2)	GO:0000122_1+GO:0000122_2	GO:0000288_1+GO:0000288_2	GO:0000226_1+GO:0000226_2	GO:0000280_1+GO:0000280_2
abs(GO:0000377_1-GO:0000377_2)	abs(GO:0000377_1-GO:0000377_2)	abs(GO:0000377_1-GO:0000377_2)	abs(GO:0000278_1-GO:0000278_2)	GO:0000375_1+GO:0000375_2	GO:0000291_1+GO:0000291_2	GO:0000398_1+GO:0000398_2	abs(GO:0000245_1-GO:0000245_2)	GO:0000291_1+GO:0000291_2	GO:0000288_1+GO:0000288_2	abs(GO:0000245_1-GO:0000245_2)	GO:0000184_1+GO:0000184_2	abs(GO:0000209_1-GO:0000209_2)	abs(GO:0000375_1-GO:0000375_2)	GO:0000184_1+GO:0000184_2	GO:0000245_1+GO:0000245_2	GO:0000226_1+GO:0000226_2	abs(GO:0000226_1-GO:0000226_2)	GO:0000278_1+GO:0000278_2	GO:0000278_1+GO:0000278_2	GO:0000245_1+GO:0000245_2	abs(GO:0000209_1-GO:0000209_2)	abs(GO:0000209_1-GO:0000209_2)	GO:0000280_1+GO:0000280_2	GO:0000280_1+GO:0000280_2	GO:0000278_1+GO:0000278_2	abs(GO:0000278_1-GO:0000278_2)	abs(GO:0000288_1-GO:0000288_2)	GO:0000165_1+GO:0000165_2	GO:0000226_1+GO:0000226_2	GO:0000245_1+GO:0000245_2	GO:0000209_1+GO:0000209_2	GO:0000291_1+GO:0000291_2	GO:0000209_1+GO:0000209_2	GO:0000288_1+GO:0000288_2	abs(GO:0000245_1-GO:0000245_2)	GO:0000280_1+GO:0000280_2	GO:0000278_1+GO:0000278_2	abs(GO:0000226_1-GO:0000226_2)	abs(GO:0000288_1-GO:0000288_2)	GO:0000209_1+GO:0000209_2	GO:0000245_1+GO:0000245_2	abs(GO:0000209_1-GO:0000209_2)	abs(GO:0000226_1-GO:0000226_2)	GO:0000226_1+GO:0000226_2	GO:0000245_1+GO:0000245_2	abs(GO:0000122_1-GO:0000122_2)	abs(GO:0000288_1-GO:0000288_2)	abs(GO:0000226_1-GO:0000226_2)	abs(GO:0000280_1-GO:0000280_2)
GO:0000387_1+GO:0000387_2	GO:0000387_1+GO:0000387_2	GO:0000387_1+GO:0000387_2	GO:0000280_1+GO:0000280_2	abs(GO:0000375_1-GO:0000375_2)	GO:0000375_1+GO:0000375_2	abs(GO:0000398_1-GO:0000398_2)	GO:0000278_1+GO:0000278_2	GO:0000375_1+GO:0000375_2	abs(GO:0000288_1-GO:0000288_2)	GO:0000278_1+GO:0000278_2	abs(GO:0000184_1-GO:0000184_2)	GO:0000226_1+GO:0000226_2	GO:0000377_1+GO:0000377_2	abs(GO:0000184_1-GO:0000184_2)	abs(GO:0000245_1-GO:0000245_2)	GO:0000245_1+GO:0000245_2	GO:0000245_1+GO:0000245_2	abs(GO:0000278_1-GO:0000278_2)	abs(GO:0000278_1-GO:0000278_2)	abs(GO:0000245_1-GO:0000245_2)	GO:0000226_1+GO:0000226_2	GO:0000226_1+GO:0000226_2	abs(GO:0000280_1-GO:0000280_2)	abs(GO:0000280_1-GO:0000280_2)	abs(GO:0000278_1-GO:0000278_2)	GO:0000280_1+GO:0000280_2	GO:0000291_1+GO:0000291_2	abs(GO:0000165_1-GO:0000165_2)	abs(GO:0000226_1-GO:0000226_2)	abs(GO:0000245_1-GO:0000245_2)	abs(GO:0000209_1-GO:0000209_2)	abs(GO:0000291_1-GO:0000291_2)	abs(GO:0000209_1-GO:0000209_2)	abs(GO:0000288_1-GO:0000288_2)	GO:0000278_1+GO:0000278_2	abs(GO:0000280_1-GO:0000280_2)	abs(GO:0000278_1-GO:0000278_2)	GO:0000245_1+GO:0000245_2	GO:0000291_1+GO:0000291_2	abs(GO:0000209_1-GO:0000209_2)	abs(GO:0000245_1-GO:0000245_2)	GO:0000226_1+GO:0000226_2	GO:0000245_1+GO:0000245_2	abs(GO:0000226_1-GO:0000226_2)	abs(GO:0000245_1-GO:0000245_2)	GO:0000165_1+GO:0000165_2	GO:0000291_1+GO:0000291_2	GO:0000245_1+GO:0000245_2	GO:0000288_1+GO:0000288_2
abs(GO:0000387_1-GO:0000387_2)	abs(GO:0000387_1-GO:0000387_2)	abs(GO:0000387_1-GO:0000387_2)	abs(GO:0000280_1-GO:0000280_2)	GO:0000377_1+GO:0000377_2	abs(GO:0000375_1-GO:0000375_2)	GO:0000718_1+GO:0000718_2	abs(GO:0000278_1-GO:0000278_2)	abs(GO:0000375_1-GO:0000375_2)	GO:0000375_1+GO:0000375_2	abs(GO:0000278_1-GO:0000278_2)	GO:0000187_1+GO:0000187_2	abs(GO:0000226_1-GO:0000226_2)	abs(GO:0000377_1-GO:0000377_2)	GO:0000209_1+GO:0000209_2	GO:0000278_1+GO:0000278_2	abs(GO:0000245_1-GO:0000245_2)	abs(GO:0000245_1-GO:0000245_2)	GO:0000280_1+GO:0000280_2	GO:0000280_1+GO:0000280_2	GO:0000278_1+GO:0000278_2	abs(GO:0000226_1-GO:0000226_2)	abs(GO:0000226_1-GO:0000226_2)	GO:0000288_1+GO:0000288_2	GO:0000288_1+GO:0000288_2	GO:0000280_1+GO:0000280_2	abs(GO:0000280_1-GO:0000280_2)	abs(GO:0000291_1-GO:0000291_2)	GO:0000184_1+GO:0000184_2	GO:0000245_1+GO:0000245_2	GO:0000278_1+GO:0000278_2	GO:0000226_1+GO:0000226_2	GO:0000375_1+GO:0000375_2	GO:0000226_1+GO:0000226_2	GO:0000291_1+GO:0000291_2	abs(GO:0000278_1-GO:0000278_2)	GO:0000288_1+GO:0000288_2	GO:0000280_1+GO:0000280_2	abs(GO:0000245_1-GO:0000245_2)	GO:0000375_1+GO:0000375_2	GO:0000226_1+GO:0000226_2	GO:0000278_1+GO:0000278_2	abs(GO:0000226_1-GO:0000226_2)	abs(GO:0000245_1-GO:0000245_2)	GO:0000245_1+GO:0000245_2	GO:0000278_1+GO:0000278_2	abs(GO:0000165_1-GO:0000165_2)	GO:0000375_1+GO:0000375_2	abs(GO:0000245_1-GO:0000245_2)	abs(GO:0000288_1-GO:0000288_2)
GO:0000398_1+GO:0000398_2	GO:0000398_1+GO:0000398_2	GO:0000398_1+GO:0000398_2	GO:0000288_1+GO:0000288_2	abs(GO:0000377_1-GO:0000377_2)	GO:0000377_1+GO:0000377_2	abs(GO:0000718_1-GO:0000718_2)	GO:0000280_1+GO:0000280_2	GO:0000377_1+GO:0000377_2	abs(GO:0000375_1-GO:0000375_2)	GO:0000280_1+GO:0000280_2	abs(GO:0000187_1-GO:0000187_2)	GO:0000245_1+GO:0000245_2	GO:0000387_1+GO:0000387_2	abs(GO:0000209_1-GO:0000209_2)	abs(GO:0000278_1-GO:0000278_2)	GO:0000278_1+GO:0000278_2	GO:0000278_1+GO:0000278_2	abs(GO:0000280_1-GO:0000280_2)	abs(GO:0000280_1-GO:0000280_2)	abs(GO:0000278_1-GO:0000278_2)	GO:0000245_1+GO:0000245_2	GO:0000245_1+GO:0000245_2	abs(GO:0000288_1-GO:0000288_2)	abs(GO:0000288_1-GO:0000288_2)	abs(GO:0000280_1-GO:0000280_2)	GO:0000288_1+GO:0000288_2	GO:0000375_1+GO:0000375_2	abs(GO:0000184_1-GO:0000184_2)	abs(GO:0000245_1-GO:0000245_2)	abs(GO:0000278_1-GO:0000278_2)	GO:0000245_1+GO:0000245_2	abs(GO:0000375_1-GO:0000375_2)	abs(GO:0000226_1-GO:0000226_2)	GO:0000375_1+GO:0000375_2	GO:0000280_1+GO:0000280_2	abs(GO:0000288_1-GO:0000288_2)	abs(GO:0000280_1-GO:0000280_2)	GO:0000278_1+GO:0000278_2	abs(GO:0000375_1-GO:0000375_2)	abs(GO:0000226_1-GO:0000226_2)	abs(GO:0000278_1-GO:0000278_2)	GO:0000245_1+GO:0000245_2	GO:0000278_1+GO:0000278_2	abs(GO:0000245_1-GO:0000245_2)	abs(GO:0000278_1-GO:0000278_2)	GO:0000184_1+GO:0000184_2	abs(GO:0000375_1-GO:0000375_2)	GO:0000278_1+GO:0000278_2	GO:0000291_1+GO:0000291_2
abs(GO:0000398_1-GO:0000398_2)	abs(GO:0000398_1-GO:0000398_2)	abs(GO:0000398_1-GO:0000398_2)	abs(GO:0000288_1-GO:0000288_2)	GO:0000387_1+GO:0000387_2	abs(GO:0000377_1-GO:0000377_2)	GO:0000722_1+GO:0000722_2	abs(GO:0000280_1-GO:0000280_2)	abs(GO:0000377_1-GO:0000377_2)	GO:0000377_1+GO:0000377_2	abs(GO:0000280_1-GO:0000280_2)	GO:0000209_1+GO:0000209_2	abs(GO:0000245_1-GO:0000245_2)	abs(GO:0000387_1-GO:0000387_2)	GO:0000226_1+GO:0000226_2	GO:0000280_1+GO:0000280_2	abs(GO:0000278_1-GO:0000278_2)	abs(GO:0000278_1-GO:0000278_2)	GO:0000288_1+GO:0000288_2	GO:0000288_1+GO:0000288_2	GO:0000280_1+GO:0000280_2	GO:0000278_1+GO:0000278_2	abs(GO:0000245_1-GO:0000245_2)	GO:0000291_1+GO:0000291_2	GO:0000291_1+GO:0000291_2	GO:0000288_1+GO:0000288_2	abs(GO:0000288_1-GO:0000288_2)	abs(GO:0000375_1-GO:0000375_2)	GO:0000209_1+GO:0000209_2	GO:0000278_1+GO:0000278_2	GO:0000280_1+GO:0000280_2	GO:0000278_1+GO:0000278_2	GO:0000377_1+GO:0000377_2	GO:0000245_1+GO:0000245_2	abs(GO:0000375_1-GO:0000375_2)	abs(GO:0000280_1-GO:0000280_2)	GO:0000375_1+GO:0000375_2	GO:0000288_1+GO:0000288_2	abs(GO:0000278_1-GO:0000278_2)	GO:0000377_1+GO:0000377_2	GO:0000245_1+GO:0000245_2	GO:0000280_1+GO:0000280_2	abs(GO:0000245_1-GO:0000245_2)	abs(GO:0000278_1-GO:0000278_2)	GO:0000278_1+GO:0000278_2	GO:0000280_1+GO:0000280_2	abs(GO:0000184_1-GO:0000184_2)	GO:0000377_1+GO:0000377_2	abs(GO:0000278_1-GO:0000278_2)	GO:0000375_1+GO:0000375_2
GO:0000718_1+GO:0000718_2	GO:0000718_1+GO:0000718_2	GO:0000718_1+GO:0000718_2	GO:0000291_1+GO:0000291_2	abs(GO:0000387_1-GO:0000387_2)	GO:0000387_1+GO:0000387_2	abs(GO:0000722_1-GO:0000722_2)	GO:0000288_1+GO:0000288_2	GO:0000387_1+GO:0000387_2	abs(GO:0000377_1-GO:0000377_2)	GO:0000288_1+GO:0000288_2	abs(GO:0000209_1-GO:0000209_2)	GO:0000278_1+GO:0000278_2	GO:0000398_1+GO:0000398_2	abs(GO:0000226_1-GO:0000226_2)	abs(GO:0000280_1-GO:0000280_2)	GO:0000280_1+GO:0000280_2	GO:0000280_1+GO:0000280_2	abs(GO:0000288_1-GO:0000288_2)	abs(GO:0000288_1-GO:0000288_2)	abs(GO:0000280_1-GO:0000280_2)	abs(GO:0000278_1-GO:0000278_2)	GO:0000278_1+GO:0000278_2	GO:0000375_1+GO:0000375_2	GO:0000375_1+GO:0000375_2	abs(GO:0000288_1-GO:0000288_2)	GO:0000291_1+GO:0000291_2	GO:0000377_1+GO:0000377_2	abs(GO:0000209_1-GO:0000209_2)	abs(GO:0000278_1-GO:0000278_2)	abs(GO:0000280_1-GO:0000280_2)	abs(GO:0000278_1-GO:0000278_2)	abs(GO:0000377_1-GO:0000377_2)	abs(GO:0000245_1-GO:0000245_2)	GO:0000377_1+GO:0000377_2	GO:0000288_1+GO:0000288_2	abs(GO:0000375_1-GO:0000375_2)	abs(GO:0000288_1-GO:0000288_2)	GO:0000280_1+GO:0000280_2	abs(GO:0000377_1-GO:0000377_2)	abs(GO:0000245_1-GO:0000245_2)	abs(GO:0000280_1-GO:0000280_2)	GO:0000278_1+GO:0000278_2	GO:0000280_1+GO:0000280_2	abs(GO:0000278_1-GO:0000278_2)	abs(GO:0000280_1-GO:0000280_2)	GO:0000209_1+GO:0000209_2	abs(GO:0000377_1-GO:0000377_2)	GO:0000280_1+GO:0000280_2	abs(GO:0000375_1-GO:0000375_2)
abs(GO:0000718_1-GO:0000718_2)	abs(GO:0000718_1-GO:0000718_2)	abs(GO:0000718_1-GO:0000718_2)	GO:0000375_1+GO:0000375_2	GO:0000398_1+GO:0000398_2	abs(GO:0000387_1-GO:0000387_2)	GO:0000723_1+GO:0000723_2	GO:0000291_1+GO:0000291_2	abs(GO:0000387_1-GO:0000387_2)	GO:0000387_1+GO:0000387_2	abs(GO:0000288_1-GO:0000288_2)	GO:0000226_1+GO:0000226_2	abs(GO:0000278_1-GO:0000278_2)	abs(GO:0000398_1-GO:0000398_2)	GO:0000245_1+GO:0000245_2	GO:0000288_1+GO:0000288_2	abs(GO:0000280_1-GO:0000280_2)	abs(GO:0000280_1-GO:0000280_2)	GO:0000291_1+GO:0000291_2	GO:0000291_1+GO:0000291_2	GO:0000288_1+GO:0000288_2	GO:0000280_1+GO:0000280_2	abs(GO:0000278_1-GO:0000278_2)	abs(GO:0000375_1-GO:0000375_2)	abs(GO:0000375_1-GO:0000375_2)	GO:0000291_1+GO:0000291_2	GO:0000375_1+GO:0000375_2	abs(GO:0000377_1-GO:0000377_2)	GO:0000226_1+GO:0000226_2	GO:0000280_1+GO:0000280_2	GO:0000288_1+GO:0000288_2	GO:0000280_1+GO:0000280_2	GO:0000387_1+GO:0000387_2	GO:0000278_1+GO:0000278_2	abs(GO:0000377_1-GO:0000377_2)	abs(GO:0000288_1-GO:0000288_2)	GO:0000377_1+GO:0000377_2	GO:0000291_1+GO:0000291_2	abs(GO:0000280_1-GO:0000280_2)	GO:0000387_1+GO:0000387_2	GO:0000278_1+GO:0000278_2	GO:0000288_1+GO:0000288_2	abs(GO:0000278_1-GO:0000278_2)	abs(GO:0000280_1-GO:0000280_2)	GO:0000280_1+GO:0000280_2	GO:0000288_1+GO:0000288_2	abs(GO:0000209_1-GO:0000209_2)	GO:0000387_1+GO:0000387_2	abs(GO:0000280_1-GO:0000280_2)	GO:0000377_1+GO:0000377_2
GO:0000722_1+GO:0000722_2	GO:0000722_1+GO:0000722_2	GO:0000722_1+GO:0000722_2	abs(GO:0000375_1-GO:0000375_2)	abs(GO:0000398_1-GO:0000398_2)	GO:0000398_1+GO:0000398_2	abs(GO:0000723_1-GO:0000723_2)	abs(GO:0000291_1-GO:0000291_2)	GO:0000398_1+GO:0000398_2	abs(GO:0000387_1-GO:0000387_2)	GO:0000291_1+GO:0000291_2	abs(GO:0000226_1-GO:0000226_2)	GO:0000280_1+GO:0000280_2	abs(GO:0000462_1-GO:0000462_2)	abs(GO:0000245_1-GO:0000245_2)	abs(GO:0000288_1-GO:0000288_2)	GO:0000288_1+GO:0000288_2	GO:0000288_1+GO:0000288_2	GO:0000375_1+GO:0000375_2	GO:0000375_1+GO:0000375_2	abs(GO:0000288_1-GO:0000288_2)	abs(GO:0000280_1-GO:0000280_2)	GO:0000280_1+GO:0000280_2	GO:0000377_1+GO:0000377_2	GO:0000377_1+GO:0000377_2	GO:0000375_1+GO:0000375_2	abs(GO:0000375_1-GO:0000375_2)	GO:0000387_1+GO:0000387_2	abs(GO:0000226_1-GO:0000226_2)	abs(GO:0000280_1-GO:0000280_2)	GO:0000291_1+GO:0000291_2	abs(GO:0000280_1-GO:0000280_2)	abs(GO:0000387_1-GO:0000387_2)	abs(GO:0000278_1-GO:0000278_2)	GO:0000387_1+GO:0000387_2	GO:0000291_1+GO:0000291_2	abs(GO:0000377_1-GO:0000377_2)	GO:0000375_1+GO:0000375_2	GO:0000288_1+GO:0000288_2	abs(GO:0000387_1-GO:0000387_2)	abs(GO:0000278_1-GO:0000278_2)	abs(GO:0000288_1-GO:0000288_2)	GO:0000280_1+GO:0000280_2	GO:0000288_1+GO:0000288_2	abs(GO:0000280_1-GO:0000280_2)	abs(GO:0000288_1-GO:0000288_2)	GO:0000226_1+GO:0000226_2	abs(GO:0000387_1-GO:0000387_2)	GO:0000288_1+GO:0000288_2	abs(GO:0000377_1-GO:0000377_2)
abs(GO:0000722_1-GO:0000722_2)	abs(GO:0000722_1-GO:0000722_2)	abs(GO:0000722_1-GO:0000722_2)	GO:0000377_1+GO:0000377_2	GO:0000462_1+GO:0000462_2	abs(GO:0000398_1-GO:0000398_2)	GO:0000724_1+GO:0000724_2	GO:0000375_1+GO:0000375_2	abs(GO:0000398_1-GO:0000398_2)	GO:0000398_1+GO:0000398_2	GO:0000375_1+GO:0000375_2	GO:0000245_1+GO:0000245_2	abs(GO:0000280_1-GO:0000280_2)	GO:0000718_1+GO:0000718_2	GO:0000278_1+GO:0000278_2	GO:0000291_1+GO:0000291_2	abs(GO:0000288_1-GO:0000288_2)	abs(GO:0000288_1-GO:0000288_2)	abs(GO:0000375_1-GO:0000375_2)	abs(GO:0000375_1-GO:0000375_2)	GO:0000291_1+GO:0000291_2	GO:0000288_1+GO:0000288_2	abs(GO:0000280_1-GO:0000280_2)	abs(GO:0000377_1-GO:0000377_2)	abs(GO:0000377_1-GO:0000377_2)	abs(GO:0000375_1-GO:0000375_2)	GO:0000377_1+GO:0000377_2	abs(GO:0000387_1-GO:0000387_2)	GO:0000245_1+GO:0000245_2	GO:0000288_1+GO:0000288_2	GO:0000375_1+GO:0000375_2	GO:0000288_1+GO:0000288_2	GO:0000398_1+GO:0000398_2	GO:0000280_1+GO:0000280_2	abs(GO:0000387_1-GO:0000387_2)	GO:0000375_1+GO:0000375_2	GO:0000387_1+GO:0000387_2	abs(GO:0000375_1-GO:0000375_2)	GO:0000291_1+GO:0000291_2	GO:0000398_1+GO:0000398_2	GO:0000280_1+GO:0000280_2	GO:0000291_1+GO:0000291_2	abs(GO:0000280_1-GO:0000280_2)	abs(GO:0000288_1-GO:0000288_2)	GO:0000288_1+GO:0000288_2	GO:0000291_1+GO:0000291_2	abs(GO:0000226_1-GO:0000226_2)	GO:0000398_1+GO:0000398_2	abs(GO:0000288_1-GO:0000288_2)	GO:0000387_1+GO:0000387_2
GO:0000723_1+GO:0000723_2	GO:0000723_1+GO:0000723_2	GO:0000723_1+GO:0000723_2	abs(GO:0000377_1-GO:0000377_2)	GO:0000718_1+GO:0000718_2	GO:0000462_1+GO:0000462_2	abs(GO:0000724_1-GO:0000724_2)	abs(GO:0000375_1-GO:0000375_2)	GO:0000718_1+GO:0000718_2	abs(GO:0000398_1-GO:0000398_2)	abs(GO:0000375_1-GO:0000375_2)	abs(GO:0000245_1-GO:0000245_2)	GO:0000288_1+GO:0000288_2	abs(GO:0000718_1-GO:0000718_2)	abs(GO:0000278_1-GO:0000278_2)	GO:0000375_1+GO:0000375_2	GO:0000291_1+GO:0000291_2	GO:0000291_1+GO:0000291_2	GO:0000377_1+GO:0000377_2	GO:0000377_1+GO:0000377_2	GO:0000375_1+GO:0000375_2	abs(GO:0000288_1-GO:0000288_2)	GO:0000288_1+GO:0000288_2	GO:0000387_1+GO:0000387_2	GO:0000387_1+GO:0000387_2	GO:0000377_1+GO:0000377_2	abs(GO:0000377_1-GO:0000377_2)	GO:0000398_1+GO:0000398_2	abs(GO:0000245_1-GO:0000245_2)	abs(GO:0000288_1-GO:0000288_2)	abs(GO:0000375_1-GO:0000375_2)	abs(GO:0000288_1-GO:0000288_2)	abs(GO:0000398_1-GO:0000398_2)	abs(GO:0000280_1-GO:0000280_2)	GO:0000398_1+GO:0000398_2	abs(GO:0000375_1-GO:0000375_2)	abs(GO:0000387_1-GO:0000387_2)	GO:0000377_1+GO:0000377_2	GO:0000375_1+GO:0000375_2	abs(GO:0000398_1-GO:0000398_2)	abs(GO:0000280_1-GO:0000280_2)	GO:0000375_1+GO:0000375_2	GO:0000288_1+GO:0000288_2	GO:0000291_1+GO:0000291_2	abs(GO:0000288_1-GO:0000288_2)	GO:0000375_1+GO:0000375_2	GO:0000245_1+GO:0000245_2	abs(GO:0000398_1-GO:0000398_2)	GO:0000291_1+GO:0000291_2	abs(GO:0000387_1-GO:0000387_2)
abs(GO:0000723_1-GO:0000723_2)	abs(GO:0000723_1-GO:0000723_2)	abs(GO:0000723_1-GO:0000723_2)	GO:0000387_1+GO:0000387_2	abs(GO:0000718_1-GO:0000718_2)	GO:0000718_1+GO:0000718_2	GO:0000725_1+GO:0000725_2	GO:0000377_1+GO:0000377_2	abs(GO:0000718_1-GO:0000718_2)	GO:0000718_1+GO:0000718_2	GO:0000377_1+GO:0000377_2	GO:0000278_1+GO:0000278_2	GO:0000291_1+GO:0000291_2	GO:0000722_1+GO:0000722_2	GO:0000280_1+GO:0000280_2	abs(GO:0000375_1-GO:0000375_2)	GO:0000375_1+GO:0000375_2	GO:0000375_1+GO:0000375_2	abs(GO:0000377_1-GO:0000377_2)	abs(GO:0000377_1-GO:0000377_2)	abs(GO:0000375_1-GO:0000375_2)	GO:0000291_1+GO:0000291_2	abs(GO:0000288_1-GO:0000288_2)	abs(GO:0000387_1-GO:0000387_2)	abs(GO:0000387_1-GO:0000387_2)	abs(GO:0000377_1-GO:0000377_2)	GO:0000387_1+GO:0000387_2	abs(GO:0000398_1-GO:0000398_2)	GO:0000278_1+GO:0000278_2	GO:0000291_1+GO:0000291_2	GO:0000377_1+GO:0000377_2	GO:0000291_1+GO:0000291_2	GO:0000462_1+GO:0000462_2	GO:0000288_1+GO:0000288_2	abs(GO:0000398_1-GO:0000398_2)	GO:0000377_1+GO:0000377_2	GO:0000398_1+GO:0000398_2	abs(GO:0000377_1-GO:0000377_2)	abs(GO:0000375_1-GO:0000375_2)	abs(GO:0000460_1-GO:0000460_2)	GO:0000288_1+GO:0000288_2	abs(GO:0000375_1-GO:0000375_2)	abs(GO:0000288_1-GO:0000288_2)	GO:0000375_1+GO:0000375_2	GO:0000291_1+GO:0000291_2	abs(GO:0000375_1-GO:0000375_2)	abs(GO:0000245_1-GO:0000245_2)	GO:0000718_1+GO:0000718_2	GO:0000375_1+GO:0000375_2	GO:0000398_1+GO:0000398_2
GO:0000724_1+GO:0000724_2	GO:0000724_1+GO:0000724_2	GO:0000724_1+GO:0000724_2	abs(GO:0000387_1-GO:0000387_2)	GO:0000722_1+GO:0000722_2	abs(GO:0000718_1-GO:0000718_2)	abs(GO:0000725_1-GO:0000725_2)	abs(GO:0000377_1-GO:0000377_2)	GO:0000722_1+GO:0000722_2	abs(GO:0000718_1-GO:0000718_2)	abs(GO:0000377_1-GO:0000377_2)	abs(GO:0000278_1-GO:0000278_2)	GO:0000375_1+GO:0000375_2	abs(GO:0000722_1-GO:0000722_2)	abs(GO:0000280_1-GO:0000280_2)	GO:0000377_1+GO:0000377_2	abs(GO:0000375_1-GO:0000375_2)	abs(GO:0000375_1-GO:0000375_2)	GO:0000387_1+GO:0000387_2	GO:0000387_1+GO:0000387_2	GO:0000377_1+GO:0000377_2	GO:0000375_1+GO:0000375_2	GO:0000291_1+GO:0000291_2	GO:0000398_1+GO:0000398_2	GO:0000398_1+GO:0000398_2	GO:0000387_1+GO:0000387_2	abs(GO:0000387_1-GO:0000387_2)	GO:0000462_1+GO:0000462_2	abs(GO:0000278_1-GO:0000278_2)	abs(GO:0000291_1-GO:0000291_2)	abs(GO:0000377_1-GO:0000377_2)	GO:0000375_1+GO:0000375_2	GO:0000718_1+GO:0000718_2	abs(GO:0000288_1-GO:0000288_2)	GO:0000462_1+GO:0000462_2	abs(GO:0000377_1-GO:0000377_2)	abs(GO:0000398_1-GO:0000398_2)	GO:0000387_1+GO:0000387_2	GO:0000377_1+GO:0000377_2	GO:0000718_1+GO:0000718_2	abs(GO:0000288_1-GO:0000288_2)	GO:0000377_1+GO:0000377_2	GO:0000291_1+GO:0000291_2	abs(GO:0000375_1-GO:0000375_2)	GO:0000375_1+GO:0000375_2	GO:0000377_1+GO:0000377_2	GO:0000278_1+GO:0000278_2	abs(GO:0000718_1-GO:0000718_2)	abs(GO:0000375_1-GO:0000375_2)	abs(GO:0000398_1-GO:0000398_2)
abs(GO:0000724_1-GO:0000724_2)	abs(GO:0000724_1-GO:0000724_2)	abs(GO:0000724_1-GO:0000724_2)	GO:0000398_1+GO:0000398_2	abs(GO:0000722_1-GO:0000722_2)	GO:0000722_1+GO:0000722_2	GO:0000819_1+GO:0000819_2	GO:0000387_1+GO:0000387_2	abs(GO:0000722_1-GO:0000722_2)	GO:0000722_1+GO:0000722_2	GO:0000387_1+GO:0000387_2	GO:0000280_1+GO:0000280_2	abs(GO:0000375_1-GO:0000375_2)	GO:0000723_1+GO:0000723_2	GO:0000288_1+GO:0000288_2	abs(GO:0000377_1-GO:0000377_2)	GO:0000377_1+GO:0000377_2	GO:0000377_1+GO:0000377_2	abs(GO:0000387_1-GO:0000387_2)	abs(GO:0000387_1-GO:0000387_2)	abs(GO:0000377_1-GO:0000377_2)	abs(GO:0000375_1-GO:0000375_2)	GO:0000375_1+GO:0000375_2	abs(GO:0000398_1-GO:0000398_2)	abs(GO:0000398_1-GO:0000398_2)	abs(GO:0000387_1-GO:0000387_2)	GO:0000398_1+GO:0000398_2	GO:0000718_1+GO:0000718_2	GO:0000280_1+GO:0000280_2	GO:0000375_1+GO:0000375_2	GO:0000387_1+GO:0000387_2	abs(GO:0000375_1-GO:0000375_2)	abs(GO:0000718_1-GO:0000718_2)	GO:0000291_1+GO:0000291_2	abs(GO:0000462_1-GO:0000462_2)	GO:0000387_1+GO:0000387_2	GO:0000718_1+GO:0000718_2	abs(GO:0000387_1-GO:0000387_2)	abs(GO:0000377_1-GO:0000377_2)	abs(GO:0000718_1-GO:0000718_2)	GO:0000291_1+GO:0000291_2	abs(GO:0000377_1-GO:0000377_2)	abs(GO:0000291_1-GO:0000291_2)	GO:0000377_1+GO:0000377_2	abs(GO:0000375_1-GO:0000375_2)	abs(GO:0000377_1-GO:0000377_2)	abs(GO:0000278_1-GO:0000278_2)	GO:0000722_1+GO:0000722_2	GO:0000377_1+GO:0000377_2	abs(GO:0000462_1-GO:0000462_2)
GO:0000725_1+GO:0000725_2	GO:0000725_1+GO:0000725_2	GO:0000725_1+GO:0000725_2	abs(GO:0000398_1-GO:0000398_2)	GO:0000723_1+GO:0000723_2	abs(GO:0000722_1-GO:0000722_2)	abs(GO:0000819_1-GO:0000819_2)	abs(GO:0000387_1-GO:0000387_2)	GO:0000723_1+GO:0000723_2	abs(GO:0000722_1-GO:0000722_2)	abs(GO:0000387_1-GO:0000387_2)	abs(GO:0000280_1-GO:0000280_2)	GO:0000377_1+GO:0000377_2	abs(GO:0000723_1-GO:0000723_2)	GO:0000375_1+GO:0000375_2	GO:0000387_1+GO:0000387_2	abs(GO:0000377_1-GO:0000377_2)	abs(GO:0000377_1-GO:0000377_2)	GO:0000398_1+GO:0000398_2	GO:0000398_1+GO:0000398_2	GO:0000387_1+GO:0000387_2	GO:0000377_1+GO:0000377_2	abs(GO:0000375_1-GO:0000375_2)	GO:0000462_1+GO:0000462_2	abs(GO:0000460_1-GO:0000460_2)	GO:0000398_1+GO:0000398_2	abs(GO:0000398_1-GO:0000398_2)	abs(GO:0000718_1-GO:0000718_2)	abs(GO:0000280_1-GO:0000280_2)	abs(GO:0000375_1-GO:0000375_2)	abs(GO:0000387_1-GO:0000387_2)	GO:0000377_1+GO:0000377_2	GO:0000722_1+GO:0000722_2	GO:0000375_1+GO:0000375_2	GO:0000718_1+GO:0000718_2	abs(GO:0000387_1-GO:0000387_2)	abs(GO:0000718_1-GO:0000718_2)	GO:0000398_1+GO:0000398_2	GO:0000387_1+GO:0000387_2	GO:0000722_1+GO:0000722_2	GO:0000375_1+GO:0000375_2	GO:0000387_1+GO:0000387_2	GO:0000375_1+GO:0000375_2	abs(GO:0000377_1-GO:0000377_2)	GO:0000377_1+GO:0000377_2	GO:0000387_1+GO:0000387_2	GO:0000280_1+GO:0000280_2	abs(GO:0000722_1-GO:0000722_2)	abs(GO:0000377_1-GO:0000377_2)	GO:0000718_1+GO:0000718_2
abs(GO:0000725_1-GO:0000725_2)	abs(GO:0000725_1-GO:0000725_2)	abs(GO:0000725_1-GO:0000725_2)	abs(GO:0000460_1-GO:0000460_2)	abs(GO:0000723_1-GO:0000723_2)	GO:0000723_1+GO:0000723_2	GO:0000902_1+GO:0000902_2	GO:0000398_1+GO:0000398_2	abs(GO:0000723_1-GO:0000723_2)	GO:0000723_1+GO:0000723_2	GO:0000398_1+GO:0000398_2	GO:0000288_1+GO:0000288_2	abs(GO:0000377_1-GO:0000377_2)	GO:0000724_1+GO:0000724_2	abs(GO:0000375_1-GO:0000375_2)	abs(GO:0000387_1-GO:0000387_2)	GO:0000387_1+GO:0000387_2	GO:0000387_1+GO:0000387_2	abs(GO:0000398_1-GO:0000398_2)	abs(GO:0000398_1-GO:0000398_2)	abs(GO:0000387_1-GO:0000387_2)	abs(GO:0000377_1-GO:0000377_2)	GO:0000377_1+GO:0000377_2	GO:0000718_1+GO:0000718_2	GO:0000718_1+GO:0000718_2	abs(GO:0000398_1-GO:0000398_2)	GO:0000718_1+GO:0000718_2	GO:0000722_1+GO:0000722_2	GO:0000288_1+GO:0000288_2	GO:0000377_1+GO:0000377_2	GO:0000398_1+GO:0000398_2	abs(GO:0000377_1-GO:0000377_2)	abs(GO:0000722_1-GO:0000722_2)	abs(GO:0000375_1-GO:0000375_2)	GO:0000722_1+GO:0000722_2	GO:0000398_1+GO:0000398_2	GO:0000722_1+GO:0000722_2	abs(GO:0000398_1-GO:0000398_2)	abs(GO:0000387_1-GO:0000387_2)	abs(GO:0000722_1-GO:0000722_2)	abs(GO:0000375_1-GO:0000375_2)	abs(GO:0000387_1-GO:0000387_2)	abs(GO:0000375_1-GO:0000375_2)	GO:0000387_1+GO:0000387_2	abs(GO:0000377_1-GO:0000377_2)	abs(GO:0000387_1-GO:0000387_2)	abs(GO:0000280_1-GO:0000280_2)	GO:0000723_1+GO:0000723_2	GO:0000387_1+GO:0000387_2	abs(GO:0000718_1-GO:0000718_2)
abs(GO:0000730_1-GO:0000730_2)	GO:0000737_1+GO:0000737_2	GO:0000737_1+GO:0000737_2	GO:0000462_1+GO:0000462_2	GO:0000724_1+GO:0000724_2	abs(GO:0000723_1-GO:0000723_2)	abs(GO:0000902_1-GO:0000902_2)	abs(GO:0000398_1-GO:0000398_2)	GO:0000724_1+GO:0000724_2	abs(GO:0000723_1-GO:0000723_2)	abs(GO:0000398_1-GO:0000398_2)	abs(GO:0000288_1-GO:0000288_2)	GO:0000387_1+GO:0000387_2	abs(GO:0000724_1-GO:0000724_2)	GO:0000377_1+GO:0000377_2	GO:0000398_1+GO:0000398_2	abs(GO:0000387_1-GO:0000387_2)	abs(GO:0000387_1-GO:0000387_2)	GO:0000462_1+GO:0000462_2	GO:0000462_1+GO:0000462_2	GO:0000398_1+GO:0000398_2	GO:0000387_1+GO:0000387_2	abs(GO:0000377_1-GO:0000377_2)	abs(GO:0000718_1-GO:0000718_2)	abs(GO:0000718_1-GO:0000718_2)	GO:0000460_1+GO:0000460_2	abs(GO:0000718_1-GO:0000718_2)	abs(GO:0000722_1-GO:0000722_2)	GO:0000291_1+GO:0000291_2	abs(GO:0000377_1-GO:0000377_2)	abs(GO:0000398_1-GO:0000398_2)	GO:0000387_1+GO:0000387_2	GO:0000723_1+GO:0000723_2	GO:0000377_1+GO:0000377_2	abs(GO:0000722_1-GO:0000722_2)	abs(GO:0000398_1-GO:0000398_2)	abs(GO:0000722_1-GO:0000722_2)	GO:0000460_1+GO:0000460_2	GO:0000398_1+GO:0000398_2	GO:0000723_1+GO:0000723_2	GO:0000377_1+GO:0000377_2	GO:0000398_1+GO:0000398_2	GO:0000377_1+GO:0000377_2	abs(GO:0000387_1-GO:0000387_2)	GO:0000387_1+GO:0000387_2	GO:0000398_1+GO:0000398_2	GO:0000288_1+GO:0000288_2	abs(GO:0000723_1-GO:0000723_2)	abs(GO:0000387_1-GO:0000387_2)	GO:0000722_1+GO:0000722_2
GO:0000819_1+GO:0000819_2	abs(GO:0000737_1-GO:0000737_2)	GO:0000819_1+GO:0000819_2	GO:0000718_1+GO:0000718_2	abs(GO:0000724_1-GO:0000724_2)	GO:0000724_1+GO:0000724_2	GO:0000904_1+GO:0000904_2	GO:0000718_1+GO:0000718_2	abs(GO:0000724_1-GO:0000724_2)	GO:0000724_1+GO:0000724_2	GO:0000718_1+GO:0000718_2	GO:0000291_1+GO:0000291_2	abs(GO:0000387_1-GO:0000387_2)	GO:0000725_1+GO:0000725_2	abs(GO:0000377_1-GO:0000377_2)	abs(GO:0000398_1-GO:0000398_2)	GO:0000398_1+GO:0000398_2	GO:0000398_1+GO:0000398_2	GO:0000718_1+GO:0000718_2	GO:0000718_1+GO:0000718_2	abs(GO:0000398_1-GO:0000398_2)	abs(GO:0000387_1-GO:0000387_2)	GO:0000387_1+GO:0000387_2	GO:0000722_1+GO:0000722_2	GO:0000722_1+GO:0000722_2	GO:0000462_1+GO:0000462_2	GO:0000722_1+GO:0000722_2	GO:0000723_1+GO:0000723_2	GO:0000375_1+GO:0000375_2	GO:0000387_1+GO:0000387_2	GO:0000460_1+GO:0000460_2	abs(GO:0000387_1-GO:0000387_2)	abs(GO:0000723_1-GO:0000723_2)	abs(GO:0000377_1-GO:0000377_2)	GO:0000723_1+GO:0000723_2	abs(GO:0000462_1-GO:0000462_2)	GO:0000723_1+GO:0000723_2	abs(GO:0000460_1-GO:0000460_2)	abs(GO:0000398_1-GO:0000398_2)	abs(GO:0000723_1-GO:0000723_2)	abs(GO:0000377_1-GO:0000377_2)	abs(GO:0000398_1-GO:0000398_2)	abs(GO:0000377_1-GO:0000377_2)	GO:0000398_1+GO:0000398_2	abs(GO:0000387_1-GO:0000387_2)	abs(GO:0000398_1-GO:0000398_2)	abs(GO:0000288_1-GO:0000288_2)	GO:0000724_1+GO:0000724_2	GO:0000398_1+GO:0000398_2	abs(GO:0000722_1-GO:0000722_2)
abs(GO:0000819_1-GO:0000819_2)	GO:0000819_1+GO:0000819_2	abs(GO:0000819_1-GO:0000819_2)	abs(GO:0000718_1-GO:0000718_2)	GO:0000725_1+GO:0000725_2	abs(GO:0000724_1-GO:0000724_2)	abs(GO:0000904_1-GO:0000904_2)	abs(GO:0000718_1-GO:0000718_2)	GO:0000725_1+GO:0000725_2	abs(GO:0000724_1-GO:0000724_2)	abs(GO:0000718_1-GO:0000718_2)	GO:0000375_1+GO:0000375_2	GO:0000398_1+GO:0000398_2	abs(GO:0000725_1-GO:0000725_2)	GO:0000387_1+GO:0000387_2	GO:0000718_1+GO:0000718_2	abs(GO:0000398_1-GO:0000398_2)	abs(GO:0000398_1-GO:0000398_2)	abs(GO:0000718_1-GO:0000718_2)	abs(GO:0000718_1-GO:0000718_2)	abs(GO:0000460_1-GO:0000460_2)	GO:0000398_1+GO:0000398_2	abs(GO:0000387_1-GO:0000387_2)	abs(GO:0000722_1-GO:0000722_2)	abs(GO:0000722_1-GO:0000722_2)	GO:0000718_1+GO:0000718_2	abs(GO:0000722_1-GO:0000722_2)	abs(GO:0000723_1-GO:0000723_2)	abs(GO:0000375_1-GO:0000375_2)	abs(GO:0000387_1-GO:0000387_2)	GO:0000462_1+GO:0000462_2	GO:0000398_1+GO:0000398_2	GO:0000724_1+GO:0000724_2	GO:0000387_1+GO:0000387_2	abs(GO:0000723_1-GO:0000723_2)	GO:0000718_1+GO:0000718_2	abs(GO:0000723_1-GO:0000723_2)	GO:0000718_1+GO:0000718_2	abs(GO:0000460_1-GO:0000460_2)	GO:0000724_1+GO:0000724_2	GO:0000387_1+GO:0000387_2	GO:0000462_1+GO:0000462_2	GO:0000387_1+GO:0000387_2	abs(GO:0000398_1-GO:0000398_2)	GO:0000398_1+GO:0000398_2	GO:0000718_1+GO:0000718_2	GO:0000291_1+GO:0000291_2	abs(GO:0000724_1-GO:0000724_2)	abs(GO:0000398_1-GO:0000398_2)	GO:0000723_1+GO:0000723_2
GO:0000902_1+GO:0000902_2	abs(GO:0000819_1-GO:0000819_2)	GO:0000902_1+GO:0000902_2	GO:0000722_1+GO:0000722_2	abs(GO:0000725_1-GO:0000725_2)	GO:0000725_1+GO:0000725_2	GO:0000956_1+GO:0000956_2	GO:0000722_1+GO:0000722_2	abs(GO:0000725_1-GO:0000725_2)	GO:0000725_1+GO:0000725_2	GO:0000722_1+GO:0000722_2	abs(GO:0000375_1-GO:0000375_2)	abs(GO:0000398_1-GO:0000398_2)	GO:0000737_1+GO:0000737_2	abs(GO:0000387_1-GO:0000387_2)	abs(GO:0000718_1-GO:0000718_2)	abs(GO:0000460_1-GO:0000460_2)	GO:0000718_1+GO:0000718_2	GO:0000722_1+GO:0000722_2	GO:0000722_1+GO:0000722_2	GO:0000718_1+GO:0000718_2	abs(GO:0000398_1-GO:0000398_2)	GO:0000398_1+GO:0000398_2	GO:0000723_1+GO:0000723_2	GO:0000723_1+GO:0000723_2	abs(GO:0000718_1-GO:0000718_2)	GO:0000723_1+GO:0000723_2	GO:0000724_1+GO:0000724_2	GO:0000377_1+GO:0000377_2	GO:0000398_1+GO:0000398_2	abs(GO:0000462_1-GO:0000462_2)	abs(GO:0000398_1-GO:0000398_2)	abs(GO:0000724_1-GO:0000724_2)	abs(GO:0000387_1-GO:0000387_2)	GO:0000724_1+GO:0000724_2	abs(GO:0000718_1-GO:0000718_2)	GO:0000724_1+GO:0000724_2	abs(GO:0000718_1-GO:0000718_2)	GO:0000718_1+GO:0000718_2	abs(GO:0000724_1-GO:0000724_2)	abs(GO:0000387_1-GO:0000387_2)	GO:0000718_1+GO:0000718_2	abs(GO:0000387_1-GO:0000387_2)	abs(GO:0000460_1-GO:0000460_2)	abs(GO:0000398_1-GO:0000398_2)	abs(GO:0000718_1-GO:0000718_2)	GO:0000375_1+GO:0000375_2	GO:0000725_1+GO:0000725_2	GO:0000462_1+GO:0000462_2	abs(GO:0000723_1-GO:0000723_2)
abs(GO:0000902_1-GO:0000902_2)	GO:0000902_1+GO:0000902_2	abs(GO:0000902_1-GO:0000902_2)	abs(GO:0000722_1-GO:0000722_2)	GO:0000730_1+GO:0000730_2	abs(GO:0000725_1-GO:0000725_2)	abs(GO:0000956_1-GO:0000956_2)	abs(GO:0000722_1-GO:0000722_2)	GO:0000730_1+GO:0000730_2	abs(GO:0000725_1-GO:0000725_2)	abs(GO:0000722_1-GO:0000722_2)	GO:0000377_1+GO:0000377_2	abs(GO:0000460_1-GO:0000460_2)	GO:0000819_1+GO:0000819_2	GO:0000398_1+GO:0000398_2	GO:0000722_1+GO:0000722_2	GO:0000718_1+GO:0000718_2	abs(GO:0000718_1-GO:0000718_2)	abs(GO:0000722_1-GO:0000722_2)	GO:0000723_1+GO:0000723_2	abs(GO:0000718_1-GO:0000718_2)	GO:0000460_1+GO:0000460_2	abs(GO:0000398_1-GO:0000398_2)	abs(GO:0000723_1-GO:0000723_2)	abs(GO:0000723_1-GO:0000723_2)	GO:0000722_1+GO:0000722_2	abs(GO:0000723_1-GO:0000723_2)	abs(GO:0000724_1-GO:0000724_2)	abs(GO:0000377_1-GO:0000377_2)	abs(GO:0000398_1-GO:0000398_2)	GO:0000718_1+GO:0000718_2	GO:0000462_1+GO:0000462_2	GO:0000725_1+GO:0000725_2	GO:0000398_1+GO:0000398_2	abs(GO:0000724_1-GO:0000724_2)	GO:0000722_1+GO:0000722_2	abs(GO:0000724_1-GO:0000724_2)	GO:0000722_1+GO:0000722_2	GO:0000722_1+GO:0000722_2	GO:0000725_1+GO:0000725_2	GO:0000398_1+GO:0000398_2	abs(GO:0000718_1-GO:0000718_2)	GO:0000398_1+GO:0000398_2	GO:0000462_1+GO:0000462_2	GO:0000718_1+GO:0000718_2	GO:0000722_1+GO:0000722_2	abs(GO:0000375_1-GO:0000375_2)	abs(GO:0000725_1-GO:0000725_2)	GO:0000718_1+GO:0000718_2	GO:0000724_1+GO:0000724_2
GO:0000904_1+GO:0000904_2	abs(GO:0000902_1-GO:0000902_2)	GO:0000904_1+GO:0000904_2	GO:0000723_1+GO:0000723_2	GO:0000819_1+GO:0000819_2	GO:0000730_1+GO:0000730_2	GO:0001501_1+GO:0001501_2	GO:0000723_1+GO:0000723_2	GO:0000737_1+GO:0000737_2	GO:0000730_1+GO:0000730_2	GO:0000723_1+GO:0000723_2	abs(GO:0000377_1-GO:0000377_2)	GO:0000718_1+GO:0000718_2	abs(GO:0000819_1-GO:0000819_2)	abs(GO:0000398_1-GO:0000398_2)	abs(GO:0000722_1-GO:0000722_2)	abs(GO:0000718_1-GO:0000718_2)	GO:0000722_1+GO:0000722_2	GO:0000723_1+GO:0000723_2	abs(GO:0000723_1-GO:0000723_2)	GO:0000722_1+GO:0000722_2	GO:0000718_1+GO:0000718_2	GO:0000718_1+GO:0000718_2	GO:0000724_1+GO:0000724_2	GO:0000724_1+GO:0000724_2	abs(GO:0000722_1-GO:0000722_2)	GO:0000724_1+GO:0000724_2	GO:0000725_1+GO:0000725_2	GO:0000387_1+GO:0000387_2	abs(GO:0000460_1-GO:0000460_2)	abs(GO:0000718_1-GO:0000718_2)	GO:0000718_1+GO:0000718_2	abs(GO:0000725_1-GO:0000725_2)	abs(GO:0000398_1-GO:0000398_2)	GO:0000725_1+GO:0000725_2	abs(GO:0000722_1-GO:0000722_2)	GO:0000725_1+GO:0000725_2	abs(GO:0000722_1-GO:0000722_2)	abs(GO:0000722_1-GO:0000722_2)	abs(GO:0000725_1-GO:0000725_2)	abs(GO:0000398_1-GO:0000398_2)	GO:0000722_1+GO:0000722_2	abs(GO:0000398_1-GO:0000398_2)	GO:0000718_1+GO:0000718_2	abs(GO:0000718_1-GO:0000718_2)	abs(GO:0000722_1-GO:0000722_2)	GO:0000377_1+GO:0000377_2	abs(GO:0000737_1-GO:0000737_2)	abs(GO:0000718_1-GO:0000718_2)	abs(GO:0000724_1-GO:0000724_2)
abs(GO:0000904_1-GO:0000904_2)	GO:0000904_1+GO:0000904_2	abs(GO:0000904_1-GO:0000904_2)	abs(GO:0000723_1-GO:0000723_2)	abs(GO:0000819_1-GO:0000819_2)	abs(GO:0000737_1-GO:0000737_2)	abs(GO:0001501_1-GO:0001501_2)	abs(GO:0000723_1-GO:0000723_2)	abs(GO:0000737_1-GO:0000737_2)	abs(GO:0000730_1-GO:0000730_2)	abs(GO:0000723_1-GO:0000723_2)	GO:0000387_1+GO:0000387_2	abs(GO:0000718_1-GO:0000718_2)	GO:0000902_1+GO:0000902_2	GO:0000718_1+GO:0000718_2	GO:0000723_1+GO:0000723_2	GO:0000722_1+GO:0000722_2	abs(GO:0000722_1-GO:0000722_2)	abs(GO:0000723_1-GO:0000723_2)	GO:0000724_1+GO:0000724_2	abs(GO:0000722_1-GO:0000722_2)	abs(GO:0000718_1-GO:0000718_2)	abs(GO:0000718_1-GO:0000718_2)	abs(GO:0000724_1-GO:0000724_2)	abs(GO:0000724_1-GO:0000724_2)	GO:0000723_1+GO:0000723_2	abs(GO:0000724_1-GO:0000724_2)	abs(GO:0000725_1-GO:0000725_2)	abs(GO:0000387_1-GO:0000387_2)	GO:0000462_1+GO:0000462_2	GO:0000722_1+GO:0000722_2	abs(GO:0000718_1-GO:0000718_2)	abs(GO:0000737_1-GO:0000737_2)	GO:0000718_1+GO:0000718_2	abs(GO:0000725_1-GO:0000725_2)	GO:0000723_1+GO:0000723_2	abs(GO:0000725_1-GO:0000725_2)	GO:0000723_1+GO:0000723_2	GO:0000723_1+GO:0000723_2	abs(GO:0000730_1-GO:0000730_2)	abs(GO:0000460_1-GO:0000460_2)	abs(GO:0000722_1-GO:0000722_2)	GO:0000462_1+GO:0000462_2	abs(GO:0000718_1-GO:0000718_2)	GO:0000722_1+GO:0000722_2	GO:0000723_1+GO:0000723_2	abs(GO:0000377_1-GO:0000377_2)	GO:0000819_1+GO:0000819_2	GO:0000722_1+GO:0000722_2	GO:0000725_1+GO:0000725_2
GO:0000956_1+GO:0000956_2	abs(GO:0000904_1-GO:0000904_2)	GO:0000956_1+GO:0000956_2	GO:0000724_1+GO:0000724_2	GO:0000902_1+GO:0000902_2	GO:0000819_1+GO:0000819_2	GO:0001522_1+GO:0001522_2	GO:0000724_1+GO:0000724_2	GO:0000819_1+GO:0000819_2	GO:0000737_1+GO:0000737_2	GO:0000724_1+GO:0000724_2	abs(GO:0000387_1-GO:0000387_2)	GO:0000722_1+GO:0000722_2	abs(GO:0000902_1-GO:0000902_2)	abs(GO:0000718_1-GO:0000718_2)	abs(GO:0000723_1-GO:0000723_2)	abs(GO:0000722_1-GO:0000722_2)	GO:0000723_1+GO:0000723_2	GO:0000724_1+GO:0000724_2	abs(GO:0000724_1-GO:0000724_2)	GO:0000723_1+GO:0000723_2	GO:0000722_1+GO:0000722_2	GO:0000722_1+GO:0000722_2	GO:0000725_1+GO:0000725_2	GO:0000725_1+GO:0000725_2	abs(GO:0000723_1-GO:0000723_2)	GO:0000725_1+GO:0000725_2	GO:0000737_1+GO:0000737_2	GO:0000398_1+GO:0000398_2	GO:0000718_1+GO:0000718_2	abs(GO:0000722_1-GO:0000722_2)	GO:0000722_1+GO:0000722_2	GO:0000819_1+GO:0000819_2	abs(GO:0000718_1-GO:0000718_2)	GO:0000730_1+GO:0000730_2	abs(GO:0000723_1-GO:0000723_2)	GO:0000730_1+GO:0000730_2	abs(GO:0000723_1-GO:0000723_2)	abs(GO:0000723_1-GO:0000723_2)	GO:0000737_1+GO:0000737_2	abs(GO:0000462_1-GO:0000462_2)	GO:0000723_1+GO:0000723_2	GO:0000718_1+GO:0000718_2	GO:0000722_1+GO:0000722_2	abs(GO:0000722_1-GO:0000722_2)	abs(GO:0000723_1-GO:0000723_2)	GO:0000387_1+GO:0000387_2	abs(GO:0000819_1-GO:0000819_2)	abs(GO:0000722_1-GO:0000722_2)	abs(GO:0000725_1-GO:0000725_2)
abs(GO:0000956_1-GO:0000956_2)	GO:0000956_1+GO:0000956_2	abs(GO:0000956_1-GO:0000956_2)	abs(GO:0000724_1-GO:0000724_2)	abs(GO:0000902_1-GO:0000902_2)	abs(GO:0000819_1-GO:0000819_2)	abs(GO:0001522_1-GO:0001522_2)	abs(GO:0000724_1-GO:0000724_2)	abs(GO:0000819_1-GO:0000819_2)	abs(GO:0000737_1-GO:0000737_2)	abs(GO:0000724_1-GO:0000724_2)	GO:0000398_1+GO:0000398_2	abs(GO:0000722_1-GO:0000722_2)	GO:0000904_1+GO:0000904_2	GO:0000722_1+GO:0000722_2	GO:0000724_1+GO:0000724_2	GO:0000723_1+GO:0000723_2	abs(GO:0000723_1-GO:0000723_2)	abs(GO:0000724_1-GO:0000724_2)	GO:0000725_1+GO:0000725_2	abs(GO:0000723_1-GO:0000723_2)	abs(GO:0000722_1-GO:0000722_2)	abs(GO:0000722_1-GO:0000722_2)	abs(GO:0000725_1-GO:0000725_2)	abs(GO:0000725_1-GO:0000725_2)	GO:0000724_1+GO:0000724_2	abs(GO:0000725_1-GO:0000725_2)	GO:0000819_1+GO:0000819_2	abs(GO:0000398_1-GO:0000398_2)	abs(GO:0000718_1-GO:0000718_2)	GO:0000723_1+GO:0000723_2	abs(GO:0000722_1-GO:0000722_2)	abs(GO:0000819_1-GO:0000819_2)	GO:0000722_1+GO:0000722_2	abs(GO:0000737_1-GO:0000737_2)	GO:0000724_1+GO:0000724_2	GO:0000737_1+GO:0000737_2	GO:0000724_1+GO:0000724_2	GO:0000724_1+GO:0000724_2	GO:0000819_1+GO:0000819_2	GO:0000718_1+GO:0000718_2	abs(GO:0000723_1-GO:0000723_2)	abs(GO:0000718_1-GO:0000718_2)	abs(GO:0000722_1-GO:0000722_2)	GO:0000723_1+GO:0000723_2	GO:0000724_1+GO:0000724_2	abs(GO:0000387_1-GO:0000387_2)	GO:0000902_1+GO:0000902_2	GO:0000723_1+GO:0000723_2	GO:0000737_1+GO:0000737_2
GO:0001501_1+GO:0001501_2	abs(GO:0000956_1-GO:0000956_2)	GO:0001501_1+GO:0001501_2	GO:0000725_1+GO:0000725_2	GO:0000904_1+GO:0000904_2	GO:0000902_1+GO:0000902_2	GO:0001541_1+GO:0001541_2	GO:0000725_1+GO:0000725_2	GO:0000902_1+GO:0000902_2	GO:0000819_1+GO:0000819_2	GO:0000725_1+GO:0000725_2	abs(GO:0000398_1-GO:0000398_2)	GO:0000723_1+GO:0000723_2	abs(GO:0000904_1-GO:0000904_2)	abs(GO:0000722_1-GO:0000722_2)	abs(GO:0000724_1-GO:0000724_2)	abs(GO:0000723_1-GO:0000723_2)	GO:0000724_1+GO:0000724_2	GO:0000725_1+GO:0000725_2	abs(GO:0000725_1-GO:0000725_2)	GO:0000724_1+GO:0000724_2	GO:0000723_1+GO:0000723_2	GO:0000723_1+GO:0000723_2	GO:0000737_1+GO:0000737_2	GO:0000730_1+GO:0000730_2	abs(GO:0000724_1-GO:0000724_2)	GO:0000737_1+GO:0000737_2	abs(GO:0000819_1-GO:0000819_2)	GO:0000462_1+GO:0000462_2	GO:0000722_1+GO:0000722_2	abs(GO:0000723_1-GO:0000723_2)	GO:0000723_1+GO:0000723_2	GO:0000902_1+GO:0000902_2	abs(GO:0000722_1-GO:0000722_2)	GO:0000819_1+GO:0000819_2	abs(GO:0000724_1-GO:0000724_2)	GO:0000819_1+GO:0000819_2	abs(GO:0000724_1-GO:0000724_2)	abs(GO:0000724_1-GO:0000724_2)	abs(GO:0000819_1-GO:0000819_2)	abs(GO:0000718_1-GO:0000718_2)	GO:0000724_1+GO:0000724_2	GO:0000722_1+GO:0000722_2	GO:0000723_1+GO:0000723_2	abs(GO:0000723_1-GO:0000723_2)	abs(GO:0000724_1-GO:0000724_2)	GO:0000398_1+GO:0000398_2	abs(GO:0000902_1-GO:0000902_2)	abs(GO:0000723_1-GO:0000723_2)	abs(GO:0000737_1-GO:0000737_2)
abs(GO:0001501_1-GO:0001501_2)	GO:0001501_1+GO:0001501_2	abs(GO:0001501_1-GO:0001501_2)	abs(GO:0000725_1-GO:0000725_2)	abs(GO:0000904_1-GO:0000904_2)	abs(GO:0000902_1-GO:0000902_2)	GO:0001547_1+GO:0001547_2	abs(GO:0000725_1-GO:0000725_2)	abs(GO:0000902_1-GO:0000902_2)	abs(GO:0000819_1-GO:0000819_2)	abs(GO:0000725_1-GO:0000725_2)	abs(GO:0000462_1-GO:0000462_2)	abs(GO:0000723_1-GO:0000723_2)	GO:0000956_1+GO:0000956_2	GO:0000723_1+GO:0000723_2	GO:0000725_1+GO:0000725_2	GO:0000724_1+GO:0000724_2	abs(GO:0000724_1-GO:0000724_2)	abs(GO:0000725_1-GO:0000725_2)	GO:0000726_1+GO:0000726_2	abs(GO:0000724_1-GO:0000724_2)	abs(GO:0000723_1-GO:0000723_2)	abs(GO:0000723_1-GO:0000723_2)	abs(GO:0000737_1-GO:0000737_2)	GO:0000737_1+GO:0000737_2	GO:0000725_1+GO:0000725_2	abs(GO:0000737_1-GO:0000737_2)	GO:0000902_1+GO:0000902_2	GO:0000718_1+GO:0000718_2	abs(GO:0000722_1-GO:0000722_2)	GO:0000724_1+GO:0000724_2	abs(GO:0000723_1-GO:0000723_2)	abs(GO:0000902_1-GO:0000902_2)	GO:0000723_1+GO:0000723_2	abs(GO:0000819_1-GO:0000819_2)	GO:0000725_1+GO:0000725_2	abs(GO:0000819_1-GO:0000819_2)	GO:0000725_1+GO:0000725_2	GO:0000725_1+GO:0000725_2	GO:0000902_1+GO:0000902_2	GO:0000722_1+GO:0000722_2	abs(GO:0000724_1-GO:0000724_2)	abs(GO:0000722_1-GO:0000722_2)	abs(GO:0000723_1-GO:0000723_2)	GO:0000724_1+GO:0000724_2	GO:0000725_1+GO:0000725_2	abs(GO:0000398_1-GO:0000398_2)	GO:0000904_1+GO:0000904_2	GO:0000724_1+GO:0000724_2	GO:0000819_1+GO:0000819_2
GO:0001522_1+GO:0001522_2	abs(GO:0001501_1-GO:0001501_2)	GO:0001522_1+GO:0001522_2	abs(GO:0000730_1-GO:0000730_2)	GO:0000956_1+GO:0000956_2	GO:0000904_1+GO:0000904_2	abs(GO:0001547_1-GO:0001547_2)	GO:0000730_1+GO:0000730_2	GO:0000904_1+GO:0000904_2	GO:0000902_1+GO:0000902_2	abs(GO:0000737_1-GO:0000737_2)	GO:0000718_1+GO:0000718_2	GO:0000724_1+GO:0000724_2	abs(GO:0000956_1-GO:0000956_2)	abs(GO:0000723_1-GO:0000723_2)	abs(GO:0000725_1-GO:0000725_2)	abs(GO:0000724_1-GO:0000724_2)	GO:0000725_1+GO:0000725_2	GO:0000737_1+GO:0000737_2	GO:0000737_1+GO:0000737_2	GO:0000725_1+GO:0000725_2	GO:0000724_1+GO:0000724_2	GO:0000724_1+GO:0000724_2	GO:0000819_1+GO:0000819_2	GO:0000819_1+GO:0000819_2	abs(GO:0000725_1-GO:0000725_2)	GO:0000819_1+GO:0000819_2	abs(GO:0000902_1-GO:0000902_2)	abs(GO:0000718_1-GO:0000718_2)	GO:0000723_1+GO:0000723_2	abs(GO:0000724_1-GO:0000724_2)	GO:0000724_1+GO:0000724_2	GO:0000904_1+GO:0000904_2	abs(GO:0000723_1-GO:0000723_2)	GO:0000902_1+GO:0000902_2	abs(GO:0000725_1-GO:0000725_2)	GO:0000902_1+GO:0000902_2	abs(GO:0000725_1-GO:0000725_2)	abs(GO:0000725_1-GO:0000725_2)	abs(GO:0000902_1-GO:0000902_2)	abs(GO:0000722_1-GO:0000722_2)	GO:0000725_1+GO:0000725_2	GO:0000723_1+GO:0000723_2	GO:0000724_1+GO:0000724_2	abs(GO:0000724_1-GO:0000724_2)	abs(GO:0000725_1-GO:0000725_2)	abs(GO:0000462_1-GO:0000462_2)	abs(GO:0000904_1-GO:0000904_2)	abs(GO:0000724_1-GO:0000724_2)	abs(GO:0000819_1-GO:0000819_2)
abs(GO:0001522_1-GO:0001522_2)	GO:0001522_1+GO:0001522_2	abs(GO:0001522_1-GO:0001522_2)	abs(GO:0000737_1-GO:0000737_2)	abs(GO:0000956_1-GO:0000956_2)	abs(GO:0000904_1-GO:0000904_2)	GO:0001654_1+GO:0001654_2	abs(GO:0000730_1-GO:0000730_2)	abs(GO:0000904_1-GO:0000904_2)	abs(GO:0000902_1-GO:0000902_2)	GO:0000819_1+GO:0000819_2	abs(GO:0000718_1-GO:0000718_2)	abs(GO:0000724_1-GO:0000724_2)	GO:0001101_1+GO:0001101_2	GO:0000724_1+GO:0000724_2	GO:0000819_1+GO:0000819_2	GO:0000725_1+GO:0000725_2	abs(GO:0000725_1-GO:0000725_2)	abs(GO:0000737_1-GO:0000737_2)	abs(GO:0000737_1-GO:0000737_2)	abs(GO:0000725_1-GO:0000725_2)	abs(GO:0000724_1-GO:0000724_2)	abs(GO:0000724_1-GO:0000724_2)	abs(GO:0000819_1-GO:0000819_2)	abs(GO:0000819_1-GO:0000819_2)	GO:0000737_1+GO:0000737_2	abs(GO:0000819_1-GO:0000819_2)	GO:0000904_1+GO:0000904_2	GO:0000722_1+GO:0000722_2	abs(GO:0000723_1-GO:0000723_2)	GO:0000725_1+GO:0000725_2	abs(GO:0000724_1-GO:0000724_2)	abs(GO:0000904_1-GO:0000904_2)	GO:0000724_1+GO:0000724_2	abs(GO:0000902_1-GO:0000902_2)	GO:0000737_1+GO:0000737_2	abs(GO:0000902_1-GO:0000902_2)	abs(GO:0000731_1-GO:0000731_2)	abs(GO:0000731_1-GO:0000731_2)	GO:0000904_1+GO:0000904_2	GO:0000723_1+GO:0000723_2	abs(GO:0000725_1-GO:0000725_2)	abs(GO:0000723_1-GO:0000723_2)	abs(GO:0000724_1-GO:0000724_2)	GO:0000725_1+GO:0000725_2	GO:0000731_1+GO:0000731_2	GO:0000718_1+GO:0000718_2	GO:0000956_1+GO:0000956_2	GO:0000725_1+GO:0000725_2	GO:0000902_1+GO:0000902_2
GO:0001541_1+GO:0001541_2	abs(GO:0001522_1-GO:0001522_2)	GO:0001547_1+GO:0001547_2	GO:0000819_1+GO:0000819_2	GO:0001501_1+GO:0001501_2	GO:0000956_1+GO:0000956_2	abs(GO:0001654_1-GO:0001654_2)	GO:0000737_1+GO:0000737_2	GO:0000956_1+GO:0000956_2	GO:0000904_1+GO:0000904_2	abs(GO:0000819_1-GO:0000819_2)	GO:0000722_1+GO:0000722_2	GO:0000725_1+GO:0000725_2	GO:0001501_1+GO:0001501_2	abs(GO:0000724_1-GO:0000724_2)	abs(GO:0000819_1-GO:0000819_2)	abs(GO:0000725_1-GO:0000725_2)	GO:0000726_1+GO:0000726_2	GO:0000819_1+GO:0000819_2	GO:0000819_1+GO:0000819_2	GO:0000737_1+GO:0000737_2	GO:0000725_1+GO:0000725_2	GO:0000725_1+GO:0000725_2	GO:0000902_1+GO:0000902_2	GO:0000902_1+GO:0000902_2	abs(GO:0000737_1-GO:0000737_2)	GO:0000902_1+GO:0000902_2	abs(GO:0000904_1-GO:0000904_2)	abs(GO:0000722_1-GO:0000722_2)	GO:0000724_1+GO:0000724_2	abs(GO:0000725_1-GO:0000725_2)	GO:0000725_1+GO:0000725_2	GO:0000956_1+GO:0000956_2	abs(GO:0000724_1-GO:0000724_2)	GO:0000904_1+GO:0000904_2	GO:0000819_1+GO:0000819_2	GO:0000904_1+GO:0000904_2	abs(GO:0000737_1-GO:0000737_2)	abs(GO:0000737_1-GO:0000737_2)	abs(GO:0000904_1-GO:0000904_2)	abs(GO:0000723_1-GO:0000723_2)	abs(GO:0000730_1-GO:0000730_2)	GO:0000724_1+GO:0000724_2	GO:0000725_1+GO:0000725_2	abs(GO:0000725_1-GO:0000725_2)	GO:0000819_1+GO:0000819_2	abs(GO:0000718_1-GO:0000718_2)	abs(GO:0000956_1-GO:0000956_2)	abs(GO:0000725_1-GO:0000725_2)	abs(GO:0000902_1-GO:0000902_2)
abs(GO:0001541_1-GO:0001541_2)	GO:0001547_1+GO:0001547_2	abs(GO:0001547_1-GO:0001547_2)	GO:0000902_1+GO:0000902_2	abs(GO:0001501_1-GO:0001501_2)	abs(GO:0000956_1-GO:0000956_2)	GO:0001655_1+GO:0001655_2	GO:0000819_1+GO:0000819_2	abs(GO:0000956_1-GO:0000956_2)	abs(GO:0000904_1-GO:0000904_2)	GO:0000902_1+GO:0000902_2	abs(GO:0000722_1-GO:0000722_2)	abs(GO:0000725_1-GO:0000725_2)	abs(GO:0001501_1-GO:0001501_2)	GO:0000725_1+GO:0000725_2	GO:0000902_1+GO:0000902_2	GO:0000730_1+GO:0000730_2	GO:0000737_1+GO:0000737_2	abs(GO:0000819_1-GO:0000819_2)	abs(GO:0000819_1-GO:0000819_2)	GO:0000819_1+GO:0000819_2	abs(GO:0000725_1-GO:0000725_2)	abs(GO:0000725_1-GO:0000725_2)	abs(GO:0000902_1-GO:0000902_2)	abs(GO:0000902_1-GO:0000902_2)	GO:0000819_1+GO:0000819_2	abs(GO:0000902_1-GO:0000902_2)	GO:0000956_1+GO:0000956_2	GO:0000723_1+GO:0000723_2	abs(GO:0000724_1-GO:0000724_2)	GO:0000737_1+GO:0000737_2	abs(GO:0000725_1-GO:0000725_2)	abs(GO:0000956_1-GO:0000956_2)	GO:0000725_1+GO:0000725_2	abs(GO:0000904_1-GO:0000904_2)	abs(GO:0000819_1-GO:0000819_2)	abs(GO:0000904_1-GO:0000904_2)	GO:0000819_1+GO:0000819_2	GO:0000819_1+GO:0000819_2	GO:0000956_1+GO:0000956_2	GO:0000724_1+GO:0000724_2	GO:0000819_1+GO:0000819_2	abs(GO:0000724_1-GO:0000724_2)	abs(GO:0000725_1-GO:0000725_2)	GO:0000731_1+GO:0000731_2	abs(GO:0000819_1-GO:0000819_2)	GO:0000722_1+GO:0000722_2	GO:0001501_1+GO:0001501_2	GO:0000730_1+GO:0000730_2	GO:0000904_1+GO:0000904_2
GO:0001547_1+GO:0001547_2	abs(GO:0001547_1-GO:0001547_2)	GO:0001654_1+GO:0001654_2	abs(GO:0000902_1-GO:0000902_2)	GO:0001522_1+GO:0001522_2	GO:0001501_1+GO:0001501_2	GO:0001666_1+GO:0001666_2	abs(GO:0000819_1-GO:0000819_2)	GO:0001501_1+GO:0001501_2	GO:0000956_1+GO:0000956_2	abs(GO:0000902_1-GO:0000902_2)	GO:0000723_1+GO:0000723_2	GO:0000726_1+GO:0000726_2	GO:0001522_1+GO:0001522_2	abs(GO:0000725_1-GO:0000725_2)	abs(GO:0000902_1-GO:0000902_2)	GO:0000737_1+GO:0000737_2	abs(GO:0000737_1-GO:0000737_2)	GO:0000902_1+GO:0000902_2	GO:0000902_1+GO:0000902_2	abs(GO:0000819_1-GO:0000819_2)	GO:0000731_1+GO:0000731_2	GO:0000730_1+GO:0000730_2	GO:0000904_1+GO:0000904_2	GO:0000904_1+GO:0000904_2	abs(GO:0000819_1-GO:0000819_2)	GO:0000904_1+GO:0000904_2	abs(GO:0000956_1-GO:0000956_2)	abs(GO:0000723_1-GO:0000723_2)	GO:0000725_1+GO:0000725_2	abs(GO:0000737_1-GO:0000737_2)	GO:0000730_1+GO:0000730_2	GO:0001501_1+GO:0001501_2	abs(GO:0000725_1-GO:0000725_2)	GO:0000956_1+GO:0000956_2	GO:0000902_1+GO:0000902_2	GO:0000956_1+GO:0000956_2	abs(GO:0000819_1-GO:0000819_2)	abs(GO:0000819_1-GO:0000819_2)	abs(GO:0000956_1-GO:0000956_2)	abs(GO:0000724_1-GO:0000724_2)	abs(GO:0000819_1-GO:0000819_2)	GO:0000725_1+GO:0000725_2	abs(GO:0000737_1-GO:0000737_2)	abs(GO:0000731_1-GO:0000731_2)	GO:0000902_1+GO:0000902_2	abs(GO:0000722_1-GO:0000722_2)	abs(GO:0001501_1-GO:0001501_2)	abs(GO:0000737_1-GO:0000737_2)	abs(GO:0000904_1-GO:0000904_2)
abs(GO:0001547_1-GO:0001547_2)	abs(GO:0001562_1-GO:0001562_2)	abs(GO:0001654_1-GO:0001654_2)	GO:0000904_1+GO:0000904_2	abs(GO:0001522_1-GO:0001522_2)	abs(GO:0001501_1-GO:0001501_2)	abs(GO:0001666_1-GO:0001666_2)	GO:0000902_1+GO:0000902_2	abs(GO:0001501_1-GO:0001501_2)	abs(GO:0000956_1-GO:0000956_2)	GO:0000904_1+GO:0000904_2	abs(GO:0000723_1-GO:0000723_2)	GO:0000730_1+GO:0000730_2	abs(GO:0001522_1-GO:0001522_2)	GO:0000737_1+GO:0000737_2	GO:0000904_1+GO:0000904_2	GO:0000819_1+GO:0000819_2	GO:0000819_1+GO:0000819_2	abs(GO:0000902_1-GO:0000902_2)	abs(GO:0000902_1-GO:0000902_2)	GO:0000902_1+GO:0000902_2	abs(GO:0000737_1-GO:0000737_2)	abs(GO:0000737_1-GO:0000737_2)	abs(GO:0000904_1-GO:0000904_2)	abs(GO:0000904_1-GO:0000904_2)	GO:0000902_1+GO:0000902_2	abs(GO:0000904_1-GO:0000904_2)	GO:0001501_1+GO:0001501_2	GO:0000724_1+GO:0000724_2	abs(GO:0000725_1-GO:0000725_2)	GO:0000819_1+GO:0000819_2	GO:0000737_1+GO:0000737_2	abs(GO:0001501_1-GO:0001501_2)	GO:0000730_1+GO:0000730_2	abs(GO:0000956_1-GO:0000956_2)	abs(GO:0000902_1-GO:0000902_2)	abs(GO:0000956_1-GO:0000956_2)	GO:0000902_1+GO:0000902_2	GO:0000902_1+GO:0000902_2	GO:0001101_1+GO:0001101_2	GO:0000725_1+GO:0000725_2	GO:0000902_1+GO:0000902_2	abs(GO:0000725_1-GO:0000725_2)	GO:0000819_1+GO:0000819_2	GO:0000737_1+GO:0000737_2	abs(GO:0000902_1-GO:0000902_2)	GO:0000723_1+GO:0000723_2	GO:0001522_1+GO:0001522_2	GO:0000819_1+GO:0000819_2	GO:0000956_1+GO:0000956_2
GO:0001654_1+GO:0001654_2	GO:0001654_1+GO:0001654_2	GO:0001666_1+GO:0001666_2	abs(GO:0000904_1-GO:0000904_2)	abs(GO:0001541_1-GO:0001541_2)	GO:0001522_1+GO:0001522_2	GO:0001731_1+GO:0001731_2	abs(GO:0000902_1-GO:0000902_2)	GO:0001522_1+GO:0001522_2	GO:0001501_1+GO:0001501_2	abs(GO:0000904_1-GO:0000904_2)	GO:0000724_1+GO:0000724_2	abs(GO:0000730_1-GO:0000730_2)	GO:0001541_1+GO:0001541_2	GO:0000819_1+GO:0000819_2	abs(GO:0000904_1-GO:0000904_2)	abs(GO:0000819_1-GO:0000819_2)	abs(GO:0000819_1-GO:0000819_2)	GO:0000904_1+GO:0000904_2	GO:0000904_1+GO:0000904_2	abs(GO:0000902_1-GO:0000902_2)	GO:0000819_1+GO:0000819_2	GO:0000819_1+GO:0000819_2	GO:0000956_1+GO:0000956_2	abs(GO:0000910_1-GO:0000910_2)	abs(GO:0000902_1-GO:0000902_2)	GO:0000956_1+GO:0000956_2	abs(GO:0001501_1-GO:0001501_2)	abs(GO:0000724_1-GO:0000724_2)	GO:0000737_1+GO:0000737_2	abs(GO:0000819_1-GO:0000819_2)	abs(GO:0000737_1-GO:0000737_2)	GO:0001522_1+GO:0001522_2	GO:0000737_1+GO:0000737_2	abs(GO:0001101_1-GO:0001101_2)	GO:0000904_1+GO:0000904_2	GO:0001501_1+GO:0001501_2	abs(GO:0000902_1-GO:0000902_2)	abs(GO:0000902_1-GO:0000902_2)	GO:0001501_1+GO:0001501_2	abs(GO:0000725_1-GO:0000725_2)	abs(GO:0000902_1-GO:0000902_2)	GO:0000730_1+GO:0000730_2	abs(GO:0000819_1-GO:0000819_2)	abs(GO:0000737_1-GO:0000737_2)	GO:0000904_1+GO:0000904_2	abs(GO:0000723_1-GO:0000723_2)	abs(GO:0001522_1-GO:0001522_2)	abs(GO:0000819_1-GO:0000819_2)	abs(GO:0000956_1-GO:0000956_2)
abs(GO:0001654_1-GO:0001654_2)	abs(GO:0001654_1-GO:0001654_2)	abs(GO:0001666_1-GO:0001666_2)	GO:0000956_1+GO:0000956_2	GO:0001547_1+GO:0001547_2	abs(GO:0001522_1-GO:0001522_2)	GO:0001775_1+GO:0001775_2	GO:0000904_1+GO:0000904_2	abs(GO:0001522_1-GO:0001522_2)	abs(GO:0001501_1-GO:0001501_2)	GO:0000956_1+GO:0000956_2	abs(GO:0000724_1-GO:0000724_2)	GO:0000737_1+GO:0000737_2	GO:0001547_1+GO:0001547_2	abs(GO:0000819_1-GO:0000819_2)	GO:0000956_1+GO:0000956_2	GO:0000902_1+GO:0000902_2	GO:0000902_1+GO:0000902_2	abs(GO:0000904_1-GO:0000904_2)	abs(GO:0000904_1-GO:0000904_2)	GO:0000904_1+GO:0000904_2	abs(GO:0000819_1-GO:0000819_2)	abs(GO:0000819_1-GO:0000819_2)	abs(GO:0000956_1-GO:0000956_2)	GO:0000956_1+GO:0000956_2	GO:0000904_1+GO:0000904_2	abs(GO:0000956_1-GO:0000956_2)	GO:0001522_1+GO:0001522_2	GO:0000725_1+GO:0000725_2	abs(GO:0000737_1-GO:0000737_2)	GO:0000902_1+GO:0000902_2	GO:0000819_1+GO:0000819_2	abs(GO:0001522_1-GO:0001522_2)	GO:0000819_1+GO:0000819_2	GO:0001501_1+GO:0001501_2	abs(GO:0000904_1-GO:0000904_2)	abs(GO:0001501_1-GO:0001501_2)	GO:0000904_1+GO:0000904_2	GO:0000904_1+GO:0000904_2	abs(GO:0001501_1-GO:0001501_2)	GO:0000737_1+GO:0000737_2	GO:0000904_1+GO:0000904_2	GO:0000737_1+GO:0000737_2	GO:0000902_1+GO:0000902_2	GO:0000819_1+GO:0000819_2	abs(GO:0000904_1-GO:0000904_2)	GO:0000724_1+GO:0000724_2	GO:0001547_1+GO:0001547_2	GO:0000902_1+GO:0000902_2	GO:0001501_1+GO:0001501_2
GO:0001666_1+GO:0001666_2	GO:0001655_1+GO:0001655_2	GO:0001711_1+GO:0001711_2	abs(GO:0000956_1-GO:0000956_2)	abs(GO:0001547_1-GO:0001547_2)	abs(GO:0001541_1-GO:0001541_2)	abs(GO:0001775_1-GO:0001775_2)	abs(GO:0000904_1-GO:0000904_2)	GO:0001547_1+GO:0001547_2	GO:0001522_1+GO:0001522_2	abs(GO:0000956_1-GO:0000956_2)	GO:0000725_1+GO:0000725_2	abs(GO:0000737_1-GO:0000737_2)	abs(GO:0001547_1-GO:0001547_2)	GO:0000902_1+GO:0000902_2	abs(GO:0000956_1-GO:0000956_2)	abs(GO:0000902_1-GO:0000902_2)	abs(GO:0000902_1-GO:0000902_2)	GO:0000956_1+GO:0000956_2	GO:0000956_1+GO:0000956_2	abs(GO:0000904_1-GO:0000904_2)	GO:0000902_1+GO:0000902_2	GO:0000902_1+GO:0000902_2	GO:0001501_1+GO:0001501_2	abs(GO:0000956_1-GO:0000956_2)	abs(GO:0000904_1-GO:0000904_2)	GO:0001101_1+GO:0001101_2	abs(GO:0001522_1-GO:0001522_2)	abs(GO:0000725_1-GO:0000725_2)	GO:0000819_1+GO:0000819_2	abs(GO:0000902_1-GO:0000902_2)	abs(GO:0000819_1-GO:0000819_2)	GO:0001547_1+GO:0001547_2	abs(GO:0000819_1-GO:0000819_2)	abs(GO:0001501_1-GO:0001501_2)	GO:0000956_1+GO:0000956_2	GO:0001522_1+GO:0001522_2	abs(GO:0000904_1-GO:0000904_2)	abs(GO:0000904_1-GO:0000904_2)	GO:0001522_1+GO:0001522_2	abs(GO:0000737_1-GO:0000737_2)	abs(GO:0000904_1-GO:0000904_2)	abs(GO:0000737_1-GO:0000737_2)	abs(GO:0000902_1-GO:0000902_2)	abs(GO:0000819_1-GO:0000819_2)	GO:0000956_1+GO:0000956_2	abs(GO:0000724_1-GO:0000724_2)	abs(GO:0001547_1-GO:0001547_2)	abs(GO:0000902_1-GO:0000902_2)	abs(GO:0001501_1-GO:0001501_2)
abs(GO:0001666_1-GO:0001666_2)	GO:0001666_1+GO:0001666_2	GO:0001731_1+GO:0001731_2	GO:0001101_1+GO:0001101_2	GO:0001654_1+GO:0001654_2	GO:0001547_1+GO:0001547_2	GO:0001816_1+GO:0001816_2	GO:0000956_1+GO:0000956_2	abs(GO:0001547_1-GO:0001547_2)	abs(GO:0001522_1-GO:0001522_2)	GO:0001501_1+GO:0001501_2	abs(GO:0000725_1-GO:0000725_2)	GO:0000819_1+GO:0000819_2	GO:0001654_1+GO:0001654_2	abs(GO:0000902_1-GO:0000902_2)	GO:0001501_1+GO:0001501_2	GO:0000904_1+GO:0000904_2	GO:0000904_1+GO:0000904_2	abs(GO:0000956_1-GO:0000956_2)	abs(GO:0000956_1-GO:0000956_2)	GO:0000956_1+GO:0000956_2	abs(GO:0000902_1-GO:0000902_2)	abs(GO:0000902_1-GO:0000902_2)	abs(GO:0001501_1-GO:0001501_2)	abs(GO:0001101_1-GO:0001101_2)	GO:0000956_1+GO:0000956_2	GO:0001501_1+GO:0001501_2	GO:0001547_1+GO:0001547_2	GO:0000737_1+GO:0000737_2	abs(GO:0000819_1-GO:0000819_2)	GO:0000904_1+GO:0000904_2	GO:0000902_1+GO:0000902_2	abs(GO:0001547_1-GO:0001547_2)	GO:0000902_1+GO:0000902_2	GO:0001522_1+GO:0001522_2	abs(GO:0000956_1-GO:0000956_2)	abs(GO:0001522_1-GO:0001522_2)	GO:0000956_1+GO:0000956_2	GO:0000956_1+GO:0000956_2	abs(GO:0001522_1-GO:0001522_2)	GO:0000819_1+GO:0000819_2	GO:0000956_1+GO:0000956_2	GO:0000819_1+GO:0000819_2	GO:0000904_1+GO:0000904_2	GO:0000902_1+GO:0000902_2	abs(GO:0000956_1-GO:0000956_2)	GO:0000725_1+GO:0000725_2	GO:0001654_1+GO:0001654_2	GO:0000904_1+GO:0000904_2	GO:0001522_1+GO:0001522_2
GO:0001731_1+GO:0001731_2	abs(GO:0001666_1-GO:0001666_2)	abs(GO:0001763_1-GO:0001763_2)	GO:0001501_1+GO:0001501_2	abs(GO:0001654_1-GO:0001654_2)	abs(GO:0001547_1-GO:0001547_2)	abs(GO:0001816_1-GO:0001816_2)	abs(GO:0000956_1-GO:0000956_2)	GO:0001654_1+GO:0001654_2	abs(GO:0001541_1-GO:0001541_2)	abs(GO:0001501_1-GO:0001501_2)	GO:0000819_1+GO:0000819_2	abs(GO:0000819_1-GO:0000819_2)	abs(GO:0001654_1-GO:0001654_2)	GO:0000904_1+GO:0000904_2	abs(GO:0001501_1-GO:0001501_2)	abs(GO:0000904_1-GO:0000904_2)	abs(GO:0000904_1-GO:0000904_2)	GO:0001501_1+GO:0001501_2	GO:0001101_1+GO:0001101_2	abs(GO:0000956_1-GO:0000956_2)	GO:0000904_1+GO:0000904_2	GO:0000904_1+GO:0000904_2	GO:0001522_1+GO:0001522_2	GO:0001501_1+GO:0001501_2	abs(GO:0000956_1-GO:0000956_2)	abs(GO:0001501_1-GO:0001501_2)	abs(GO:0001547_1-GO:0001547_2)	GO:0000819_1+GO:0000819_2	GO:0000902_1+GO:0000902_2	abs(GO:0000904_1-GO:0000904_2)	abs(GO:0000902_1-GO:0000902_2)	GO:0001654_1+GO:0001654_2	abs(GO:0000902_1-GO:0000902_2)	abs(GO:0001522_1-GO:0001522_2)	GO:0001501_1+GO:0001501_2	GO:0001541_1+GO:0001541_2	abs(GO:0000956_1-GO:0000956_2)	abs(GO:0000956_1-GO:0000956_2)	GO:0001547_1+GO:0001547_2	abs(GO:0000819_1-GO:0000819_2)	abs(GO:0000956_1-GO:0000956_2)	GO:0000902_1+GO:0000902_2	abs(GO:0000904_1-GO:0000904_2)	abs(GO:0000902_1-GO:0000902_2)	GO:0001501_1+GO:0001501_2	abs(GO:0000725_1-GO:0000725_2)	abs(GO:0001654_1-GO:0001654_2)	abs(GO:0000904_1-GO:0000904_2)	abs(GO:0001522_1-GO:0001522_2)
GO:0001775_1+GO:0001775_2	GO:0001731_1+GO:0001731_2	GO:0001775_1+GO:0001775_2	abs(GO:0001501_1-GO:0001501_2)	GO:0001666_1+GO:0001666_2	GO:0001654_1+GO:0001654_2	GO:0001817_1+GO:0001817_2	abs(GO:0001101_1-GO:0001101_2)	abs(GO:0001654_1-GO:0001654_2)	GO:0001547_1+GO:0001547_2	GO:0001522_1+GO:0001522_2	abs(GO:0000819_1-GO:0000819_2)	GO:0000902_1+GO:0000902_2	GO:0001655_1+GO:0001655_2	abs(GO:0000904_1-GO:0000904_2)	GO:0001522_1+GO:0001522_2	GO:0000956_1+GO:0000956_2	GO:0000956_1+GO:0000956_2	abs(GO:0001501_1-GO:0001501_2)	GO:0001501_1+GO:0001501_2	GO:0001501_1+GO:0001501_2	abs(GO:0000904_1-GO:0000904_2)	abs(GO:0000904_1-GO:0000904_2)	abs(GO:0001522_1-GO:0001522_2)	abs(GO:0001501_1-GO:0001501_2)	GO:0001101_1+GO:0001101_2	GO:0001522_1+GO:0001522_2	GO:0001654_1+GO:0001654_2	abs(GO:0000819_1-GO:0000819_2)	abs(GO:0000902_1-GO:0000902_2)	GO:0000956_1+GO:0000956_2	GO:0000904_1+GO:0000904_2	abs(GO:0001654_1-GO:0001654_2)	GO:0000904_1+GO:0000904_2	GO:0001547_1+GO:0001547_2	abs(GO:0001501_1-GO:0001501_2)	GO:0001547_1+GO:0001547_2	GO:0001501_1+GO:0001501_2	GO:0001501_1+GO:0001501_2	abs(GO:0001547_1-GO:0001547_2)	GO:0000902_1+GO:0000902_2	GO:0001501_1+GO:0001501_2	abs(GO:0000902_1-GO:0000902_2)	GO:0000956_1+GO:0000956_2	GO:0000904_1+GO:0000904_2	abs(GO:0001501_1-GO:0001501_2)	GO:0000819_1+GO:0000819_2	GO:0001666_1+GO:0001666_2	GO:0000956_1+GO:0000956_2	GO:0001547_1+GO:0001547_2
abs(GO:0001775_1-GO:0001775_2)	GO:0001763_1+GO:0001763_2	abs(GO:0001775_1-GO:0001775_2)	GO:0001522_1+GO:0001522_2	abs(GO:0001666_1-GO:0001666_2)	abs(GO:0001654_1-GO:0001654_2)	abs(GO:0001817_1-GO:0001817_2)	GO:0001501_1+GO:0001501_2	GO:0001655_1+GO:0001655_2	abs(GO:0001547_1-GO:0001547_2)	abs(GO:0001522_1-GO:0001522_2)	GO:0000902_1+GO:0000902_2	abs(GO:0000902_1-GO:0000902_2)	GO:0001666_1+GO:0001666_2	GO:0000956_1+GO:0000956_2	abs(GO:0001522_1-GO:0001522_2)	abs(GO:0000956_1-GO:0000956_2)	abs(GO:0000956_1-GO:0000956_2)	GO:0001522_1+GO:0001522_2	abs(GO:0001501_1-GO:0001501_2)	abs(GO:0001501_1-GO:0001501_2)	GO:0000956_1+GO:0000956_2	abs(GO:0000910_1-GO:0000910_2)	GO:0001541_1+GO:0001541_2	GO:0001522_1+GO:0001522_2	GO:0001501_1+GO:0001501_2	abs(GO:0001522_1-GO:0001522_2)	abs(GO:0001654_1-GO:0001654_2)	GO:0000902_1+GO:0000902_2	GO:0000904_1+GO:0000904_2	abs(GO:0000956_1-GO:0000956_2)	abs(GO:0000904_1-GO:0000904_2)	GO:0001666_1+GO:0001666_2	abs(GO:0000904_1-GO:0000904_2)	abs(GO:0001547_1-GO:0001547_2)	GO:0001522_1+GO:0001522_2	abs(GO:0001547_1-GO:0001547_2)	abs(GO:0001501_1-GO:0001501_2)	abs(GO:0001501_1-GO:0001501_2)	GO:0001654_1+GO:0001654_2	abs(GO:0000902_1-GO:0000902_2)	abs(GO:0001501_1-GO:0001501_2)	GO:0000904_1+GO:0000904_2	abs(GO:0000956_1-GO:0000956_2)	abs(GO:0000904_1-GO:0000904_2)	GO:0001522_1+GO:0001522_2	abs(GO:0000819_1-GO:0000819_2)	abs(GO:0001666_1-GO:0001666_2)	abs(GO:0000956_1-GO:0000956_2)	abs(GO:0001547_1-GO:0001547_2)
GO:0001816_1+GO:0001816_2	GO:0001775_1+GO:0001775_2	GO:0001816_1+GO:0001816_2	abs(GO:0001522_1-GO:0001522_2)	GO:0001731_1+GO:0001731_2	GO:0001666_1+GO:0001666_2	GO:0001818_1+GO:0001818_2	abs(GO:0001501_1-GO:0001501_2)	abs(GO:0001655_1-GO:0001655_2)	GO:0001654_1+GO:0001654_2	GO:0001541_1+GO:0001541_2	abs(GO:0000902_1-GO:0000902_2)	GO:0000904_1+GO:0000904_2	abs(GO:0001666_1-GO:0001666_2)	abs(GO:0000956_1-GO:0000956_2)	GO:0001547_1+GO:0001547_2	GO:0001101_1+GO:0001101_2	GO:0001501_1+GO:0001501_2	abs(GO:0001522_1-GO:0001522_2)	GO:0001522_1+GO:0001522_2	GO:0001522_1+GO:0001522_2	abs(GO:0000956_1-GO:0000956_2)	GO:0000956_1+GO:0000956_2	abs(GO:0001541_1-GO:0001541_2)	abs(GO:0001522_1-GO:0001522_2)	abs(GO:0001501_1-GO:0001501_2)	abs(GO:0001541_1-GO:0001541_2)	GO:0001666_1+GO:0001666_2	abs(GO:0000902_1-GO:0000902_2)	abs(GO:0000904_1-GO:0000904_2)	GO:0001501_1+GO:0001501_2	GO:0000956_1+GO:0000956_2	abs(GO:0001666_1-GO:0001666_2)	GO:0000956_1+GO:0000956_2	GO:0001654_1+GO:0001654_2	abs(GO:0001522_1-GO:0001522_2)	GO:0001654_1+GO:0001654_2	GO:0001522_1+GO:0001522_2	GO:0001522_1+GO:0001522_2	abs(GO:0001654_1-GO:0001654_2)	GO:0000904_1+GO:0000904_2	GO:0001522_1+GO:0001522_2	abs(GO:0000904_1-GO:0000904_2)	GO:0001501_1+GO:0001501_2	GO:0000910_1+GO:0000910_2	abs(GO:0001522_1-GO:0001522_2)	GO:0000902_1+GO:0000902_2	abs(GO:0001711_1-GO:0001711_2)	abs(GO:0001101_1-GO:0001101_2)	GO:0001654_1+GO:0001654_2
abs(GO:0001816_1-GO:0001816_2)	abs(GO:0001775_1-GO:0001775_2)	abs(GO:0001816_1-GO:0001816_2)	GO:0001541_1+GO:0001541_2	GO:0001763_1+GO:0001763_2	abs(GO:0001666_1-GO:0001666_2)	abs(GO:0001818_1-GO:0001818_2)	GO:0001522_1+GO:0001522_2	GO:0001666_1+GO:0001666_2	abs(GO:0001654_1-GO:0001654_2)	GO:0001547_1+GO:0001547_2	GO:0000904_1+GO:0000904_2	abs(GO:0000904_1-GO:0000904_2)	abs(GO:0001711_1-GO:0001711_2)	GO:0001501_1+GO:0001501_2	abs(GO:0001547_1-GO:0001547_2)	GO:0001501_1+GO:0001501_2	abs(GO:0001501_1-GO:0001501_2)	GO:0001525_1+GO:0001525_2	abs(GO:0001522_1-GO:0001522_2)	abs(GO:0001522_1-GO:0001522_2)	GO:0001501_1+GO:0001501_2	abs(GO:0000956_1-GO:0000956_2)	GO:0001547_1+GO:0001547_2	GO:0001547_1+GO:0001547_2	GO:0001522_1+GO:0001522_2	GO:0001547_1+GO:0001547_2	abs(GO:0001666_1-GO:0001666_2)	GO:0000904_1+GO:0000904_2	GO:0000956_1+GO:0000956_2	abs(GO:0001501_1-GO:0001501_2)	abs(GO:0000956_1-GO:0000956_2)	GO:0001711_1+GO:0001711_2	abs(GO:0000956_1-GO:0000956_2)	abs(GO:0001654_1-GO:0001654_2)	GO:0001541_1+GO:0001541_2	abs(GO:0001654_1-GO:0001654_2)	abs(GO:0001522_1-GO:0001522_2)	abs(GO:0001522_1-GO:0001522_2)	GO:0001655_1+GO:0001655_2	abs(GO:0000904_1-GO:0000904_2)	abs(GO:0001522_1-GO:0001522_2)	GO:0000956_1+GO:0000956_2	abs(GO:0001501_1-GO:0001501_2)	GO:0000956_1+GO:0000956_2	abs(GO:0001541_1-GO:0001541_2)	abs(GO:0000902_1-GO:0000902_2)	GO:0001731_1+GO:0001731_2	GO:0001501_1+GO:0001501_2	abs(GO:0001654_1-GO:0001654_2)
GO:0001817_1+GO:0001817_2	GO:0001816_1+GO:0001816_2	GO:0001817_1+GO:0001817_2	GO:0001547_1+GO:0001547_2	abs(GO:0001763_1-GO:0001763_2)	GO:0001731_1+GO:0001731_2	GO:0001819_1+GO:0001819_2	abs(GO:0001522_1-GO:0001522_2)	abs(GO:0001666_1-GO:0001666_2)	GO:0001655_1+GO:0001655_2	abs(GO:0001547_1-GO:0001547_2)	abs(GO:0000904_1-GO:0000904_2)	GO:0000956_1+GO:0000956_2	GO:0001731_1+GO:0001731_2	abs(GO:0001501_1-GO:0001501_2)	GO:0001654_1+GO:0001654_2	abs(GO:0001501_1-GO:0001501_2)	GO:0001522_1+GO:0001522_2	GO:0001541_1+GO:0001541_2	abs(GO:0001525_1-GO:0001525_2)	GO:0001547_1+GO:0001547_2	abs(GO:0001501_1-GO:0001501_2)	GO:0001501_1+GO:0001501_2	abs(GO:0001547_1-GO:0001547_2)	abs(GO:0001547_1-GO:0001547_2)	abs(GO:0001522_1-GO:0001522_2)	abs(GO:0001547_1-GO:0001547_2)	GO:0001711_1+GO:0001711_2	abs(GO:0000904_1-GO:0000904_2)	abs(GO:0000956_1-GO:0000956_2)	GO:0001522_1+GO:0001522_2	GO:0001501_1+GO:0001501_2	abs(GO:0001711_1-GO:0001711_2)	GO:0001501_1+GO:0001501_2	GO:0001659_1+GO:0001659_2	GO:0001547_1+GO:0001547_2	GO:0001655_1+GO:0001655_2	GO:0001547_1+GO:0001547_2	GO:0001547_1+GO:0001547_2	GO:0001666_1+GO:0001666_2	GO:0000956_1+GO:0000956_2	GO:0001541_1+GO:0001541_2	abs(GO:0000956_1-GO:0000956_2)	GO:0001522_1+GO:0001522_2	abs(GO:0000956_1-GO:0000956_2)	GO:0001547_1+GO:0001547_2	GO:0000904_1+GO:0000904_2	GO:0001755_1+GO:0001755_2	abs(GO:0001501_1-GO:0001501_2)	GO:0001666_1+GO:0001666_2
abs(GO:0001817_1-GO:0001817_2)	abs(GO:0001816_1-GO:0001816_2)	abs(GO:0001817_1-GO:0001817_2)	abs(GO:0001547_1-GO:0001547_2)	GO:0001775_1+GO:0001775_2	GO:0001755_1+GO:0001755_2	GO:0001932_1+GO:0001932_2	GO:0001547_1+GO:0001547_2	GO:0001731_1+GO:0001731_2	GO:0001666_1+GO:0001666_2	GO:0001654_1+GO:0001654_2	GO:0000956_1+GO:0000956_2	abs(GO:0000956_1-GO:0000956_2)	GO:0001775_1+GO:0001775_2	GO:0001522_1+GO:0001522_2	abs(GO:0001654_1-GO:0001654_2)	GO:0001522_1+GO:0001522_2	abs(GO:0001522_1-GO:0001522_2)	GO:0001547_1+GO:0001547_2	GO:0001547_1+GO:0001547_2	abs(GO:0001547_1-GO:0001547_2)	GO:0001522_1+GO:0001522_2	abs(GO:0001501_1-GO:0001501_2)	GO:0001654_1+GO:0001654_2	GO:0001654_1+GO:0001654_2	GO:0001547_1+GO:0001547_2	GO:0001654_1+GO:0001654_2	GO:0001731_1+GO:0001731_2	GO:0000956_1+GO:0000956_2	GO:0001101_1+GO:0001101_2	abs(GO:0001522_1-GO:0001522_2)	abs(GO:0001501_1-GO:0001501_2)	GO:0001731_1+GO:0001731_2	abs(GO:0001501_1-GO:0001501_2)	GO:0001666_1+GO:0001666_2	abs(GO:0001547_1-GO:0001547_2)	GO:0001666_1+GO:0001666_2	abs(GO:0001547_1-GO:0001547_2)	abs(GO:0001547_1-GO:0001547_2)	abs(GO:0001666_1-GO:0001666_2)	abs(GO:0000956_1-GO:0000956_2)	GO:0001547_1+GO:0001547_2	GO:0001101_1+GO:0001101_2	abs(GO:0001522_1-GO:0001522_2)	GO:0001501_1+GO:0001501_2	abs(GO:0001547_1-GO:0001547_2)	abs(GO:0000904_1-GO:0000904_2)	abs(GO:0001755_1-GO:0001755_2)	GO:0001522_1+GO:0001522_2	abs(GO:0001666_1-GO:0001666_2)
GO:0001818_1+GO:0001818_2	GO:0001817_1+GO:0001817_2	abs(GO:0001819_1-GO:0001819_2)	GO:0001654_1+GO:0001654_2	GO:0001816_1+GO:0001816_2	abs(GO:0001755_1-GO:0001755_2)	abs(GO:0001932_1-GO:0001932_2)	abs(GO:0001547_1-GO:0001547_2)	GO:0001755_1+GO:0001755_2	abs(GO:0001666_1-GO:0001666_2)	abs(GO:0001654_1-GO:0001654_2)	abs(GO:0000956_1-GO:0000956_2)	GO:0001501_1+GO:0001501_2	abs(GO:0001775_1-GO:0001775_2)	abs(GO:0001522_1-GO:0001522_2)	GO:0001666_1+GO:0001666_2	abs(GO:0001522_1-GO:0001522_2)	GO:0001547_1+GO:0001547_2	abs(GO:0001547_1-GO:0001547_2)	abs(GO:0001547_1-GO:0001547_2)	GO:0001654_1+GO:0001654_2	abs(GO:0001522_1-GO:0001522_2)	GO:0001522_1+GO:0001522_2	abs(GO:0001654_1-GO:0001654_2)	abs(GO:0001654_1-GO:0001654_2)	abs(GO:0001547_1-GO:0001547_2)	abs(GO:0001654_1-GO:0001654_2)	GO:0001775_1+GO:0001775_2	abs(GO:0000956_1-GO:0000956_2)	GO:0001501_1+GO:0001501_2	abs(GO:0001541_1-GO:0001541_2)	GO:0001522_1+GO:0001522_2	GO:0001775_1+GO:0001775_2	GO:0001522_1+GO:0001522_2	abs(GO:0001666_1-GO:0001666_2)	GO:0001654_1+GO:0001654_2	abs(GO:0001666_1-GO:0001666_2)	GO:0001654_1+GO:0001654_2	abs(GO:0001568_1-GO:0001568_2)	GO:0001711_1+GO:0001711_2	GO:0001501_1+GO:0001501_2	abs(GO:0001547_1-GO:0001547_2)	GO:0001501_1+GO:0001501_2	GO:0001547_1+GO:0001547_2	abs(GO:0001501_1-GO:0001501_2)	GO:0001654_1+GO:0001654_2	GO:0000956_1+GO:0000956_2	GO:0001775_1+GO:0001775_2	abs(GO:0001522_1-GO:0001522_2)	GO:0001678_1+GO:0001678_2
abs(GO:0001818_1-GO:0001818_2)	abs(GO:0001817_1-GO:0001817_2)	GO:0001932_1+GO:0001932_2	abs(GO:0001654_1-GO:0001654_2)	abs(GO:0001816_1-GO:0001816_2)	GO:0001763_1+GO:0001763_2	GO:0001934_1+GO:0001934_2	GO:0001654_1+GO:0001654_2	abs(GO:0001755_1-GO:0001755_2)	GO:0001731_1+GO:0001731_2	abs(GO:0001655_1-GO:0001655_2)	GO:0001101_1+GO:0001101_2	abs(GO:0001501_1-GO:0001501_2)	GO:0001816_1+GO:0001816_2	GO:0001547_1+GO:0001547_2	abs(GO:0001666_1-GO:0001666_2)	GO:0001541_1+GO:0001541_2	abs(GO:0001547_1-GO:0001547_2)	GO:0001568_1+GO:0001568_2	GO:0001654_1+GO:0001654_2	abs(GO:0001654_1-GO:0001654_2)	GO:0001547_1+GO:0001547_2	abs(GO:0001522_1-GO:0001522_2)	GO:0001666_1+GO:0001666_2	GO:0001666_1+GO:0001666_2	GO:0001654_1+GO:0001654_2	GO:0001666_1+GO:0001666_2	abs(GO:0001775_1-GO:0001775_2)	GO:0001501_1+GO:0001501_2	abs(GO:0001501_1-GO:0001501_2)	GO:0001547_1+GO:0001547_2	abs(GO:0001522_1-GO:0001522_2)	abs(GO:0001775_1-GO:0001775_2)	abs(GO:0001522_1-GO:0001522_2)	GO:0001731_1+GO:0001731_2	abs(GO:0001654_1-GO:0001654_2)	GO:0001711_1+GO:0001711_2	abs(GO:0001654_1-GO:0001654_2)	GO:0001654_1+GO:0001654_2	abs(GO:0001711_1-GO:0001711_2)	abs(GO:0001501_1-GO:0001501_2)	GO:0001654_1+GO:0001654_2	abs(GO:0001501_1-GO:0001501_2)	abs(GO:0001547_1-GO:0001547_2)	GO:0001522_1+GO:0001522_2	abs(GO:0001654_1-GO:0001654_2)	abs(GO:0000956_1-GO:0000956_2)	abs(GO:0001775_1-GO:0001775_2)	GO:0001547_1+GO:0001547_2	abs(GO:0001711_1-GO:0001711_2)
GO:0001819_1+GO:0001819_2	GO:0001819_1+GO:0001819_2	abs(GO:0001932_1-GO:0001932_2)	GO:0001655_1+GO:0001655_2	GO:0001817_1+GO:0001817_2	GO:0001775_1+GO:0001775_2	abs(GO:0001934_1-GO:0001934_2)	abs(GO:0001654_1-GO:0001654_2)	GO:0001763_1+GO:0001763_2	abs(GO:0001731_1-GO:0001731_2)	GO:0001666_1+GO:0001666_2	GO:0001501_1+GO:0001501_2	GO:0001522_1+GO:0001522_2	abs(GO:0001816_1-GO:0001816_2)	abs(GO:0001547_1-GO:0001547_2)	GO:0001711_1+GO:0001711_2	abs(GO:0001541_1-GO:0001541_2)	GO:0001654_1+GO:0001654_2	GO:0001654_1+GO:0001654_2	abs(GO:0001654_1-GO:0001654_2)	GO:0001655_1+GO:0001655_2	abs(GO:0001547_1-GO:0001547_2)	GO:0001547_1+GO:0001547_2	abs(GO:0001666_1-GO:0001666_2)	abs(GO:0001666_1-GO:0001666_2)	abs(GO:0001654_1-GO:0001654_2)	abs(GO:0001666_1-GO:0001666_2)	GO:0001816_1+GO:0001816_2	abs(GO:0001501_1-GO:0001501_2)	GO:0001522_1+GO:0001522_2	abs(GO:0001547_1-GO:0001547_2)	GO:0001541_1+GO:0001541_2	GO:0001816_1+GO:0001816_2	GO:0001547_1+GO:0001547_2	GO:0001775_1+GO:0001775_2	GO:0001666_1+GO:0001666_2	GO:0001731_1+GO:0001731_2	GO:0001666_1+GO:0001666_2	abs(GO:0001654_1-GO:0001654_2)	GO:0001775_1+GO:0001775_2	GO:0001522_1+GO:0001522_2	abs(GO:0001654_1-GO:0001654_2)	GO:0001522_1+GO:0001522_2	GO:0001654_1+GO:0001654_2	abs(GO:0001522_1-GO:0001522_2)	GO:0001666_1+GO:0001666_2	abs(GO:0001101_1-GO:0001101_2)	GO:0001816_1+GO:0001816_2	abs(GO:0001547_1-GO:0001547_2)	GO:0001731_1+GO:0001731_2
GO:0001822_1+GO:0001822_2	abs(GO:0001819_1-GO:0001819_2)	GO:0001934_1+GO:0001934_2	GO:0001666_1+GO:0001666_2	abs(GO:0001817_1-GO:0001817_2)	abs(GO:0001775_1-GO:0001775_2)	GO:0001944_1+GO:0001944_2	GO:0001666_1+GO:0001666_2	GO:0001775_1+GO:0001775_2	GO:0001763_1+GO:0001763_2	abs(GO:0001666_1-GO:0001666_2)	abs(GO:0001501_1-GO:0001501_2)	abs(GO:0001522_1-GO:0001522_2)	GO:0001817_1+GO:0001817_2	GO:0001654_1+GO:0001654_2	abs(GO:0001711_1-GO:0001711_2)	GO:0001547_1+GO:0001547_2	abs(GO:0001654_1-GO:0001654_2)	abs(GO:0001654_1-GO:0001654_2)	GO:0001655_1+GO:0001655_2	GO:0001666_1+GO:0001666_2	GO:0001654_1+GO:0001654_2	abs(GO:0001547_1-GO:0001547_2)	abs(GO:0001706_1-GO:0001706_2)	GO:0001711_1+GO:0001711_2	abs(GO:0001655_1-GO:0001655_2)	GO:0001731_1+GO:0001731_2	abs(GO:0001816_1-GO:0001816_2)	GO:0001522_1+GO:0001522_2	abs(GO:0001522_1-GO:0001522_2)	abs(GO:0001562_1-GO:0001562_2)	abs(GO:0001541_1-GO:0001541_2)	abs(GO:0001816_1-GO:0001816_2)	abs(GO:0001547_1-GO:0001547_2)	GO:0001816_1+GO:0001816_2	abs(GO:0001666_1-GO:0001666_2)	GO:0001755_1+GO:0001755_2	abs(GO:0001666_1-GO:0001666_2)	GO:0001666_1+GO:0001666_2	abs(GO:0001775_1-GO:0001775_2)	abs(GO:0001522_1-GO:0001522_2)	GO:0001655_1+GO:0001655_2	abs(GO:0001522_1-GO:0001522_2)	abs(GO:0001654_1-GO:0001654_2)	GO:0001547_1+GO:0001547_2	abs(GO:0001666_1-GO:0001666_2)	GO:0001501_1+GO:0001501_2	abs(GO:0001816_1-GO:0001816_2)	GO:0001654_1+GO:0001654_2	abs(GO:0001731_1-GO:0001731_2)
GO:0001909_1+GO:0001909_2	abs(GO:0001912_1-GO:0001912_2)	abs(GO:0001934_1-GO:0001934_2)	abs(GO:0001666_1-GO:0001666_2)	abs(GO:0001818_1-GO:0001818_2)	GO:0001816_1+GO:0001816_2	abs(GO:0002064_1-GO:0002064_2)	abs(GO:0001666_1-GO:0001666_2)	abs(GO:0001775_1-GO:0001775_2)	GO:0001775_1+GO:0001775_2	GO:0001731_1+GO:0001731_2	GO:0001522_1+GO:0001522_2	GO:0001547_1+GO:0001547_2	abs(GO:0001817_1-GO:0001817_2)	abs(GO:0001654_1-GO:0001654_2)	GO:0001731_1+GO:0001731_2	abs(GO:0001547_1-GO:0001547_2)	GO:0001655_1+GO:0001655_2	GO:0001666_1+GO:0001666_2	abs(GO:0001655_1-GO:0001655_2)	abs(GO:0001666_1-GO:0001666_2)	abs(GO:0001654_1-GO:0001654_2)	GO:0001654_1+GO:0001654_2	GO:0001711_1+GO:0001711_2	GO:0001731_1+GO:0001731_2	GO:0001666_1+GO:0001666_2	GO:0001755_1+GO:0001755_2	GO:0001817_1+GO:0001817_2	abs(GO:0001522_1-GO:0001522_2)	GO:0001547_1+GO:0001547_2	GO:0001654_1+GO:0001654_2	GO:0001547_1+GO:0001547_2	GO:0001817_1+GO:0001817_2	GO:0001654_1+GO:0001654_2	abs(GO:0001816_1-GO:0001816_2)	GO:0001711_1+GO:0001711_2	abs(GO:0001755_1-GO:0001755_2)	GO:0001711_1+GO:0001711_2	abs(GO:0001666_1-GO:0001666_2)	GO:0001816_1+GO:0001816_2	GO:0001547_1+GO:0001547_2	GO:0001666_1+GO:0001666_2	GO:0001547_1+GO:0001547_2	GO:0001655_1+GO:0001655_2	abs(GO:0001547_1-GO:0001547_2)	GO:0001706_1+GO:0001706_2	abs(GO:0001501_1-GO:0001501_2)	GO:0001817_1+GO:0001817_2	abs(GO:0001654_1-GO:0001654_2)	GO:0001775_1+GO:0001775_2
GO:0001932_1+GO:0001932_2	abs(GO:0001914_1-GO:0001914_2)	GO:0001944_1+GO:0001944_2	GO:0001731_1+GO:0001731_2	GO:0001822_1+GO:0001822_2	abs(GO:0001816_1-GO:0001816_2)	GO:0002200_1+GO:0002200_2	GO:0001731_1+GO:0001731_2	GO:0001816_1+GO:0001816_2	abs(GO:0001775_1-GO:0001775_2)	GO:0001775_1+GO:0001775_2	abs(GO:0001522_1-GO:0001522_2)	abs(GO:0001547_1-GO:0001547_2)	abs(GO:0001818_1-GO:0001818_2)	GO:0001666_1+GO:0001666_2	GO:0001775_1+GO:0001775_2	GO:0001654_1+GO:0001654_2	abs(GO:0001655_1-GO:0001655_2)	abs(GO:0001666_1-GO:0001666_2)	GO:0001666_1+GO:0001666_2	abs(GO:0001711_1-GO:0001711_2)	GO:0001666_1+GO:0001666_2	abs(GO:0001654_1-GO:0001654_2)	abs(GO:0001711_1-GO:0001711_2)	abs(GO:0001731_1-GO:0001731_2)	abs(GO:0001666_1-GO:0001666_2)	abs(GO:0001755_1-GO:0001755_2)	abs(GO:0001817_1-GO:0001817_2)	GO:0001541_1+GO:0001541_2	abs(GO:0001547_1-GO:0001547_2)	abs(GO:0001654_1-GO:0001654_2)	abs(GO:0001547_1-GO:0001547_2)	abs(GO:0001817_1-GO:0001817_2)	abs(GO:0001654_1-GO:0001654_2)	GO:0001817_1+GO:0001817_2	abs(GO:0001711_1-GO:0001711_2)	GO:0001775_1+GO:0001775_2	abs(GO:0001711_1-GO:0001711_2)	GO:0001731_1+GO:0001731_2	abs(GO:0001816_1-GO:0001816_2)	abs(GO:0001547_1-GO:0001547_2)	abs(GO:0001666_1-GO:0001666_2)	abs(GO:0001547_1-GO:0001547_2)	GO:0001666_1+GO:0001666_2	GO:0001654_1+GO:0001654_2	GO:0001711_1+GO:0001711_2	GO:0001522_1+GO:0001522_2	abs(GO:0001817_1-GO:0001817_2)	GO:0001655_1+GO:0001655_2	abs(GO:0001775_1-GO:0001775_2)
abs(GO:0001932_1-GO:0001932_2)	GO:0001932_1+GO:0001932_2	GO:0002200_1+GO:0002200_2	abs(GO:0001731_1-GO:0001731_2)	abs(GO:0001822_1-GO:0001822_2)	GO:0001817_1+GO:0001817_2	abs(GO:0002200_1-GO:0002200_2)	abs(GO:0001731_1-GO:0001731_2)	abs(GO:0001816_1-GO:0001816_2)	GO:0001816_1+GO:0001816_2	abs(GO:0001775_1-GO:0001775_2)	GO:0001547_1+GO:0001547_2	GO:0001654_1+GO:0001654_2	GO:0001819_1+GO:0001819_2	abs(GO:0001666_1-GO:0001666_2)	abs(GO:0001775_1-GO:0001775_2)	abs(GO:0001654_1-GO:0001654_2)	GO:0001666_1+GO:0001666_2	GO:0001701_1+GO:0001701_2	abs(GO:0001666_1-GO:0001666_2)	GO:0001755_1+GO:0001755_2	abs(GO:0001666_1-GO:0001666_2)	abs(GO:0001655_1-GO:0001655_2)	GO:0001731_1+GO:0001731_2	GO:0001763_1+GO:0001763_2	abs(GO:0001706_1-GO:0001706_2)	GO:0001763_1+GO:0001763_2	GO:0001818_1+GO:0001818_2	GO:0001547_1+GO:0001547_2	GO:0001666_1+GO:0001666_2	abs(GO:0001655_1-GO:0001655_2)	GO:0001654_1+GO:0001654_2	abs(GO:0001818_1-GO:0001818_2)	GO:0001655_1+GO:0001655_2	abs(GO:0001817_1-GO:0001817_2)	GO:0001731_1+GO:0001731_2	GO:0001816_1+GO:0001816_2	GO:0001731_1+GO:0001731_2	GO:0001775_1+GO:0001775_2	GO:0001817_1+GO:0001817_2	GO:0001654_1+GO:0001654_2	abs(GO:0001678_1-GO:0001678_2)	abs(GO:0001568_1-GO:0001568_2)	abs(GO:0001666_1-GO:0001666_2)	abs(GO:0001654_1-GO:0001654_2)	GO:0001731_1+GO:0001731_2	abs(GO:0001522_1-GO:0001522_2)	GO:0001822_1+GO:0001822_2	GO:0001666_1+GO:0001666_2	GO:0001816_1+GO:0001816_2
GO:0001934_1+GO:0001934_2	abs(GO:0001932_1-GO:0001932_2)	GO:0002237_1+GO:0002237_2	GO:0001775_1+GO:0001775_2	GO:0001906_1+GO:0001906_2	abs(GO:0001817_1-GO:0001817_2)	abs(GO:0002208_1-GO:0002208_2)	GO:0001763_1+GO:0001763_2	GO:0001817_1+GO:0001817_2	abs(GO:0001816_1-GO:0001816_2)	GO:0001816_1+GO:0001816_2	abs(GO:0001547_1-GO:0001547_2)	abs(GO:0001654_1-GO:0001654_2)	abs(GO:0001819_1-GO:0001819_2)	GO:0001711_1+GO:0001711_2	GO:0001816_1+GO:0001816_2	GO:0001655_1+GO:0001655_2	abs(GO:0001666_1-GO:0001666_2)	GO:0001711_1+GO:0001711_2	GO:0001731_1+GO:0001731_2	abs(GO:0001755_1-GO:0001755_2)	GO:0001731_1+GO:0001731_2	GO:0001666_1+GO:0001666_2	GO:0001775_1+GO:0001775_2	GO:0001775_1+GO:0001775_2	GO:0001731_1+GO:0001731_2	GO:0001775_1+GO:0001775_2	abs(GO:0001818_1-GO:0001818_2)	abs(GO:0001547_1-GO:0001547_2)	abs(GO:0001666_1-GO:0001666_2)	GO:0001666_1+GO:0001666_2	abs(GO:0001654_1-GO:0001654_2)	GO:0001906_1+GO:0001906_2	GO:0001666_1+GO:0001666_2	GO:0001819_1+GO:0001819_2	GO:0001775_1+GO:0001775_2	abs(GO:0001816_1-GO:0001816_2)	GO:0001775_1+GO:0001775_2	GO:0001816_1+GO:0001816_2	abs(GO:0001817_1-GO:0001817_2)	abs(GO:0001654_1-GO:0001654_2)	GO:0001731_1+GO:0001731_2	GO:0001654_1+GO:0001654_2	GO:0001711_1+GO:0001711_2	GO:0001666_1+GO:0001666_2	GO:0001763_1+GO:0001763_2	GO:0001541_1+GO:0001541_2	abs(GO:0001822_1-GO:0001822_2)	abs(GO:0001666_1-GO:0001666_2)	abs(GO:0001816_1-GO:0001816_2)
abs(GO:0001934_1-GO:0001934_2)	abs(GO:0001933_1-GO:0001933_2)	abs(GO:0002237_1-GO:0002237_2)	abs(GO:0001775_1-GO:0001775_2)	GO:0001909_1+GO:0001909_2	GO:0001822_1+GO:0001822_2	GO:0002237_1+GO:0002237_2	GO:0001775_1+GO:0001775_2	abs(GO:0001817_1-GO:0001817_2)	GO:0001817_1+GO:0001817_2	abs(GO:0001816_1-GO:0001816_2)	GO:0001654_1+GO:0001654_2	GO:0001655_1+GO:0001655_2	GO:0001822_1+GO:0001822_2	GO:0001775_1+GO:0001775_2	abs(GO:0001816_1-GO:0001816_2)	abs(GO:0001655_1-GO:0001655_2)	GO:0001711_1+GO:0001711_2	abs(GO:0001711_1-GO:0001711_2)	abs(GO:0001731_1-GO:0001731_2)	GO:0001763_1+GO:0001763_2	GO:0001763_1+GO:0001763_2	abs(GO:0001666_1-GO:0001666_2)	abs(GO:0001775_1-GO:0001775_2)	abs(GO:0001775_1-GO:0001775_2)	GO:0001775_1+GO:0001775_2	abs(GO:0001775_1-GO:0001775_2)	abs(GO:0001822_1-GO:0001822_2)	GO:0001568_1+GO:0001568_2	GO:0001701_1+GO:0001701_2	abs(GO:0001666_1-GO:0001666_2)	GO:0001666_1+GO:0001666_2	GO:0001909_1+GO:0001909_2	abs(GO:0001666_1-GO:0001666_2)	GO:0001909_1+GO:0001909_2	abs(GO:0001775_1-GO:0001775_2)	GO:0001817_1+GO:0001817_2	abs(GO:0001775_1-GO:0001775_2)	abs(GO:0001816_1-GO:0001816_2)	GO:0001818_1+GO:0001818_2	GO:0001655_1+GO:0001655_2	GO:0001755_1+GO:0001755_2	abs(GO:0001654_1-GO:0001654_2)	GO:0001731_1+GO:0001731_2	abs(GO:0001666_1-GO:0001666_2)	GO:0001775_1+GO:0001775_2	GO:0001547_1+GO:0001547_2	GO:0001906_1+GO:0001906_2	abs(GO:0001711_1-GO:0001711_2)	GO:0001817_1+GO:0001817_2
abs(GO:0001944_1-GO:0001944_2)	GO:0001934_1+GO:0001934_2	GO:0002250_1+GO:0002250_2	GO:0001816_1+GO:0001816_2	GO:0001932_1+GO:0001932_2	abs(GO:0001822_1-GO:0001822_2)	abs(GO:0002237_1-GO:0002237_2)	abs(GO:0001775_1-GO:0001775_2)	abs(GO:0001818_1-GO:0001818_2)	abs(GO:0001817_1-GO:0001817_2)	GO:0001817_1+GO:0001817_2	abs(GO:0001654_1-GO:0001654_2)	GO:0001666_1+GO:0001666_2	abs(GO:0001822_1-GO:0001822_2)	abs(GO:0001775_1-GO:0001775_2)	GO:0001817_1+GO:0001817_2	GO:0001666_1+GO:0001666_2	abs(GO:0001755_1-GO:0001755_2)	GO:0001731_1+GO:0001731_2	GO:0001755_1+GO:0001755_2	GO:0001775_1+GO:0001775_2	GO:0001775_1+GO:0001775_2	GO:0001731_1+GO:0001731_2	GO:0001816_1+GO:0001816_2	GO:0001816_1+GO:0001816_2	abs(GO:0001775_1-GO:0001775_2)	GO:0001816_1+GO:0001816_2	GO:0001906_1+GO:0001906_2	GO:0001654_1+GO:0001654_2	GO:0001711_1+GO:0001711_2	GO:0001731_1+GO:0001731_2	abs(GO:0001666_1-GO:0001666_2)	abs(GO:0001909_1-GO:0001909_2)	GO:0001731_1+GO:0001731_2	abs(GO:0001909_1-GO:0001909_2)	GO:0001816_1+GO:0001816_2	abs(GO:0001817_1-GO:0001817_2)	GO:0001816_1+GO:0001816_2	GO:0001817_1+GO:0001817_2	abs(GO:0001818_1-GO:0001818_2)	GO:0001666_1+GO:0001666_2	abs(GO:0001755_1-GO:0001755_2)	GO:0001666_1+GO:0001666_2	abs(GO:0001731_1-GO:0001731_2)	GO:0001731_1+GO:0001731_2	abs(GO:0001775_1-GO:0001775_2)	abs(GO:0001547_1-GO:0001547_2)	abs(GO:0001906_1-GO:0001906_2)	GO:0001731_1+GO:0001731_2	abs(GO:0001817_1-GO:0001817_2)
abs(GO:0002009_1-GO:0002009_2)	abs(GO:0001934_1-GO:0001934_2)	abs(GO:0002250_1-GO:0002250_2)	abs(GO:0001816_1-GO:0001816_2)	abs(GO:0001932_1-GO:0001932_2)	GO:0001893_1+GO:0001893_2	GO:0002252_1+GO:0002252_2	GO:0001816_1+GO:0001816_2	GO:0001819_1+GO:0001819_2	abs(GO:0001819_1-GO:0001819_2)	abs(GO:0001817_1-GO:0001817_2)	abs(GO:0001655_1-GO:0001655_2)	abs(GO:0001666_1-GO:0001666_2)	GO:0001906_1+GO:0001906_2	GO:0001816_1+GO:0001816_2	abs(GO:0001817_1-GO:0001817_2)	abs(GO:0001666_1-GO:0001666_2)	GO:0001775_1+GO:0001775_2	GO:0001775_1+GO:0001775_2	abs(GO:0001755_1-GO:0001755_2)	abs(GO:0001775_1-GO:0001775_2)	abs(GO:0001775_1-GO:0001775_2)	GO:0001775_1+GO:0001775_2	abs(GO:0001816_1-GO:0001816_2)	abs(GO:0001816_1-GO:0001816_2)	GO:0001816_1+GO:0001816_2	abs(GO:0001816_1-GO:0001816_2)	abs(GO:0001906_1-GO:0001906_2)	abs(GO:0001654_1-GO:0001654_2)	GO:0001731_1+GO:0001731_2	GO:0001763_1+GO:0001763_2	GO:0001731_1+GO:0001731_2	GO:0001910_1+GO:0001910_2	GO:0001775_1+GO:0001775_2	abs(GO:0001910_1-GO:0001910_2)	abs(GO:0001816_1-GO:0001816_2)	abs(GO:0001819_1-GO:0001819_2)	abs(GO:0001816_1-GO:0001816_2)	abs(GO:0001817_1-GO:0001817_2)	GO:0001906_1+GO:0001906_2	abs(GO:0001666_1-GO:0001666_2)	GO:0001763_1+GO:0001763_2	abs(GO:0001666_1-GO:0001666_2)	GO:0001775_1+GO:0001775_2	GO:0001755_1+GO:0001755_2	GO:0001816_1+GO:0001816_2	GO:0001654_1+GO:0001654_2	GO:0001909_1+GO:0001909_2	GO:0001755_1+GO:0001755_2	GO:0001822_1+GO:0001822_2
GO:0002064_1+GO:0002064_2	GO:0001944_1+GO:0001944_2	GO:0002252_1+GO:0002252_2	GO:0001817_1+GO:0001817_2	GO:0001934_1+GO:0001934_2	abs(GO:0001893_1-GO:0001893_2)	abs(GO:0002252_1-GO:0002252_2)	abs(GO:0001816_1-GO:0001816_2)	abs(GO:0001819_1-GO:0001819_2)	GO:0001822_1+GO:0001822_2	GO:0001819_1+GO:0001819_2	GO:0001666_1+GO:0001666_2	GO:0001731_1+GO:0001731_2	abs(GO:0001906_1-GO:0001906_2)	abs(GO:0001816_1-GO:0001816_2)	GO:0001822_1+GO:0001822_2	GO:0001775_1+GO:0001775_2	GO:0001816_1+GO:0001816_2	abs(GO:0001775_1-GO:0001775_2)	GO:0001775_1+GO:0001775_2	GO:0001816_1+GO:0001816_2	GO:0001816_1+GO:0001816_2	GO:0001816_1+GO:0001816_2	GO:0001817_1+GO:0001817_2	GO:0001817_1+GO:0001817_2	abs(GO:0001816_1-GO:0001816_2)	GO:0001817_1+GO:0001817_2	GO:0001909_1+GO:0001909_2	abs(GO:0001655_1-GO:0001655_2)	GO:0001755_1+GO:0001755_2	abs(GO:0001763_1-GO:0001763_2)	GO:0001775_1+GO:0001775_2	abs(GO:0001910_1-GO:0001910_2)	abs(GO:0001775_1-GO:0001775_2)	GO:0001912_1+GO:0001912_2	GO:0001817_1+GO:0001817_2	GO:0001890_1+GO:0001890_2	GO:0001817_1+GO:0001817_2	GO:0001819_1+GO:0001819_2	abs(GO:0001906_1-GO:0001906_2)	GO:0001711_1+GO:0001711_2	GO:0001775_1+GO:0001775_2	GO:0001731_1+GO:0001731_2	abs(GO:0001775_1-GO:0001775_2)	abs(GO:0001755_1-GO:0001755_2)	abs(GO:0001816_1-GO:0001816_2)	abs(GO:0001654_1-GO:0001654_2)	abs(GO:0001909_1-GO:0001909_2)	abs(GO:0001755_1-GO:0001755_2)	abs(GO:0001822_1-GO:0001822_2)
abs(GO:0002064_1-GO:0002064_2)	GO:0002009_1+GO:0002009_2	abs(GO:0002252_1-GO:0002252_2)	abs(GO:0001817_1-GO:0001817_2)	abs(GO:0001934_1-GO:0001934_2)	GO:0001932_1+GO:0001932_2	GO:0002253_1+GO:0002253_2	GO:0001817_1+GO:0001817_2	GO:0001822_1+GO:0001822_2	GO:0001932_1+GO:0001932_2	GO:0001822_1+GO:0001822_2	abs(GO:0001666_1-GO:0001666_2)	abs(GO:0001731_1-GO:0001731_2)	GO:0001909_1+GO:0001909_2	GO:0001817_1+GO:0001817_2	abs(GO:0001822_1-GO:0001822_2)	abs(GO:0001775_1-GO:0001775_2)	abs(GO:0001816_1-GO:0001816_2)	GO:0001816_1+GO:0001816_2	abs(GO:0001775_1-GO:0001775_2)	abs(GO:0001816_1-GO:0001816_2)	abs(GO:0001816_1-GO:0001816_2)	abs(GO:0001816_1-GO:0001816_2)	abs(GO:0001817_1-GO:0001817_2)	abs(GO:0001817_1-GO:0001817_2)	GO:0001817_1+GO:0001817_2	abs(GO:0001817_1-GO:0001817_2)	abs(GO:0001909_1-GO:0001909_2)	GO:0001666_1+GO:0001666_2	abs(GO:0001755_1-GO:0001755_2)	GO:0001775_1+GO:0001775_2	abs(GO:0001775_1-GO:0001775_2)	GO:0001912_1+GO:0001912_2	GO:0001816_1+GO:0001816_2	abs(GO:0001912_1-GO:0001912_2)	abs(GO:0001817_1-GO:0001817_2)	GO:0001906_1+GO:0001906_2	abs(GO:0001817_1-GO:0001817_2)	abs(GO:0001819_1-GO:0001819_2)	GO:0001909_1+GO:0001909_2	GO:0001731_1+GO:0001731_2	abs(GO:0001775_1-GO:0001775_2)	abs(GO:0001731_1-GO:0001731_2)	GO:0001816_1+GO:0001816_2	GO:0001763_1+GO:0001763_2	GO:0001817_1+GO:0001817_2	GO:0001655_1+GO:0001655_2	GO:0001910_1+GO:0001910_2	GO:0001775_1+GO:0001775_2	GO:0001906_1+GO:0001906_2
GO:0002200_1+GO:0002200_2	GO:0002064_1+GO:0002064_2	GO:0002253_1+GO:0002253_2	GO:0001818_1+GO:0001818_2	GO:0001944_1+GO:0001944_2	abs(GO:0001932_1-GO:0001932_2)	abs(GO:0002253_1-GO:0002253_2)	abs(GO:0001817_1-GO:0001817_2)	abs(GO:0001822_1-GO:0001822_2)	abs(GO:0001932_1-GO:0001932_2)	abs(GO:0001822_1-GO:0001822_2)	abs(GO:0001711_1-GO:0001711_2)	GO:0001775_1+GO:0001775_2	abs(GO:0001909_1-GO:0001909_2)	abs(GO:0001817_1-GO:0001817_2)	GO:0001890_1+GO:0001890_2	GO:0001816_1+GO:0001816_2	GO:0001817_1+GO:0001817_2	abs(GO:0001816_1-GO:0001816_2)	GO:0001816_1+GO:0001816_2	GO:0001817_1+GO:0001817_2	GO:0001817_1+GO:0001817_2	GO:0001817_1+GO:0001817_2	GO:0001819_1+GO:0001819_2	abs(GO:0001822_1-GO:0001822_2)	abs(GO:0001817_1-GO:0001817_2)	abs(GO:0001818_1-GO:0001818_2)	GO:0001910_1+GO:0001910_2	abs(GO:0001666_1-GO:0001666_2)	GO:0001763_1+GO:0001763_2	abs(GO:0001775_1-GO:0001775_2)	GO:0001816_1+GO:0001816_2	abs(GO:0001912_1-GO:0001912_2)	abs(GO:0001816_1-GO:0001816_2)	GO:0001913_1+GO:0001913_2	GO:0001819_1+GO:0001819_2	abs(GO:0001906_1-GO:0001906_2)	abs(GO:0001822_1-GO:0001822_2)	GO:0001822_1+GO:0001822_2	abs(GO:0001909_1-GO:0001909_2)	GO:0001775_1+GO:0001775_2	GO:0001816_1+GO:0001816_2	GO:0001763_1+GO:0001763_2	abs(GO:0001816_1-GO:0001816_2)	GO:0001775_1+GO:0001775_2	abs(GO:0001817_1-GO:0001817_2)	GO:0001666_1+GO:0001666_2	abs(GO:0001910_1-GO:0001910_2)	abs(GO:0001775_1-GO:0001775_2)	abs(GO:0001906_1-GO:0001906_2)
abs(GO:0002204_1-GO:0002204_2)	abs(GO:0002064_1-GO:0002064_2)	abs(GO:0002253_1-GO:0002253_2)	abs(GO:0001818_1-GO:0001818_2)	GO:0002064_1+GO:0002064_2	GO:0001934_1+GO:0001934_2	GO:0002376_1+GO:0002376_2	GO:0001818_1+GO:0001818_2	abs(GO:0001912_1-GO:0001912_2)	GO:0001934_1+GO:0001934_2	GO:0001890_1+GO:0001890_2	GO:0001731_1+GO:0001731_2	abs(GO:0001775_1-GO:0001775_2)	GO:0001910_1+GO:0001910_2	abs(GO:0001819_1-GO:0001819_2)	GO:0001906_1+GO:0001906_2	abs(GO:0001816_1-GO:0001816_2)	abs(GO:0001817_1-GO:0001817_2)	GO:0001817_1+GO:0001817_2	abs(GO:0001816_1-GO:0001816_2)	abs(GO:0001817_1-GO:0001817_2)	abs(GO:0001817_1-GO:0001817_2)	abs(GO:0001817_1-GO:0001817_2)	abs(GO:0001819_1-GO:0001819_2)	GO:0001906_1+GO:0001906_2	abs(GO:0001819_1-GO:0001819_2)	abs(GO:0001819_1-GO:0001819_2)	abs(GO:0001910_1-GO:0001910_2)	abs(GO:0001711_1-GO:0001711_2)	GO:0001775_1+GO:0001775_2	GO:0001816_1+GO:0001816_2	abs(GO:0001816_1-GO:0001816_2)	GO:0001913_1+GO:0001913_2	GO:0001817_1+GO:0001817_2	abs(GO:0001913_1-GO:0001913_2)	GO:0001906_1+GO:0001906_2	GO:0001909_1+GO:0001909_2	GO:0001906_1+GO:0001906_2	abs(GO:0001822_1-GO:0001822_2)	GO:0001910_1+GO:0001910_2	GO:0001816_1+GO:0001816_2	abs(GO:0001816_1-GO:0001816_2)	GO:0001775_1+GO:0001775_2	GO:0001817_1+GO:0001817_2	abs(GO:0001775_1-GO:0001775_2)	GO:0001906_1+GO:0001906_2	abs(GO:0001666_1-GO:0001666_2)	GO:0001912_1+GO:0001912_2	GO:0001816_1+GO:0001816_2	GO:0001909_1+GO:0001909_2
GO:0002218_1+GO:0002218_2	GO:0002200_1+GO:0002200_2	GO:0002376_1+GO:0002376_2	abs(GO:0001890_1-GO:0001890_2)	GO:0002221_1+GO:0002221_2	abs(GO:0001934_1-GO:0001934_2)	abs(GO:0002376_1-GO:0002376_2)	abs(GO:0001818_1-GO:0001818_2)	GO:0001932_1+GO:0001932_2	abs(GO:0001934_1-GO:0001934_2)	abs(GO:0001890_1-GO:0001890_2)	abs(GO:0001731_1-GO:0001731_2)	GO:0001816_1+GO:0001816_2	abs(GO:0001910_1-GO:0001910_2)	GO:0001822_1+GO:0001822_2	abs(GO:0001906_1-GO:0001906_2)	GO:0001817_1+GO:0001817_2	GO:0001818_1+GO:0001818_2	abs(GO:0001817_1-GO:0001817_2)	GO:0001817_1+GO:0001817_2	GO:0001819_1+GO:0001819_2	GO:0001822_1+GO:0001822_2	abs(GO:0001819_1-GO:0001819_2)	GO:0001906_1+GO:0001906_2	abs(GO:0001906_1-GO:0001906_2)	GO:0001906_1+GO:0001906_2	abs(GO:0001822_1-GO:0001822_2)	GO:0001912_1+GO:0001912_2	GO:0001731_1+GO:0001731_2	abs(GO:0001775_1-GO:0001775_2)	abs(GO:0001816_1-GO:0001816_2)	GO:0001817_1+GO:0001817_2	abs(GO:0001913_1-GO:0001913_2)	abs(GO:0001817_1-GO:0001817_2)	GO:0001916_1+GO:0001916_2	abs(GO:0001906_1-GO:0001906_2)	abs(GO:0001909_1-GO:0001909_2)	abs(GO:0001906_1-GO:0001906_2)	GO:0001906_1+GO:0001906_2	abs(GO:0001910_1-GO:0001910_2)	abs(GO:0001816_1-GO:0001816_2)	GO:0001817_1+GO:0001817_2	abs(GO:0001775_1-GO:0001775_2)	abs(GO:0001817_1-GO:0001817_2)	GO:0001816_1+GO:0001816_2	abs(GO:0001906_1-GO:0001906_2)	GO:0001701_1+GO:0001701_2	abs(GO:0001912_1-GO:0001912_2)	abs(GO:0001816_1-GO:0001816_2)	abs(GO:0001909_1-GO:0001909_2)
GO:0002221_1+GO:0002221_2	abs(GO:0002200_1-GO:0002200_2)	abs(GO:0002376_1-GO:0002376_2)	abs(GO:0001909_1-GO:0001909_2)	GO:0002237_1+GO:0002237_2	GO:0002064_1+GO:0002064_2	abs(GO:0002381_1-GO:0002381_2)	GO:0001819_1+GO:0001819_2	abs(GO:0001932_1-GO:0001932_2)	GO:0002064_1+GO:0002064_2	GO:0001906_1+GO:0001906_2	GO:0001763_1+GO:0001763_2	abs(GO:0001816_1-GO:0001816_2)	GO:0001912_1+GO:0001912_2	abs(GO:0001822_1-GO:0001822_2)	GO:0001909_1+GO:0001909_2	abs(GO:0001817_1-GO:0001817_2)	GO:0001819_1+GO:0001819_2	GO:0001819_1+GO:0001819_2	abs(GO:0001817_1-GO:0001817_2)	abs(GO:0001819_1-GO:0001819_2)	abs(GO:0001822_1-GO:0001822_2)	GO:0001822_1+GO:0001822_2	abs(GO:0001906_1-GO:0001906_2)	GO:0001909_1+GO:0001909_2	GO:0001909_1+GO:0001909_2	GO:0001906_1+GO:0001906_2	abs(GO:0001912_1-GO:0001912_2)	GO:0001775_1+GO:0001775_2	GO:0001816_1+GO:0001816_2	GO:0001817_1+GO:0001817_2	abs(GO:0001817_1-GO:0001817_2)	GO:0001914_1+GO:0001914_2	GO:0001819_1+GO:0001819_2	abs(GO:0001916_1-GO:0001916_2)	GO:0001909_1+GO:0001909_2	GO:0001910_1+GO:0001910_2	GO:0001909_1+GO:0001909_2	abs(GO:0001906_1-GO:0001906_2)	GO:0001912_1+GO:0001912_2	GO:0001817_1+GO:0001817_2	abs(GO:0001817_1-GO:0001817_2)	GO:0001816_1+GO:0001816_2	GO:0001818_1+GO:0001818_2	abs(GO:0001816_1-GO:0001816_2)	GO:0001909_1+GO:0001909_2	GO:0001731_1+GO:0001731_2	GO:0001913_1+GO:0001913_2	GO:0001817_1+GO:0001817_2	GO:0001910_1+GO:0001910_2
GO:0002224_1+GO:0002224_2	GO:0002204_1+GO:0002204_2	GO:0002431_1+GO:0002431_2	GO:0001912_1+GO:0001912_2	abs(GO:0002237_1-GO:0002237_2)	GO:0002200_1+GO:0002200_2	GO:0002431_1+GO:0002431_2	GO:0001822_1+GO:0001822_2	GO:0001934_1+GO:0001934_2	GO:0002200_1+GO:0002200_2	abs(GO:0001906_1-GO:0001906_2)	GO:0001775_1+GO:0001775_2	GO:0001817_1+GO:0001817_2	abs(GO:0001912_1-GO:0001912_2)	GO:0001906_1+GO:0001906_2	abs(GO:0001909_1-GO:0001909_2)	GO:0001819_1+GO:0001819_2	abs(GO:0001819_1-GO:0001819_2)	GO:0001822_1+GO:0001822_2	GO:0001818_1+GO:0001818_2	GO:0001822_1+GO:0001822_2	abs(GO:0001906_1-GO:0001906_2)	abs(GO:0001822_1-GO:0001822_2)	GO:0001909_1+GO:0001909_2	abs(GO:0001909_1-GO:0001909_2)	abs(GO:0001909_1-GO:0001909_2)	abs(GO:0001906_1-GO:0001906_2)	GO:0001913_1+GO:0001913_2	abs(GO:0001775_1-GO:0001775_2)	abs(GO:0001816_1-GO:0001816_2)	abs(GO:0001817_1-GO:0001817_2)	abs(GO:0001819_1-GO:0001819_2)	abs(GO:0001914_1-GO:0001914_2)	GO:0001906_1+GO:0001906_2	GO:0001932_1+GO:0001932_2	abs(GO:0001909_1-GO:0001909_2)	abs(GO:0001910_1-GO:0001910_2)	abs(GO:0001909_1-GO:0001909_2)	GO:0001909_1+GO:0001909_2	abs(GO:0001912_1-GO:0001912_2)	abs(GO:0001817_1-GO:0001817_2)	GO:0001818_1+GO:0001818_2	abs(GO:0001816_1-GO:0001816_2)	abs(GO:0001818_1-GO:0001818_2)	GO:0001817_1+GO:0001817_2	abs(GO:0001909_1-GO:0001909_2)	abs(GO:0001731_1-GO:0001731_2)	abs(GO:0001913_1-GO:0001913_2)	abs(GO:0001817_1-GO:0001817_2)	abs(GO:0001910_1-GO:0001910_2)
GO:0002237_1+GO:0002237_2	abs(GO:0002208_1-GO:0002208_2)	GO:0002433_1+GO:0002433_2	GO:0001932_1+GO:0001932_2	GO:0002252_1+GO:0002252_2	GO:0002204_1+GO:0002204_2	abs(GO:0002443_1-GO:0002443_2)	abs(GO:0001909_1-GO:0001909_2)	abs(GO:0001934_1-GO:0001934_2)	abs(GO:0002200_1-GO:0002200_2)	GO:0001909_1+GO:0001909_2	abs(GO:0001775_1-GO:0001775_2)	abs(GO:0001817_1-GO:0001817_2)	GO:0001913_1+GO:0001913_2	abs(GO:0001906_1-GO:0001906_2)	abs(GO:0001910_1-GO:0001910_2)	abs(GO:0001822_1-GO:0001822_2)	GO:0001822_1+GO:0001822_2	abs(GO:0001822_1-GO:0001822_2)	abs(GO:0001818_1-GO:0001818_2)	abs(GO:0001822_1-GO:0001822_2)	GO:0001909_1+GO:0001909_2	GO:0001906_1+GO:0001906_2	abs(GO:0001909_1-GO:0001909_2)	GO:0001910_1+GO:0001910_2	GO:0001910_1+GO:0001910_2	GO:0001909_1+GO:0001909_2	abs(GO:0001913_1-GO:0001913_2)	GO:0001816_1+GO:0001816_2	GO:0001817_1+GO:0001817_2	GO:0001818_1+GO:0001818_2	GO:0001906_1+GO:0001906_2	GO:0001916_1+GO:0001916_2	abs(GO:0001906_1-GO:0001906_2)	abs(GO:0001932_1-GO:0001932_2)	GO:0001910_1+GO:0001910_2	GO:0001912_1+GO:0001912_2	GO:0001910_1+GO:0001910_2	abs(GO:0001909_1-GO:0001909_2)	GO:0001913_1+GO:0001913_2	GO:0001819_1+GO:0001819_2	GO:0001822_1+GO:0001822_2	GO:0001817_1+GO:0001817_2	abs(GO:0001819_1-GO:0001819_2)	abs(GO:0001817_1-GO:0001817_2)	GO:0001910_1+GO:0001910_2	GO:0001755_1+GO:0001755_2	GO:0001914_1+GO:0001914_2	GO:0001822_1+GO:0001822_2	GO:0001912_1+GO:0001912_2
abs(GO:0002237_1-GO:0002237_2)	GO:0002221_1+GO:0002221_2	GO:0002449_1+GO:0002449_2	abs(GO:0001932_1-GO:0001932_2)	abs(GO:0002252_1-GO:0002252_2)	GO:0002237_1+GO:0002237_2	abs(GO:0002449_1-GO:0002449_2)	GO:0001932_1+GO:0001932_2	abs(GO:0001944_1-GO:0001944_2)	GO:0002221_1+GO:0002221_2	abs(GO:0001909_1-GO:0001909_2)	GO:0001816_1+GO:0001816_2	GO:0001818_1+GO:0001818_2	abs(GO:0001913_1-GO:0001913_2)	GO:0001909_1+GO:0001909_2	GO:0001912_1+GO:0001912_2	GO:0001906_1+GO:0001906_2	abs(GO:0001822_1-GO:0001822_2)	abs(GO:0001890_1-GO:0001890_2)	GO:0001819_1+GO:0001819_2	GO:0001906_1+GO:0001906_2	abs(GO:0001909_1-GO:0001909_2)	abs(GO:0001906_1-GO:0001906_2)	GO:0001910_1+GO:0001910_2	abs(GO:0001910_1-GO:0001910_2)	GO:0001912_1+GO:0001912_2	abs(GO:0001909_1-GO:0001909_2)	GO:0001914_1+GO:0001914_2	abs(GO:0001816_1-GO:0001816_2)	abs(GO:0001817_1-GO:0001817_2)	GO:0001819_1+GO:0001819_2	abs(GO:0001906_1-GO:0001906_2)	abs(GO:0001916_1-GO:0001916_2)	GO:0001909_1+GO:0001909_2	GO:0001934_1+GO:0001934_2	abs(GO:0001910_1-GO:0001910_2)	abs(GO:0001912_1-GO:0001912_2)	abs(GO:0001910_1-GO:0001910_2)	GO:0001910_1+GO:0001910_2	abs(GO:0001913_1-GO:0001913_2)	GO:0001822_1+GO:0001822_2	abs(GO:0001890_1-GO:0001890_2)	abs(GO:0001817_1-GO:0001817_2)	GO:0001822_1+GO:0001822_2	abs(GO:0001890_1-GO:0001890_2)	abs(GO:0001910_1-GO:0001910_2)	abs(GO:0001755_1-GO:0001755_2)	abs(GO:0001914_1-GO:0001914_2)	abs(GO:0001822_1-GO:0001822_2)	abs(GO:0001912_1-GO:0001912_2)
abs(GO:0002250_1-GO:0002250_2)	GO:0002237_1+GO:0002237_2	abs(GO:0002449_1-GO:0002449_2)	GO:0001934_1+GO:0001934_2	GO:0002253_1+GO:0002253_2	GO:0002250_1+GO:0002250_2	GO:0002456_1+GO:0002456_2	abs(GO:0001932_1-GO:0001932_2)	GO:0002064_1+GO:0002064_2	GO:0002237_1+GO:0002237_2	GO:0001910_1+GO:0001910_2	abs(GO:0001816_1-GO:0001816_2)	abs(GO:0001818_1-GO:0001818_2)	GO:0001914_1+GO:0001914_2	abs(GO:0001909_1-GO:0001909_2)	abs(GO:0001912_1-GO:0001912_2)	abs(GO:0001906_1-GO:0001906_2)	GO:0001906_1+GO:0001906_2	GO:0001906_1+GO:0001906_2	abs(GO:0001819_1-GO:0001819_2)	abs(GO:0001906_1-GO:0001906_2)	GO:0001910_1+GO:0001910_2	GO:0001909_1+GO:0001909_2	abs(GO:0001910_1-GO:0001910_2)	GO:0001912_1+GO:0001912_2	abs(GO:0001912_1-GO:0001912_2)	GO:0001910_1+GO:0001910_2	abs(GO:0001914_1-GO:0001914_2)	GO:0001817_1+GO:0001817_2	GO:0001818_1+GO:0001818_2	GO:0001909_1+GO:0001909_2	GO:0001909_1+GO:0001909_2	GO:0001932_1+GO:0001932_2	abs(GO:0001909_1-GO:0001909_2)	abs(GO:0001934_1-GO:0001934_2)	GO:0001912_1+GO:0001912_2	GO:0001913_1+GO:0001913_2	GO:0001912_1+GO:0001912_2	abs(GO:0001910_1-GO:0001910_2)	GO:0001914_1+GO:0001914_2	abs(GO:0001822_1-GO:0001822_2)	GO:0001906_1+GO:0001906_2	abs(GO:0001819_1-GO:0001819_2)	abs(GO:0001822_1-GO:0001822_2)	GO:0001906_1+GO:0001906_2	GO:0001912_1+GO:0001912_2	abs(GO:0001763_1-GO:0001763_2)	GO:0001916_1+GO:0001916_2	GO:0001906_1+GO:0001906_2	GO:0001913_1+GO:0001913_2
GO:0002252_1+GO:0002252_2	abs(GO:0002237_1-GO:0002237_2)	GO:0002456_1+GO:0002456_2	abs(GO:0001934_1-GO:0001934_2)	GO:0002376_1+GO:0002376_2	abs(GO:0002250_1-GO:0002250_2)	abs(GO:0002456_1-GO:0002456_2)	GO:0001934_1+GO:0001934_2	GO:0002200_1+GO:0002200_2	GO:0002252_1+GO:0002252_2	abs(GO:0001910_1-GO:0001910_2)	GO:0001817_1+GO:0001817_2	GO:0001819_1+GO:0001819_2	abs(GO:0001914_1-GO:0001914_2)	GO:0001910_1+GO:0001910_2	GO:0001913_1+GO:0001913_2	GO:0001909_1+GO:0001909_2	abs(GO:0001906_1-GO:0001906_2)	abs(GO:0001906_1-GO:0001906_2)	GO:0001822_1+GO:0001822_2	GO:0001909_1+GO:0001909_2	abs(GO:0001910_1-GO:0001910_2)	abs(GO:0001909_1-GO:0001909_2)	GO:0001912_1+GO:0001912_2	abs(GO:0001912_1-GO:0001912_2)	GO:0001913_1+GO:0001913_2	abs(GO:0001910_1-GO:0001910_2)	GO:0001916_1+GO:0001916_2	abs(GO:0001817_1-GO:0001817_2)	abs(GO:0001818_1-GO:0001818_2)	abs(GO:0001909_1-GO:0001909_2)	abs(GO:0001909_1-GO:0001909_2)	abs(GO:0001932_1-GO:0001932_2)	GO:0001910_1+GO:0001910_2	GO:0001944_1+GO:0001944_2	abs(GO:0001912_1-GO:0001912_2)	abs(GO:0001913_1-GO:0001913_2)	abs(GO:0001912_1-GO:0001912_2)	GO:0001912_1+GO:0001912_2	abs(GO:0001914_1-GO:0001914_2)	GO:0001906_1+GO:0001906_2	abs(GO:0001906_1-GO:0001906_2)	GO:0001906_1+GO:0001906_2	GO:0001890_1+GO:0001890_2	abs(GO:0001906_1-GO:0001906_2)	abs(GO:0001912_1-GO:0001912_2)	GO:0001775_1+GO:0001775_2	abs(GO:0001916_1-GO:0001916_2)	abs(GO:0001906_1-GO:0001906_2)	abs(GO:0001913_1-GO:0001913_2)
abs(GO:0002252_1-GO:0002252_2)	abs(GO:0002250_1-GO:0002250_2)	abs(GO:0002456_1-GO:0002456_2)	GO:0002064_1+GO:0002064_2	abs(GO:0002376_1-GO:0002376_2)	GO:0002252_1+GO:0002252_2	GO:0002460_1+GO:0002460_2	abs(GO:0001934_1-GO:0001934_2)	GO:0002218_1+GO:0002218_2	abs(GO:0002252_1-GO:0002252_2)	GO:0001912_1+GO:0001912_2	abs(GO:0001817_1-GO:0001817_2)	abs(GO:0001819_1-GO:0001819_2)	GO:0001916_1+GO:0001916_2	abs(GO:0001910_1-GO:0001910_2)	abs(GO:0001913_1-GO:0001913_2)	abs(GO:0001909_1-GO:0001909_2)	GO:0001909_1+GO:0001909_2	GO:0001909_1+GO:0001909_2	abs(GO:0001822_1-GO:0001822_2)	abs(GO:0001909_1-GO:0001909_2)	GO:0001912_1+GO:0001912_2	GO:0001910_1+GO:0001910_2	abs(GO:0001912_1-GO:0001912_2)	GO:0001913_1+GO:0001913_2	abs(GO:0001913_1-GO:0001913_2)	GO:0001912_1+GO:0001912_2	abs(GO:0001916_1-GO:0001916_2)	GO:0001906_1+GO:0001906_2	GO:0001819_1+GO:0001819_2	GO:0001910_1+GO:0001910_2	GO:0001910_1+GO:0001910_2	GO:0001934_1+GO:0001934_2	abs(GO:0001910_1-GO:0001910_2)	GO:0002064_1+GO:0002064_2	GO:0001913_1+GO:0001913_2	GO:0001914_1+GO:0001914_2	GO:0001913_1+GO:0001913_2	abs(GO:0001912_1-GO:0001912_2)	GO:0001916_1+GO:0001916_2	abs(GO:0001906_1-GO:0001906_2)	GO:0001909_1+GO:0001909_2	abs(GO:0001906_1-GO:0001906_2)	abs(GO:0001890_1-GO:0001890_2)	GO:0001909_1+GO:0001909_2	GO:0001913_1+GO:0001913_2	abs(GO:0001775_1-GO:0001775_2)	GO:0001932_1+GO:0001932_2	GO:0001909_1+GO:0001909_2	GO:0001914_1+GO:0001914_2
GO:0002253_1+GO:0002253_2	GO:0002252_1+GO:0002252_2	GO:0002460_1+GO:0002460_2	abs(GO:0002064_1-GO:0002064_2)	GO:0002433_1+GO:0002433_2	abs(GO:0002252_1-GO:0002252_2)	abs(GO:0002460_1-GO:0002460_2)	GO:0001944_1+GO:0001944_2	GO:0002237_1+GO:0002237_2	GO:0002253_1+GO:0002253_2	abs(GO:0001912_1-GO:0001912_2)	GO:0001819_1+GO:0001819_2	GO:0001822_1+GO:0001822_2	abs(GO:0001916_1-GO:0001916_2)	GO:0001912_1+GO:0001912_2	abs(GO:0001916_1-GO:0001916_2)	GO:0001910_1+GO:0001910_2	abs(GO:0001909_1-GO:0001909_2)	abs(GO:0001909_1-GO:0001909_2)	GO:0001909_1+GO:0001909_2	GO:0001910_1+GO:0001910_2	abs(GO:0001912_1-GO:0001912_2)	abs(GO:0001910_1-GO:0001910_2)	GO:0001913_1+GO:0001913_2	abs(GO:0001913_1-GO:0001913_2)	GO:0001914_1+GO:0001914_2	abs(GO:0001912_1-GO:0001912_2)	GO:0001932_1+GO:0001932_2	abs(GO:0001906_1-GO:0001906_2)	abs(GO:0001822_1-GO:0001822_2)	abs(GO:0001910_1-GO:0001910_2)	abs(GO:0001910_1-GO:0001910_2)	abs(GO:0001934_1-GO:0001934_2)	GO:0001912_1+GO:0001912_2	GO:0002204_1+GO:0002204_2	abs(GO:0001913_1-GO:0001913_2)	abs(GO:0001914_1-GO:0001914_2)	abs(GO:0001913_1-GO:0001913_2)	GO:0001913_1+GO:0001913_2	abs(GO:0001916_1-GO:0001916_2)	GO:0001909_1+GO:0001909_2	abs(GO:0001909_1-GO:0001909_2)	GO:0001909_1+GO:0001909_2	abs(GO:0001906_1-GO:0001906_2)	abs(GO:0001909_1-GO:0001909_2)	abs(GO:0001913_1-GO:0001913_2)	GO:0001816_1+GO:0001816_2	abs(GO:0001932_1-GO:0001932_2)	abs(GO:0001909_1-GO:0001909_2)	abs(GO:0001914_1-GO:0001914_2)
abs(GO:0002253_1-GO:0002253_2)	abs(GO:0002252_1-GO:0002252_2)	abs(GO:0002460_1-GO:0002460_2)	GO:0002252_1+GO:0002252_2	GO:0002449_1+GO:0002449_2	GO:0002253_1+GO:0002253_2	GO:0002474_1+GO:0002474_2	GO:0002200_1+GO:0002200_2	abs(GO:0002237_1-GO:0002237_2)	abs(GO:0002253_1-GO:0002253_2)	GO:0001913_1+GO:0001913_2	abs(GO:0001819_1-GO:0001819_2)	abs(GO:0001822_1-GO:0001822_2)	GO:0001932_1+GO:0001932_2	abs(GO:0001912_1-GO:0001912_2)	GO:0001932_1+GO:0001932_2	abs(GO:0001910_1-GO:0001910_2)	GO:0001910_1+GO:0001910_2	GO:0001910_1+GO:0001910_2	abs(GO:0001909_1-GO:0001909_2)	abs(GO:0001910_1-GO:0001910_2)	GO:0001913_1+GO:0001913_2	GO:0001912_1+GO:0001912_2	abs(GO:0001913_1-GO:0001913_2)	GO:0001914_1+GO:0001914_2	abs(GO:0001914_1-GO:0001914_2)	GO:0001913_1+GO:0001913_2	abs(GO:0001932_1-GO:0001932_2)	GO:0001909_1+GO:0001909_2	GO:0001906_1+GO:0001906_2	GO:0001912_1+GO:0001912_2	GO:0001912_1+GO:0001912_2	GO:0001944_1+GO:0001944_2	abs(GO:0001912_1-GO:0001912_2)	GO:0002237_1+GO:0002237_2	GO:0001914_1+GO:0001914_2	GO:0001916_1+GO:0001916_2	GO:0001914_1+GO:0001914_2	abs(GO:0001913_1-GO:0001913_2)	GO:0001932_1+GO:0001932_2	abs(GO:0001909_1-GO:0001909_2)	GO:0001910_1+GO:0001910_2	abs(GO:0001909_1-GO:0001909_2)	GO:0001909_1+GO:0001909_2	GO:0001910_1+GO:0001910_2	GO:0001914_1+GO:0001914_2	abs(GO:0001816_1-GO:0001816_2)	GO:0001934_1+GO:0001934_2	GO:0001910_1+GO:0001910_2	GO:0001916_1+GO:0001916_2
GO:0002376_1+GO:0002376_2	GO:0002253_1+GO:0002253_2	GO:0002474_1+GO:0002474_2	abs(GO:0002252_1-GO:0002252_2)	abs(GO:0002449_1-GO:0002449_2)	abs(GO:0002253_1-GO:0002253_2)	GO:0002478_1+GO:0002478_2	GO:0002237_1+GO:0002237_2	GO:0002250_1+GO:0002250_2	GO:0002376_1+GO:0002376_2	abs(GO:0001913_1-GO:0001913_2)	GO:0001906_1+GO:0001906_2	GO:0001906_1+GO:0001906_2	abs(GO:0001932_1-GO:0001932_2)	GO:0001913_1+GO:0001913_2	abs(GO:0001932_1-GO:0001932_2)	GO:0001912_1+GO:0001912_2	abs(GO:0001910_1-GO:0001910_2)	abs(GO:0001910_1-GO:0001910_2)	GO:0001910_1+GO:0001910_2	GO:0001912_1+GO:0001912_2	abs(GO:0001913_1-GO:0001913_2)	abs(GO:0001912_1-GO:0001912_2)	GO:0001914_1+GO:0001914_2	abs(GO:0001914_1-GO:0001914_2)	GO:0001916_1+GO:0001916_2	abs(GO:0001913_1-GO:0001913_2)	GO:0001934_1+GO:0001934_2	abs(GO:0001909_1-GO:0001909_2)	abs(GO:0001906_1-GO:0001906_2)	abs(GO:0001912_1-GO:0001912_2)	abs(GO:0001912_1-GO:0001912_2)	abs(GO:0001944_1-GO:0001944_2)	GO:0001913_1+GO:0001913_2	abs(GO:0002237_1-GO:0002237_2)	abs(GO:0001914_1-GO:0001914_2)	abs(GO:0001916_1-GO:0001916_2)	abs(GO:0001914_1-GO:0001914_2)	GO:0001914_1+GO:0001914_2	abs(GO:0001932_1-GO:0001932_2)	GO:0001910_1+GO:0001910_2	abs(GO:0001910_1-GO:0001910_2)	GO:0001910_1+GO:0001910_2	abs(GO:0001909_1-GO:0001909_2)	abs(GO:0001910_1-GO:0001910_2)	abs(GO:0001914_1-GO:0001914_2)	GO:0001817_1+GO:0001817_2	abs(GO:0001934_1-GO:0001934_2)	abs(GO:0001910_1-GO:0001910_2)	abs(GO:0001916_1-GO:0001916_2)
abs(GO:0002376_1-GO:0002376_2)	abs(GO:0002253_1-GO:0002253_2)	abs(GO:0002474_1-GO:0002474_2)	GO:0002253_1+GO:0002253_2	GO:0002456_1+GO:0002456_2	GO:0002376_1+GO:0002376_2	GO:0002479_1+GO:0002479_2	abs(GO:0002237_1-GO:0002237_2)	abs(GO:0002250_1-GO:0002250_2)	abs(GO:0002376_1-GO:0002376_2)	GO:0001914_1+GO:0001914_2	abs(GO:0001906_1-GO:0001906_2)	abs(GO:0001906_1-GO:0001906_2)	GO:0001934_1+GO:0001934_2	abs(GO:0001913_1-GO:0001913_2)	GO:0001934_1+GO:0001934_2	abs(GO:0001912_1-GO:0001912_2)	GO:0001912_1+GO:0001912_2	GO:0001912_1+GO:0001912_2	abs(GO:0001910_1-GO:0001910_2)	abs(GO:0001912_1-GO:0001912_2)	GO:0001914_1+GO:0001914_2	GO:0001913_1+GO:0001913_2	abs(GO:0001914_1-GO:0001914_2)	GO:0001916_1+GO:0001916_2	abs(GO:0001916_1-GO:0001916_2)	GO:0001914_1+GO:0001914_2	abs(GO:0001934_1-GO:0001934_2)	GO:0001910_1+GO:0001910_2	GO:0001909_1+GO:0001909_2	GO:0001913_1+GO:0001913_2	GO:0001913_1+GO:0001913_2	GO:0002237_1+GO:0002237_2	abs(GO:0001913_1-GO:0001913_2)	GO:0002252_1+GO:0002252_2	GO:0001916_1+GO:0001916_2	GO:0001932_1+GO:0001932_2	GO:0001916_1+GO:0001916_2	abs(GO:0001914_1-GO:0001914_2)	GO:0001934_1+GO:0001934_2	abs(GO:0001910_1-GO:0001910_2)	GO:0001912_1+GO:0001912_2	abs(GO:0001910_1-GO:0001910_2)	GO:0001910_1+GO:0001910_2	GO:0001912_1+GO:0001912_2	GO:0001916_1+GO:0001916_2	abs(GO:0001817_1-GO:0001817_2)	GO:0002009_1+GO:0002009_2	GO:0001912_1+GO:0001912_2	GO:0001932_1+GO:0001932_2
GO:0002433_1+GO:0002433_2	GO:0002376_1+GO:0002376_2	GO:0002478_1+GO:0002478_2	abs(GO:0002253_1-GO:0002253_2)	abs(GO:0002456_1-GO:0002456_2)	abs(GO:0002376_1-GO:0002376_2)	GO:0002520_1+GO:0002520_2	GO:0002252_1+GO:0002252_2	GO:0002252_1+GO:0002252_2	GO:0002381_1+GO:0002381_2	abs(GO:0001914_1-GO:0001914_2)	GO:0001909_1+GO:0001909_2	GO:0001909_1+GO:0001909_2	abs(GO:0001934_1-GO:0001934_2)	GO:0001914_1+GO:0001914_2	abs(GO:0001934_1-GO:0001934_2)	GO:0001913_1+GO:0001913_2	abs(GO:0001912_1-GO:0001912_2)	abs(GO:0001912_1-GO:0001912_2)	GO:0001912_1+GO:0001912_2	GO:0001913_1+GO:0001913_2	abs(GO:0001914_1-GO:0001914_2)	abs(GO:0001913_1-GO:0001913_2)	GO:0001916_1+GO:0001916_2	abs(GO:0001916_1-GO:0001916_2)	GO:0001932_1+GO:0001932_2	abs(GO:0001914_1-GO:0001914_2)	GO:0001944_1+GO:0001944_2	abs(GO:0001910_1-GO:0001910_2)	abs(GO:0001909_1-GO:0001909_2)	abs(GO:0001913_1-GO:0001913_2)	abs(GO:0001913_1-GO:0001913_2)	abs(GO:0002237_1-GO:0002237_2)	GO:0001914_1+GO:0001914_2	abs(GO:0002252_1-GO:0002252_2)	abs(GO:0001916_1-GO:0001916_2)	abs(GO:0001932_1-GO:0001932_2)	abs(GO:0001916_1-GO:0001916_2)	GO:0001916_1+GO:0001916_2	abs(GO:0001934_1-GO:0001934_2)	GO:0001912_1+GO:0001912_2	abs(GO:0001912_1-GO:0001912_2)	GO:0001912_1+GO:0001912_2	abs(GO:0001910_1-GO:0001910_2)	abs(GO:0001912_1-GO:0001912_2)	abs(GO:0001916_1-GO:0001916_2)	abs(GO:0001818_1-GO:0001818_2)	GO:0002064_1+GO:0002064_2	abs(GO:0001912_1-GO:0001912_2)	abs(GO:0001932_1-GO:0001932_2)
GO:0002443_1+GO:0002443_2	abs(GO:0002376_1-GO:0002376_2)	abs(GO:0002478_1-GO:0002478_2)	GO:0002376_1+GO:0002376_2	GO:0002460_1+GO:0002460_2	GO:0002377_1+GO:0002377_2	GO:0002562_1+GO:0002562_2	abs(GO:0002252_1-GO:0002252_2)	abs(GO:0002252_1-GO:0002252_2)	GO:0002433_1+GO:0002433_2	GO:0001916_1+GO:0001916_2	abs(GO:0001909_1-GO:0001909_2)	abs(GO:0001909_1-GO:0001909_2)	abs(GO:0001944_1-GO:0001944_2)	abs(GO:0001914_1-GO:0001914_2)	GO:0001944_1+GO:0001944_2	abs(GO:0001913_1-GO:0001913_2)	GO:0001913_1+GO:0001913_2	GO:0001913_1+GO:0001913_2	abs(GO:0001912_1-GO:0001912_2)	abs(GO:0001913_1-GO:0001913_2)	GO:0001916_1+GO:0001916_2	GO:0001914_1+GO:0001914_2	abs(GO:0001916_1-GO:0001916_2)	GO:0001932_1+GO:0001932_2	abs(GO:0001932_1-GO:0001932_2)	GO:0001916_1+GO:0001916_2	abs(GO:0001944_1-GO:0001944_2)	GO:0001912_1+GO:0001912_2	GO:0001910_1+GO:0001910_2	GO:0001914_1+GO:0001914_2	GO:0001914_1+GO:0001914_2	GO:0002252_1+GO:0002252_2	abs(GO:0001914_1-GO:0001914_2)	GO:0002253_1+GO:0002253_2	GO:0001932_1+GO:0001932_2	GO:0001934_1+GO:0001934_2	GO:0001932_1+GO:0001932_2	abs(GO:0001916_1-GO:0001916_2)	GO:0001944_1+GO:0001944_2	abs(GO:0001912_1-GO:0001912_2)	GO:0001913_1+GO:0001913_2	abs(GO:0001912_1-GO:0001912_2)	GO:0001912_1+GO:0001912_2	GO:0001913_1+GO:0001913_2	GO:0001932_1+GO:0001932_2	GO:0001819_1+GO:0001819_2	abs(GO:0002237_1-GO:0002237_2)	GO:0001913_1+GO:0001913_2	GO:0001934_1+GO:0001934_2
abs(GO:0002443_1-GO:0002443_2)	GO:0002443_1+GO:0002443_2	GO:0002479_1+GO:0002479_2	abs(GO:0002376_1-GO:0002376_2)	abs(GO:0002460_1-GO:0002460_2)	GO:0002433_1+GO:0002433_2	GO:0002682_1+GO:0002682_2	GO:0002253_1+GO:0002253_2	GO:0002253_1+GO:0002253_2	GO:0002440_1+GO:0002440_2	abs(GO:0001916_1-GO:0001916_2)	GO:0001910_1+GO:0001910_2	GO:0001910_1+GO:0001910_2	abs(GO:0002200_1-GO:0002200_2)	GO:0001916_1+GO:0001916_2	abs(GO:0001944_1-GO:0001944_2)	GO:0001914_1+GO:0001914_2	abs(GO:0001913_1-GO:0001913_2)	abs(GO:0001913_1-GO:0001913_2)	GO:0001913_1+GO:0001913_2	GO:0001914_1+GO:0001914_2	abs(GO:0001916_1-GO:0001916_2)	abs(GO:0001914_1-GO:0001914_2)	GO:0001932_1+GO:0001932_2	abs(GO:0001932_1-GO:0001932_2)	GO:0001934_1+GO:0001934_2	abs(GO:0001916_1-GO:0001916_2)	GO:0002009_1+GO:0002009_2	abs(GO:0001912_1-GO:0001912_2)	abs(GO:0001910_1-GO:0001910_2)	abs(GO:0001914_1-GO:0001914_2)	abs(GO:0001914_1-GO:0001914_2)	abs(GO:0002252_1-GO:0002252_2)	GO:0001916_1+GO:0001916_2	GO:0002376_1+GO:0002376_2	abs(GO:0001932_1-GO:0001932_2)	abs(GO:0001934_1-GO:0001934_2)	abs(GO:0001932_1-GO:0001932_2)	GO:0001932_1+GO:0001932_2	abs(GO:0001944_1-GO:0001944_2)	GO:0001913_1+GO:0001913_2	abs(GO:0001913_1-GO:0001913_2)	GO:0001913_1+GO:0001913_2	abs(GO:0001912_1-GO:0001912_2)	abs(GO:0001913_1-GO:0001913_2)	abs(GO:0001932_1-GO:0001932_2)	abs(GO:0001822_1-GO:0001822_2)	GO:0002250_1+GO:0002250_2	abs(GO:0001913_1-GO:0001913_2)	abs(GO:0001934_1-GO:0001934_2)
GO:0002449_1+GO:0002449_2	abs(GO:0002443_1-GO:0002443_2)	GO:0002520_1+GO:0002520_2	GO:0002433_1+GO:0002433_2	GO:0002474_1+GO:0002474_2	abs(GO:0002433_1-GO:0002433_2)	abs(GO:0002682_1-GO:0002682_2)	abs(GO:0002253_1-GO:0002253_2)	abs(GO:0002253_1-GO:0002253_2)	GO:0002449_1+GO:0002449_2	GO:0001932_1+GO:0001932_2	abs(GO:0001910_1-GO:0001910_2)	abs(GO:0001910_1-GO:0001910_2)	GO:0002221_1+GO:0002221_2	abs(GO:0001916_1-GO:0001916_2)	abs(GO:0002009_1-GO:0002009_2)	abs(GO:0001914_1-GO:0001914_2)	GO:0001914_1+GO:0001914_2	GO:0001914_1+GO:0001914_2	abs(GO:0001913_1-GO:0001913_2)	abs(GO:0001914_1-GO:0001914_2)	GO:0001932_1+GO:0001932_2	GO:0001916_1+GO:0001916_2	abs(GO:0001932_1-GO:0001932_2)	GO:0001934_1+GO:0001934_2	abs(GO:0001934_1-GO:0001934_2)	GO:0001932_1+GO:0001932_2	GO:0002064_1+GO:0002064_2	GO:0001913_1+GO:0001913_2	GO:0001912_1+GO:0001912_2	GO:0001916_1+GO:0001916_2	GO:0001916_1+GO:0001916_2	GO:0002253_1+GO:0002253_2	abs(GO:0001916_1-GO:0001916_2)	abs(GO:0002376_1-GO:0002376_2)	GO:0001934_1+GO:0001934_2	abs(GO:0001944_1-GO:0001944_2)	GO:0001933_1+GO:0001933_2	abs(GO:0001932_1-GO:0001932_2)	GO:0002064_1+GO:0002064_2	abs(GO:0001913_1-GO:0001913_2)	GO:0001914_1+GO:0001914_2	abs(GO:0001913_1-GO:0001913_2)	GO:0001913_1+GO:0001913_2	GO:0001914_1+GO:0001914_2	GO:0001933_1+GO:0001933_2	GO:0001906_1+GO:0001906_2	GO:0002252_1+GO:0002252_2	GO:0001914_1+GO:0001914_2	GO:0002200_1+GO:0002200_2
abs(GO:0002449_1-GO:0002449_2)	GO:0002449_1+GO:0002449_2	GO:0002562_1+GO:0002562_2	abs(GO:0002433_1-GO:0002433_2)	GO:0002478_1+GO:0002478_2	abs(GO:0002443_1-GO:0002443_2)	GO:0002683_1+GO:0002683_2	GO:0002376_1+GO:0002376_2	GO:0002376_1+GO:0002376_2	abs(GO:0002449_1-GO:0002449_2)	abs(GO:0001932_1-GO:0001932_2)	GO:0001912_1+GO:0001912_2	GO:0001912_1+GO:0001912_2	abs(GO:0002237_1-GO:0002237_2)	GO:0001932_1+GO:0001932_2	GO:0002064_1+GO:0002064_2	GO:0001916_1+GO:0001916_2	abs(GO:0001914_1-GO:0001914_2)	abs(GO:0001914_1-GO:0001914_2)	abs(GO:0001914_1-GO:0001914_2)	GO:0001916_1+GO:0001916_2	abs(GO:0001932_1-GO:0001932_2)	abs(GO:0001916_1-GO:0001916_2)	GO:0001934_1+GO:0001934_2	abs(GO:0001934_1-GO:0001934_2)	GO:0001944_1+GO:0001944_2	abs(GO:0001932_1-GO:0001932_2)	GO:0002237_1+GO:0002237_2	abs(GO:0001913_1-GO:0001913_2)	abs(GO:0001912_1-GO:0001912_2)	abs(GO:0001916_1-GO:0001916_2)	abs(GO:0001916_1-GO:0001916_2)	abs(GO:0002253_1-GO:0002253_2)	GO:0001932_1+GO:0001932_2	GO:0002431_1+GO:0002431_2	abs(GO:0001934_1-GO:0001934_2)	GO:0002009_1+GO:0002009_2	abs(GO:0001933_1-GO:0001933_2)	GO:0001934_1+GO:0001934_2	abs(GO:0002064_1-GO:0002064_2)	GO:0001914_1+GO:0001914_2	abs(GO:0001914_1-GO:0001914_2)	GO:0001914_1+GO:0001914_2	abs(GO:0001913_1-GO:0001913_2)	abs(GO:0001914_1-GO:0001914_2)	GO:0001934_1+GO:0001934_2	abs(GO:0001906_1-GO:0001906_2)	abs(GO:0002252_1-GO:0002252_2)	abs(GO:0001914_1-GO:0001914_2)	GO:0002237_1+GO:0002237_2
GO:0002456_1+GO:0002456_2	abs(GO:0002449_1-GO:0002449_2)	abs(GO:0002576_1-GO:0002576_2)	abs(GO:0002443_1-GO:0002443_2)	GO:0002479_1+GO:0002479_2	GO:0002449_1+GO:0002449_2	abs(GO:0002683_1-GO:0002683_2)	abs(GO:0002376_1-GO:0002376_2)	abs(GO:0002376_1-GO:0002376_2)	GO:0002456_1+GO:0002456_2	GO:0001934_1+GO:0001934_2	abs(GO:0001912_1-GO:0001912_2)	abs(GO:0001912_1-GO:0001912_2)	abs(GO:0002250_1-GO:0002250_2)	abs(GO:0001932_1-GO:0001932_2)	abs(GO:0002200_1-GO:0002200_2)	abs(GO:0001916_1-GO:0001916_2)	GO:0001916_1+GO:0001916_2	GO:0001916_1+GO:0001916_2	GO:0001916_1+GO:0001916_2	abs(GO:0001916_1-GO:0001916_2)	GO:0001934_1+GO:0001934_2	GO:0001932_1+GO:0001932_2	abs(GO:0001934_1-GO:0001934_2)	GO:0002064_1+GO:0002064_2	GO:0002009_1+GO:0002009_2	GO:0001934_1+GO:0001934_2	abs(GO:0002237_1-GO:0002237_2)	GO:0001914_1+GO:0001914_2	GO:0001913_1+GO:0001913_2	GO:0001932_1+GO:0001932_2	GO:0001932_1+GO:0001932_2	GO:0002376_1+GO:0002376_2	abs(GO:0001932_1-GO:0001932_2)	GO:0002433_1+GO:0002433_2	GO:0001944_1+GO:0001944_2	GO:0002064_1+GO:0002064_2	GO:0001934_1+GO:0001934_2	abs(GO:0001934_1-GO:0001934_2)	GO:0002237_1+GO:0002237_2	abs(GO:0001914_1-GO:0001914_2)	GO:0001916_1+GO:0001916_2	abs(GO:0001914_1-GO:0001914_2)	GO:0001914_1+GO:0001914_2	GO:0001916_1+GO:0001916_2	abs(GO:0001934_1-GO:0001934_2)	GO:0001909_1+GO:0001909_2	GO:0002253_1+GO:0002253_2	GO:0001916_1+GO:0001916_2	abs(GO:0002237_1-GO:0002237_2)
abs(GO:0002456_1-GO:0002456_2)	GO:0002456_1+GO:0002456_2	GO:0002682_1+GO:0002682_2	GO:0002449_1+GO:0002449_2	GO:0002521_1+GO:0002521_2	abs(GO:0002449_1-GO:0002449_2)	GO:0002684_1+GO:0002684_2	GO:0002431_1+GO:0002431_2	GO:0002433_1+GO:0002433_2	abs(GO:0002456_1-GO:0002456_2)	abs(GO:0001934_1-GO:0001934_2)	GO:0001913_1+GO:0001913_2	GO:0001913_1+GO:0001913_2	GO:0002252_1+GO:0002252_2	GO:0001934_1+GO:0001934_2	GO:0002237_1+GO:0002237_2	GO:0001932_1+GO:0001932_2	abs(GO:0001916_1-GO:0001916_2)	abs(GO:0001916_1-GO:0001916_2)	abs(GO:0001916_1-GO:0001916_2)	GO:0001932_1+GO:0001932_2	abs(GO:0001934_1-GO:0001934_2)	abs(GO:0001932_1-GO:0001932_2)	abs(GO:0001944_1-GO:0001944_2)	abs(GO:0002064_1-GO:0002064_2)	GO:0002064_1+GO:0002064_2	abs(GO:0001934_1-GO:0001934_2)	GO:0002250_1+GO:0002250_2	abs(GO:0001914_1-GO:0001914_2)	abs(GO:0001913_1-GO:0001913_2)	abs(GO:0001932_1-GO:0001932_2)	abs(GO:0001932_1-GO:0001932_2)	abs(GO:0002376_1-GO:0002376_2)	GO:0001934_1+GO:0001934_2	abs(GO:0002433_1-GO:0002433_2)	GO:0002009_1+GO:0002009_2	GO:0002200_1+GO:0002200_2	abs(GO:0001934_1-GO:0001934_2)	GO:0001944_1+GO:0001944_2	abs(GO:0002237_1-GO:0002237_2)	GO:0001916_1+GO:0001916_2	abs(GO:0001916_1-GO:0001916_2)	GO:0001916_1+GO:0001916_2	abs(GO:0001914_1-GO:0001914_2)	abs(GO:0001916_1-GO:0001916_2)	abs(GO:0001944_1-GO:0001944_2)	abs(GO:0001909_1-GO:0001909_2)	GO:0002376_1+GO:0002376_2	abs(GO:0001916_1-GO:0001916_2)	GO:0002252_1+GO:0002252_2
GO:0002460_1+GO:0002460_2	abs(GO:0002456_1-GO:0002456_2)	abs(GO:0002682_1-GO:0002682_2)	abs(GO:0002449_1-GO:0002449_2)	GO:0002562_1+GO:0002562_2	GO:0002456_1+GO:0002456_2	abs(GO:0002684_1-GO:0002684_2)	GO:0002433_1+GO:0002433_2	abs(GO:0002433_1-GO:0002433_2)	GO:0002460_1+GO:0002460_2	GO:0001944_1+GO:0001944_2	abs(GO:0001913_1-GO:0001913_2)	abs(GO:0001913_1-GO:0001913_2)	abs(GO:0002252_1-GO:0002252_2)	abs(GO:0001934_1-GO:0001934_2)	abs(GO:0002237_1-GO:0002237_2)	abs(GO:0001932_1-GO:0001932_2)	GO:0001932_1+GO:0001932_2	GO:0001932_1+GO:0001932_2	GO:0001932_1+GO:0001932_2	abs(GO:0001932_1-GO:0001932_2)	GO:0002064_1+GO:0002064_2	GO:0001934_1+GO:0001934_2	GO:0002064_1+GO:0002064_2	GO:0002200_1+GO:0002200_2	abs(GO:0002064_1-GO:0002064_2)	GO:0001935_1+GO:0001935_2	abs(GO:0002250_1-GO:0002250_2)	GO:0001916_1+GO:0001916_2	GO:0001914_1+GO:0001914_2	GO:0001934_1+GO:0001934_2	GO:0001934_1+GO:0001934_2	GO:0002443_1+GO:0002443_2	abs(GO:0001934_1-GO:0001934_2)	GO:0002443_1+GO:0002443_2	GO:0002064_1+GO:0002064_2	abs(GO:0002200_1-GO:0002200_2)	GO:0001944_1+GO:0001944_2	abs(GO:0001944_1-GO:0001944_2)	GO:0002250_1+GO:0002250_2	abs(GO:0001916_1-GO:0001916_2)	GO:0001932_1+GO:0001932_2	abs(GO:0001916_1-GO:0001916_2)	GO:0001916_1+GO:0001916_2	GO:0001932_1+GO:0001932_2	GO:0002064_1+GO:0002064_2	GO:0001910_1+GO:0001910_2	abs(GO:0002376_1-GO:0002376_2)	GO:0001932_1+GO:0001932_2	abs(GO:0002252_1-GO:0002252_2)
abs(GO:0002460_1-GO:0002460_2)	GO:0002460_1+GO:0002460_2	GO:0002683_1+GO:0002683_2	GO:0002456_1+GO:0002456_2	GO:0002682_1+GO:0002682_2	abs(GO:0002456_1-GO:0002456_2)	GO:0002694_1+GO:0002694_2	GO:0002443_1+GO:0002443_2	GO:0002440_1+GO:0002440_2	abs(GO:0002460_1-GO:0002460_2)	abs(GO:0001944_1-GO:0001944_2)	GO:0001914_1+GO:0001914_2	GO:0001914_1+GO:0001914_2	GO:0002253_1+GO:0002253_2	GO:0001944_1+GO:0001944_2	abs(GO:0002250_1-GO:0002250_2)	GO:0001934_1+GO:0001934_2	abs(GO:0001932_1-GO:0001932_2)	abs(GO:0001932_1-GO:0001932_2)	abs(GO:0001932_1-GO:0001932_2)	GO:0001934_1+GO:0001934_2	GO:0002200_1+GO:0002200_2	abs(GO:0001934_1-GO:0001934_2)	GO:0002200_1+GO:0002200_2	GO:0002237_1+GO:0002237_2	GO:0002200_1+GO:0002200_2	GO:0002064_1+GO:0002064_2	GO:0002252_1+GO:0002252_2	abs(GO:0001916_1-GO:0001916_2)	abs(GO:0001914_1-GO:0001914_2)	abs(GO:0001934_1-GO:0001934_2)	abs(GO:0001934_1-GO:0001934_2)	GO:0002449_1+GO:0002449_2	GO:0001944_1+GO:0001944_2	abs(GO:0002443_1-GO:0002443_2)	GO:0002200_1+GO:0002200_2	GO:0002237_1+GO:0002237_2	abs(GO:0001944_1-GO:0001944_2)	GO:0002064_1+GO:0002064_2	abs(GO:0002250_1-GO:0002250_2)	GO:0001932_1+GO:0001932_2	abs(GO:0001932_1-GO:0001932_2)	GO:0001932_1+GO:0001932_2	abs(GO:0001916_1-GO:0001916_2)	abs(GO:0001932_1-GO:0001932_2)	abs(GO:0002064_1-GO:0002064_2)	abs(GO:0001910_1-GO:0001910_2)	GO:0002431_1+GO:0002431_2	abs(GO:0001932_1-GO:0001932_2)	GO:0002253_1+GO:0002253_2
GO:0002474_1+GO:0002474_2	abs(GO:0002460_1-GO:0002460_2)	abs(GO:0002683_1-GO:0002683_2)	abs(GO:0002456_1-GO:0002456_2)	abs(GO:0002682_1-GO:0002682_2)	GO:0002460_1+GO:0002460_2	GO:0002697_1+GO:0002697_2	GO:0002449_1+GO:0002449_2	GO:0002443_1+GO:0002443_2	GO:0002478_1+GO:0002478_2	GO:0002009_1+GO:0002009_2	abs(GO:0001914_1-GO:0001914_2)	abs(GO:0001914_1-GO:0001914_2)	abs(GO:0002253_1-GO:0002253_2)	GO:0002009_1+GO:0002009_2	GO:0002252_1+GO:0002252_2	abs(GO:0001934_1-GO:0001934_2)	GO:0001934_1+GO:0001934_2	GO:0001934_1+GO:0001934_2	GO:0001934_1+GO:0001934_2	abs(GO:0001934_1-GO:0001934_2)	abs(GO:0002200_1-GO:0002200_2)	GO:0001944_1+GO:0001944_2	GO:0002237_1+GO:0002237_2	abs(GO:0002250_1-GO:0002250_2)	abs(GO:0002200_1-GO:0002200_2)	abs(GO:0002064_1-GO:0002064_2)	abs(GO:0002252_1-GO:0002252_2)	GO:0001932_1+GO:0001932_2	GO:0001916_1+GO:0001916_2	GO:0001944_1+GO:0001944_2	GO:0002064_1+GO:0002064_2	abs(GO:0002449_1-GO:0002449_2)	abs(GO:0001944_1-GO:0001944_2)	GO:0002449_1+GO:0002449_2	GO:0002221_1+GO:0002221_2	abs(GO:0002237_1-GO:0002237_2)	GO:0002009_1+GO:0002009_2	GO:0002200_1+GO:0002200_2	GO:0002252_1+GO:0002252_2	abs(GO:0001932_1-GO:0001932_2)	GO:0001934_1+GO:0001934_2	abs(GO:0001932_1-GO:0001932_2)	GO:0001932_1+GO:0001932_2	GO:0001934_1+GO:0001934_2	GO:0002237_1+GO:0002237_2	GO:0001912_1+GO:0001912_2	GO:0002433_1+GO:0002433_2	GO:0001934_1+GO:0001934_2	abs(GO:0002253_1-GO:0002253_2)
abs(GO:0002474_1-GO:0002474_2)	GO:0002474_1+GO:0002474_2	GO:0002684_1+GO:0002684_2	GO:0002460_1+GO:0002460_2	GO:0002683_1+GO:0002683_2	abs(GO:0002460_1-GO:0002460_2)	abs(GO:0002697_1-GO:0002697_2)	abs(GO:0002449_1-GO:0002449_2)	abs(GO:0002443_1-GO:0002443_2)	GO:0002479_1+GO:0002479_2	abs(GO:0002009_1-GO:0002009_2)	GO:0001916_1+GO:0001916_2	GO:0001916_1+GO:0001916_2	GO:0002376_1+GO:0002376_2	abs(GO:0002200_1-GO:0002200_2)	abs(GO:0002252_1-GO:0002252_2)	GO:0001944_1+GO:0001944_2	abs(GO:0001934_1-GO:0001934_2)	abs(GO:0001934_1-GO:0001934_2)	abs(GO:0001934_1-GO:0001934_2)	GO:0002009_1+GO:0002009_2	GO:0002204_1+GO:0002204_2	abs(GO:0001944_1-GO:0001944_2)	abs(GO:0002237_1-GO:0002237_2)	GO:0002252_1+GO:0002252_2	GO:0002237_1+GO:0002237_2	abs(GO:0002208_1-GO:0002208_2)	GO:0002253_1+GO:0002253_2	abs(GO:0001932_1-GO:0001932_2)	abs(GO:0001916_1-GO:0001916_2)	GO:0002009_1+GO:0002009_2	GO:0002200_1+GO:0002200_2	GO:0002456_1+GO:0002456_2	abs(GO:0002009_1-GO:0002009_2)	abs(GO:0002449_1-GO:0002449_2)	GO:0002237_1+GO:0002237_2	GO:0002250_1+GO:0002250_2	GO:0002064_1+GO:0002064_2	GO:0002208_1+GO:0002208_2	abs(GO:0002252_1-GO:0002252_2)	GO:0001934_1+GO:0001934_2	abs(GO:0001934_1-GO:0001934_2)	GO:0001934_1+GO:0001934_2	abs(GO:0001932_1-GO:0001932_2)	abs(GO:0001934_1-GO:0001934_2)	abs(GO:0002237_1-GO:0002237_2)	abs(GO:0001912_1-GO:0001912_2)	abs(GO:0002433_1-GO:0002433_2)	abs(GO:0001934_1-GO:0001934_2)	GO:0002376_1+GO:0002376_2
GO:0002478_1+GO:0002478_2	GO:0002478_1+GO:0002478_2	abs(GO:0002684_1-GO:0002684_2)	abs(GO:0002460_1-GO:0002460_2)	abs(GO:0002683_1-GO:0002683_2)	GO:0002474_1+GO:0002474_2	GO:0002699_1+GO:0002699_2	GO:0002456_1+GO:0002456_2	GO:0002449_1+GO:0002449_2	abs(GO:0002562_1-GO:0002562_2)	GO:0002064_1+GO:0002064_2	abs(GO:0001916_1-GO:0001916_2)	abs(GO:0001916_1-GO:0001916_2)	abs(GO:0002376_1-GO:0002376_2)	GO:0002208_1+GO:0002208_2	GO:0002253_1+GO:0002253_2	GO:0002009_1+GO:0002009_2	GO:0001944_1+GO:0001944_2	abs(GO:0001944_1-GO:0001944_2)	GO:0001944_1+GO:0001944_2	GO:0002064_1+GO:0002064_2	abs(GO:0002204_1-GO:0002204_2)	GO:0002009_1+GO:0002009_2	abs(GO:0002250_1-GO:0002250_2)	abs(GO:0002252_1-GO:0002252_2)	abs(GO:0002237_1-GO:0002237_2)	GO:0002237_1+GO:0002237_2	abs(GO:0002253_1-GO:0002253_2)	GO:0001934_1+GO:0001934_2	GO:0001932_1+GO:0001932_2	GO:0002064_1+GO:0002064_2	abs(GO:0002237_1-GO:0002237_2)	abs(GO:0002456_1-GO:0002456_2)	GO:0002064_1+GO:0002064_2	GO:0002456_1+GO:0002456_2	abs(GO:0002237_1-GO:0002237_2)	abs(GO:0002250_1-GO:0002250_2)	GO:0002200_1+GO:0002200_2	GO:0002224_1+GO:0002224_2	GO:0002253_1+GO:0002253_2	abs(GO:0001934_1-GO:0001934_2)	GO:0001944_1+GO:0001944_2	abs(GO:0001934_1-GO:0001934_2)	GO:0001934_1+GO:0001934_2	GO:0001944_1+GO:0001944_2	abs(GO:0002250_1-GO:0002250_2)	GO:0001913_1+GO:0001913_2	GO:0002443_1+GO:0002443_2	GO:0001944_1+GO:0001944_2	abs(GO:0002376_1-GO:0002376_2)
GO:0002479_1+GO:0002479_2	GO:0002479_1+GO:0002479_2	abs(GO:0002685_1-GO:0002685_2)	GO:0002474_1+GO:0002474_2	GO:0002684_1+GO:0002684_2	GO:0002478_1+GO:0002478_2	GO:0002757_1+GO:0002757_2	abs(GO:0002456_1-GO:0002456_2)	abs(GO:0002449_1-GO:0002449_2)	GO:0002682_1+GO:0002682_2	GO:0002200_1+GO:0002200_2	GO:0001932_1+GO:0001932_2	GO:0001932_1+GO:0001932_2	GO:0002381_1+GO:0002381_2	GO:0002221_1+GO:0002221_2	abs(GO:0002253_1-GO:0002253_2)	GO:0002200_1+GO:0002200_2	GO:0002200_1+GO:0002200_2	abs(GO:0001974_1-GO:0001974_2)	abs(GO:0001944_1-GO:0001944_2)	abs(GO:0002064_1-GO:0002064_2)	GO:0002237_1+GO:0002237_2	abs(GO:0002064_1-GO:0002064_2)	GO:0002252_1+GO:0002252_2	GO:0002253_1+GO:0002253_2	GO:0002252_1+GO:0002252_2	abs(GO:0002237_1-GO:0002237_2)	GO:0002376_1+GO:0002376_2	abs(GO:0001934_1-GO:0001934_2)	abs(GO:0001932_1-GO:0001932_2)	abs(GO:0002064_1-GO:0002064_2)	GO:0002250_1+GO:0002250_2	GO:0002460_1+GO:0002460_2	abs(GO:0002200_1-GO:0002200_2)	abs(GO:0002456_1-GO:0002456_2)	GO:0002250_1+GO:0002250_2	GO:0002252_1+GO:0002252_2	abs(GO:0002200_1-GO:0002200_2)	GO:0002237_1+GO:0002237_2	abs(GO:0002253_1-GO:0002253_2)	GO:0001944_1+GO:0001944_2	abs(GO:0001944_1-GO:0001944_2)	GO:0001944_1+GO:0001944_2	abs(GO:0001934_1-GO:0001934_2)	GO:0002200_1+GO:0002200_2	GO:0002252_1+GO:0002252_2	abs(GO:0001913_1-GO:0001913_2)	abs(GO:0002443_1-GO:0002443_2)	GO:0002064_1+GO:0002064_2	GO:0002433_1+GO:0002433_2
GO:0002520_1+GO:0002520_2	abs(GO:0002479_1-GO:0002479_2)	GO:0002694_1+GO:0002694_2	GO:0002479_1+GO:0002479_2	abs(GO:0002684_1-GO:0002684_2)	GO:0002479_1+GO:0002479_2	abs(GO:0002757_1-GO:0002757_2)	GO:0002460_1+GO:0002460_2	GO:0002456_1+GO:0002456_2	abs(GO:0002682_1-GO:0002682_2)	GO:0002204_1+GO:0002204_2	abs(GO:0001932_1-GO:0001932_2)	abs(GO:0001932_1-GO:0001932_2)	abs(GO:0002381_1-GO:0002381_2)	GO:0002237_1+GO:0002237_2	GO:0002376_1+GO:0002376_2	GO:0002204_1+GO:0002204_2	GO:0002218_1+GO:0002218_2	GO:0002064_1+GO:0002064_2	GO:0002064_1+GO:0002064_2	GO:0002200_1+GO:0002200_2	abs(GO:0002250_1-GO:0002250_2)	GO:0002200_1+GO:0002200_2	abs(GO:0002252_1-GO:0002252_2)	abs(GO:0002253_1-GO:0002253_2)	abs(GO:0002252_1-GO:0002252_2)	GO:0002252_1+GO:0002252_2	abs(GO:0002376_1-GO:0002376_2)	abs(GO:0001944_1-GO:0001944_2)	abs(GO:0001933_1-GO:0001933_2)	GO:0002200_1+GO:0002200_2	GO:0002252_1+GO:0002252_2	abs(GO:0002460_1-GO:0002460_2)	GO:0002237_1+GO:0002237_2	GO:0002460_1+GO:0002460_2	abs(GO:0002250_1-GO:0002250_2)	abs(GO:0002252_1-GO:0002252_2)	GO:0002204_1+GO:0002204_2	abs(GO:0002237_1-GO:0002237_2)	GO:0002376_1+GO:0002376_2	GO:0002009_1+GO:0002009_2	GO:0002064_1+GO:0002064_2	abs(GO:0001944_1-GO:0001944_2)	GO:0001944_1+GO:0001944_2	abs(GO:0002237_1-GO:0002237_2)	abs(GO:0002252_1-GO:0002252_2)	GO:0001914_1+GO:0001914_2	GO:0002449_1+GO:0002449_2	GO:0002200_1+GO:0002200_2	GO:0002443_1+GO:0002443_2
abs(GO:0002526_1-GO:0002526_2)	GO:0002520_1+GO:0002520_2	GO:0002697_1+GO:0002697_2	GO:0002520_1+GO:0002520_2	abs(GO:0002685_1-GO:0002685_2)	GO:0002562_1+GO:0002562_2	GO:0002764_1+GO:0002764_2	abs(GO:0002460_1-GO:0002460_2)	abs(GO:0002456_1-GO:0002456_2)	GO:0002683_1+GO:0002683_2	abs(GO:0002237_1-GO:0002237_2)	GO:0001934_1+GO:0001934_2	GO:0001934_1+GO:0001934_2	abs(GO:0002424_1-GO:0002424_2)	abs(GO:0002237_1-GO:0002237_2)	abs(GO:0002376_1-GO:0002376_2)	GO:0002221_1+GO:0002221_2	GO:0002237_1+GO:0002237_2	GO:0002237_1+GO:0002237_2	GO:0002237_1+GO:0002237_2	GO:0002237_1+GO:0002237_2	GO:0002252_1+GO:0002252_2	GO:0002237_1+GO:0002237_2	GO:0002253_1+GO:0002253_2	GO:0002376_1+GO:0002376_2	GO:0002253_1+GO:0002253_2	abs(GO:0002252_1-GO:0002252_2)	GO:0002431_1+GO:0002431_2	GO:0002064_1+GO:0002064_2	GO:0001934_1+GO:0001934_2	GO:0002237_1+GO:0002237_2	abs(GO:0002252_1-GO:0002252_2)	GO:0002474_1+GO:0002474_2	abs(GO:0002237_1-GO:0002237_2)	abs(GO:0002460_1-GO:0002460_2)	GO:0002252_1+GO:0002252_2	GO:0002253_1+GO:0002253_2	GO:0002237_1+GO:0002237_2	GO:0002252_1+GO:0002252_2	abs(GO:0002376_1-GO:0002376_2)	GO:0002064_1+GO:0002064_2	abs(GO:0002064_1-GO:0002064_2)	abs(GO:0002009_1-GO:0002009_2)	GO:0002009_1+GO:0002009_2	abs(GO:0002250_1-GO:0002250_2)	GO:0002253_1+GO:0002253_2	abs(GO:0001914_1-GO:0001914_2)	abs(GO:0002449_1-GO:0002449_2)	GO:0002237_1+GO:0002237_2	abs(GO:0002443_1-GO:0002443_2)
GO:0002562_1+GO:0002562_2	GO:0002521_1+GO:0002521_2	abs(GO:0002697_1-GO:0002697_2)	GO:0002562_1+GO:0002562_2	GO:0002694_1+GO:0002694_2	GO:0002576_1+GO:0002576_2	abs(GO:0002764_1-GO:0002764_2)	GO:0002474_1+GO:0002474_2	GO:0002460_1+GO:0002460_2	abs(GO:0002683_1-GO:0002683_2)	abs(GO:0002250_1-GO:0002250_2)	abs(GO:0001934_1-GO:0001934_2)	abs(GO:0001934_1-GO:0001934_2)	GO:0002433_1+GO:0002433_2	GO:0002252_1+GO:0002252_2	GO:0002381_1+GO:0002381_2	GO:0002224_1+GO:0002224_2	abs(GO:0002237_1-GO:0002237_2)	abs(GO:0002237_1-GO:0002237_2)	abs(GO:0002237_1-GO:0002237_2)	abs(GO:0002237_1-GO:0002237_2)	abs(GO:0002252_1-GO:0002252_2)	abs(GO:0002237_1-GO:0002237_2)	abs(GO:0002253_1-GO:0002253_2)	abs(GO:0002376_1-GO:0002376_2)	GO:0002376_1+GO:0002376_2	GO:0002253_1+GO:0002253_2	GO:0002443_1+GO:0002443_2	GO:0002200_1+GO:0002200_2	abs(GO:0001934_1-GO:0001934_2)	abs(GO:0002237_1-GO:0002237_2)	GO:0002253_1+GO:0002253_2	GO:0002479_1+GO:0002479_2	GO:0002250_1+GO:0002250_2	GO:0002474_1+GO:0002474_2	abs(GO:0002252_1-GO:0002252_2)	abs(GO:0002253_1-GO:0002253_2)	abs(GO:0002237_1-GO:0002237_2)	abs(GO:0002252_1-GO:0002252_2)	GO:0002433_1+GO:0002433_2	abs(GO:0002064_1-GO:0002064_2)	GO:0002200_1+GO:0002200_2	GO:0002064_1+GO:0002064_2	abs(GO:0002009_1-GO:0002009_2)	GO:0002252_1+GO:0002252_2	abs(GO:0002253_1-GO:0002253_2)	GO:0001916_1+GO:0001916_2	GO:0002456_1+GO:0002456_2	abs(GO:0002237_1-GO:0002237_2)	GO:0002449_1+GO:0002449_2
abs(GO:0002562_1-GO:0002562_2)	GO:0002526_1+GO:0002526_2	abs(GO:0002699_1-GO:0002699_2)	abs(GO:0002562_1-GO:0002562_2)	GO:0002697_1+GO:0002697_2	abs(GO:0002576_1-GO:0002576_2)	GO:0002768_1+GO:0002768_2	GO:0002478_1+GO:0002478_2	abs(GO:0002460_1-GO:0002460_2)	GO:0002684_1+GO:0002684_2	GO:0002252_1+GO:0002252_2	GO:0001944_1+GO:0001944_2	GO:0001944_1+GO:0001944_2	GO:0002440_1+GO:0002440_2	abs(GO:0002252_1-GO:0002252_2)	GO:0002443_1+GO:0002443_2	abs(GO:0002237_1-GO:0002237_2)	abs(GO:0002250_1-GO:0002250_2)	GO:0002250_1+GO:0002250_2	abs(GO:0002250_1-GO:0002250_2)	GO:0002252_1+GO:0002252_2	GO:0002253_1+GO:0002253_2	abs(GO:0002250_1-GO:0002250_2)	GO:0002376_1+GO:0002376_2	GO:0002431_1+GO:0002431_2	abs(GO:0002376_1-GO:0002376_2)	abs(GO:0002253_1-GO:0002253_2)	abs(GO:0002443_1-GO:0002443_2)	abs(GO:0002200_1-GO:0002200_2)	GO:0001944_1+GO:0001944_2	GO:0002250_1+GO:0002250_2	abs(GO:0002253_1-GO:0002253_2)	GO:0002483_1+GO:0002483_2	GO:0002252_1+GO:0002252_2	GO:0002479_1+GO:0002479_2	GO:0002253_1+GO:0002253_2	GO:0002376_1+GO:0002376_2	abs(GO:0002250_1-GO:0002250_2)	GO:0002253_1+GO:0002253_2	GO:0002443_1+GO:0002443_2	GO:0002200_1+GO:0002200_2	GO:0002218_1+GO:0002218_2	GO:0002200_1+GO:0002200_2	GO:0002064_1+GO:0002064_2	abs(GO:0002252_1-GO:0002252_2)	GO:0002376_1+GO:0002376_2	abs(GO:0001916_1-GO:0001916_2)	abs(GO:0002456_1-GO:0002456_2)	GO:0002250_1+GO:0002250_2	abs(GO:0002449_1-GO:0002449_2)
GO:0002682_1+GO:0002682_2	GO:0002562_1+GO:0002562_2	abs(GO:0002706_1-GO:0002706_2)	abs(GO:0002576_1-GO:0002576_2)	abs(GO:0002697_1-GO:0002697_2)	GO:0002682_1+GO:0002682_2	abs(GO:0002768_1-GO:0002768_2)	GO:0002479_1+GO:0002479_2	GO:0002474_1+GO:0002474_2	abs(GO:0002684_1-GO:0002684_2)	abs(GO:0002252_1-GO:0002252_2)	abs(GO:0001944_1-GO:0001944_2)	abs(GO:0001944_1-GO:0001944_2)	GO:0002443_1+GO:0002443_2	GO:0002253_1+GO:0002253_2	abs(GO:0002443_1-GO:0002443_2)	GO:0002250_1+GO:0002250_2	GO:0002252_1+GO:0002252_2	GO:0002252_1+GO:0002252_2	GO:0002252_1+GO:0002252_2	abs(GO:0002252_1-GO:0002252_2)	abs(GO:0002253_1-GO:0002253_2)	GO:0002252_1+GO:0002252_2	abs(GO:0002376_1-GO:0002376_2)	GO:0002433_1+GO:0002433_2	GO:0002431_1+GO:0002431_2	GO:0002376_1+GO:0002376_2	GO:0002449_1+GO:0002449_2	abs(GO:0002204_1-GO:0002204_2)	abs(GO:0001944_1-GO:0001944_2)	abs(GO:0002250_1-GO:0002250_2)	GO:0002376_1+GO:0002376_2	abs(GO:0002483_1-GO:0002483_2)	abs(GO:0002252_1-GO:0002252_2)	GO:0002483_1+GO:0002483_2	abs(GO:0002253_1-GO:0002253_2)	abs(GO:0002376_1-GO:0002376_2)	GO:0002252_1+GO:0002252_2	abs(GO:0002253_1-GO:0002253_2)	abs(GO:0002443_1-GO:0002443_2)	GO:0002218_1+GO:0002218_2	GO:0002221_1+GO:0002221_2	abs(GO:0002200_1-GO:0002200_2)	GO:0002200_1+GO:0002200_2	GO:0002253_1+GO:0002253_2	abs(GO:0002376_1-GO:0002376_2)	GO:0001932_1+GO:0001932_2	GO:0002460_1+GO:0002460_2	abs(GO:0002250_1-GO:0002250_2)	GO:0002456_1+GO:0002456_2
abs(GO:0002682_1-GO:0002682_2)	abs(GO:0002562_1-GO:0002562_2)	GO:0002757_1+GO:0002757_2	GO:0002682_1+GO:0002682_2	GO:0002703_1+GO:0002703_2	abs(GO:0002682_1-GO:0002682_2)	abs(GO:0002824_1-GO:0002824_2)	GO:0002520_1+GO:0002520_2	GO:0002478_1+GO:0002478_2	GO:0002685_1+GO:0002685_2	GO:0002253_1+GO:0002253_2	GO:0002009_1+GO:0002009_2	abs(GO:0002064_1-GO:0002064_2)	abs(GO:0002443_1-GO:0002443_2)	abs(GO:0002253_1-GO:0002253_2)	GO:0002449_1+GO:0002449_2	GO:0002252_1+GO:0002252_2	abs(GO:0002252_1-GO:0002252_2)	abs(GO:0002252_1-GO:0002252_2)	abs(GO:0002252_1-GO:0002252_2)	GO:0002253_1+GO:0002253_2	GO:0002376_1+GO:0002376_2	abs(GO:0002252_1-GO:0002252_2)	GO:0002431_1+GO:0002431_2	abs(GO:0002433_1-GO:0002433_2)	GO:0002433_1+GO:0002433_2	abs(GO:0002376_1-GO:0002376_2)	abs(GO:0002449_1-GO:0002449_2)	abs(GO:0002208_1-GO:0002208_2)	GO:0002064_1+GO:0002064_2	GO:0002252_1+GO:0002252_2	abs(GO:0002376_1-GO:0002376_2)	GO:0002520_1+GO:0002520_2	GO:0002253_1+GO:0002253_2	abs(GO:0002483_1-GO:0002483_2)	GO:0002376_1+GO:0002376_2	GO:0002433_1+GO:0002433_2	abs(GO:0002252_1-GO:0002252_2)	GO:0002376_1+GO:0002376_2	GO:0002449_1+GO:0002449_2	GO:0002237_1+GO:0002237_2	GO:0002224_1+GO:0002224_2	GO:0002221_1+GO:0002221_2	GO:0002218_1+GO:0002218_2	abs(GO:0002253_1-GO:0002253_2)	GO:0002443_1+GO:0002443_2	abs(GO:0001932_1-GO:0001932_2)	abs(GO:0002460_1-GO:0002460_2)	GO:0002252_1+GO:0002252_2	abs(GO:0002456_1-GO:0002456_2)
GO:0002683_1+GO:0002683_2	GO:0002682_1+GO:0002682_2	abs(GO:0002757_1-GO:0002757_2)	abs(GO:0002682_1-GO:0002682_2)	GO:0002757_1+GO:0002757_2	GO:0002683_1+GO:0002683_2	GO:0003002_1+GO:0003002_2	abs(GO:0002520_1-GO:0002520_2)	GO:0002479_1+GO:0002479_2	abs(GO:0002685_1-GO:0002685_2)	abs(GO:0002253_1-GO:0002253_2)	GO:0002064_1+GO:0002064_2	abs(GO:0002200_1-GO:0002200_2)	GO:0002449_1+GO:0002449_2	GO:0002376_1+GO:0002376_2	abs(GO:0002449_1-GO:0002449_2)	abs(GO:0002252_1-GO:0002252_2)	GO:0002253_1+GO:0002253_2	GO:0002253_1+GO:0002253_2	GO:0002253_1+GO:0002253_2	abs(GO:0002253_1-GO:0002253_2)	abs(GO:0002376_1-GO:0002376_2)	GO:0002253_1+GO:0002253_2	abs(GO:0002431_1-GO:0002431_2)	GO:0002443_1+GO:0002443_2	abs(GO:0002433_1-GO:0002433_2)	GO:0002377_1+GO:0002377_2	GO:0002456_1+GO:0002456_2	GO:0002237_1+GO:0002237_2	abs(GO:0002064_1-GO:0002064_2)	abs(GO:0002252_1-GO:0002252_2)	GO:0002431_1+GO:0002431_2	GO:0002521_1+GO:0002521_2	abs(GO:0002253_1-GO:0002253_2)	GO:0002520_1+GO:0002520_2	abs(GO:0002376_1-GO:0002376_2)	abs(GO:0002433_1-GO:0002433_2)	GO:0002253_1+GO:0002253_2	abs(GO:0002376_1-GO:0002376_2)	abs(GO:0002449_1-GO:0002449_2)	abs(GO:0002237_1-GO:0002237_2)	abs(GO:0002224_1-GO:0002224_2)	GO:0002224_1+GO:0002224_2	GO:0002237_1+GO:0002237_2	GO:0002376_1+GO:0002376_2	abs(GO:0002443_1-GO:0002443_2)	GO:0001934_1+GO:0001934_2	GO:0002474_1+GO:0002474_2	abs(GO:0002252_1-GO:0002252_2)	GO:0002460_1+GO:0002460_2
abs(GO:0002683_1-GO:0002683_2)	abs(GO:0002682_1-GO:0002682_2)	abs(GO:0002758_1-GO:0002758_2)	GO:0002683_1+GO:0002683_2	abs(GO:0002757_1-GO:0002757_2)	abs(GO:0002683_1-GO:0002683_2)	abs(GO:0003002_1-GO:0003002_2)	abs(GO:0002562_1-GO:0002562_2)	GO:0002520_1+GO:0002520_2	GO:0002694_1+GO:0002694_2	GO:0002376_1+GO:0002376_2	abs(GO:0002064_1-GO:0002064_2)	GO:0002237_1+GO:0002237_2	abs(GO:0002449_1-GO:0002449_2)	abs(GO:0002376_1-GO:0002376_2)	GO:0002456_1+GO:0002456_2	GO:0002253_1+GO:0002253_2	abs(GO:0002253_1-GO:0002253_2)	abs(GO:0002253_1-GO:0002253_2)	GO:0002376_1+GO:0002376_2	GO:0002376_1+GO:0002376_2	GO:0002381_1+GO:0002381_2	abs(GO:0002253_1-GO:0002253_2)	GO:0002433_1+GO:0002433_2	abs(GO:0002443_1-GO:0002443_2)	GO:0002443_1+GO:0002443_2	GO:0002381_1+GO:0002381_2	abs(GO:0002456_1-GO:0002456_2)	abs(GO:0002237_1-GO:0002237_2)	GO:0002200_1+GO:0002200_2	GO:0002253_1+GO:0002253_2	GO:0002433_1+GO:0002433_2	GO:0002526_1+GO:0002526_2	GO:0002376_1+GO:0002376_2	GO:0002562_1+GO:0002562_2	GO:0002431_1+GO:0002431_2	GO:0002443_1+GO:0002443_2	GO:0002376_1+GO:0002376_2	GO:0002431_1+GO:0002431_2	GO:0002456_1+GO:0002456_2	abs(GO:0002250_1-GO:0002250_2)	GO:0002237_1+GO:0002237_2	abs(GO:0002224_1-GO:0002224_2)	abs(GO:0002237_1-GO:0002237_2)	abs(GO:0002376_1-GO:0002376_2)	GO:0002449_1+GO:0002449_2	abs(GO:0001934_1-GO:0001934_2)	abs(GO:0002474_1-GO:0002474_2)	GO:0002253_1+GO:0002253_2	abs(GO:0002460_1-GO:0002460_2)
GO:0002684_1+GO:0002684_2	GO:0002683_1+GO:0002683_2	GO:0002764_1+GO:0002764_2	abs(GO:0002683_1-GO:0002683_2)	GO:0002764_1+GO:0002764_2	GO:0002684_1+GO:0002684_2	GO:0003008_1+GO:0003008_2	GO:0002576_1+GO:0002576_2	abs(GO:0002520_1-GO:0002520_2)	abs(GO:0002694_1-GO:0002694_2)	abs(GO:0002376_1-GO:0002376_2)	abs(GO:0002200_1-GO:0002200_2)	abs(GO:0002237_1-GO:0002237_2)	GO:0002456_1+GO:0002456_2	GO:0002381_1+GO:0002381_2	abs(GO:0002456_1-GO:0002456_2)	GO:0002376_1+GO:0002376_2	GO:0002376_1+GO:0002376_2	GO:0002376_1+GO:0002376_2	abs(GO:0002376_1-GO:0002376_2)	abs(GO:0002376_1-GO:0002376_2)	GO:0002431_1+GO:0002431_2	abs(GO:0002312_1-GO:0002312_2)	abs(GO:0002433_1-GO:0002433_2)	GO:0002449_1+GO:0002449_2	abs(GO:0002443_1-GO:0002443_2)	GO:0002431_1+GO:0002431_2	GO:0002460_1+GO:0002460_2	GO:0002250_1+GO:0002250_2	GO:0002218_1+GO:0002218_2	abs(GO:0002253_1-GO:0002253_2)	abs(GO:0002433_1-GO:0002433_2)	GO:0002562_1+GO:0002562_2	abs(GO:0002376_1-GO:0002376_2)	GO:0002576_1+GO:0002576_2	GO:0002443_1+GO:0002443_2	abs(GO:0002443_1-GO:0002443_2)	abs(GO:0002376_1-GO:0002376_2)	GO:0002433_1+GO:0002433_2	abs(GO:0002456_1-GO:0002456_2)	GO:0002252_1+GO:0002252_2	abs(GO:0002237_1-GO:0002237_2)	GO:0002237_1+GO:0002237_2	GO:0002252_1+GO:0002252_2	GO:0002431_1+GO:0002431_2	abs(GO:0002449_1-GO:0002449_2)	GO:0002064_1+GO:0002064_2	GO:0002478_1+GO:0002478_2	abs(GO:0002253_1-GO:0002253_2)	GO:0002474_1+GO:0002474_2
abs(GO:0002684_1-GO:0002684_2)	abs(GO:0002683_1-GO:0002683_2)	abs(GO:0002764_1-GO:0002764_2)	GO:0002684_1+GO:0002684_2	abs(GO:0002764_1-GO:0002764_2)	abs(GO:0002684_1-GO:0002684_2)	abs(GO:0003008_1-GO:0003008_2)	abs(GO:0002576_1-GO:0002576_2)	GO:0002562_1+GO:0002562_2	GO:0002696_1+GO:0002696_2	GO:0002381_1+GO:0002381_2	GO:0002218_1+GO:0002218_2	abs(GO:0002250_1-GO:0002250_2)	abs(GO:0002456_1-GO:0002456_2)	abs(GO:0002381_1-GO:0002381_2)	GO:0002460_1+GO:0002460_2	abs(GO:0002376_1-GO:0002376_2)	abs(GO:0002376_1-GO:0002376_2)	abs(GO:0002376_1-GO:0002376_2)	GO:0002431_1+GO:0002431_2	GO:0002431_1+GO:0002431_2	abs(GO:0002431_1-GO:0002431_2)	GO:0002376_1+GO:0002376_2	GO:0002443_1+GO:0002443_2	abs(GO:0002449_1-GO:0002449_2)	GO:0002449_1+GO:0002449_2	GO:0002433_1+GO:0002433_2	abs(GO:0002460_1-GO:0002460_2)	abs(GO:0002250_1-GO:0002250_2)	GO:0002237_1+GO:0002237_2	GO:0002376_1+GO:0002376_2	abs(GO:0002443_1-GO:0002443_2)	abs(GO:0002562_1-GO:0002562_2)	GO:0002381_1+GO:0002381_2	GO:0002682_1+GO:0002682_2	abs(GO:0002443_1-GO:0002443_2)	GO:0002449_1+GO:0002449_2	abs(GO:0002381_1-GO:0002381_2)	GO:0002443_1+GO:0002443_2	GO:0002460_1+GO:0002460_2	abs(GO:0002252_1-GO:0002252_2)	GO:0002250_1+GO:0002250_2	abs(GO:0002237_1-GO:0002237_2)	abs(GO:0002252_1-GO:0002252_2)	GO:0002443_1+GO:0002443_2	GO:0002456_1+GO:0002456_2	abs(GO:0002064_1-GO:0002064_2)	GO:0002479_1+GO:0002479_2	GO:0002376_1+GO:0002376_2	abs(GO:0002474_1-GO:0002474_2)
GO:0002685_1+GO:0002685_2	GO:0002684_1+GO:0002684_2	GO:0002768_1+GO:0002768_2	abs(GO:0002684_1-GO:0002684_2)	GO:0002768_1+GO:0002768_2	abs(GO:0002685_1-GO:0002685_2)	GO:0003012_1+GO:0003012_2	GO:0002682_1+GO:0002682_2	GO:0002576_1+GO:0002576_2	GO:0002697_1+GO:0002697_2	GO:0002429_1+GO:0002429_2	GO:0002237_1+GO:0002237_2	GO:0002252_1+GO:0002252_2	GO:0002460_1+GO:0002460_2	GO:0002431_1+GO:0002431_2	abs(GO:0002460_1-GO:0002460_2)	GO:0002381_1+GO:0002381_2	GO:0002443_1+GO:0002443_2	GO:0002431_1+GO:0002431_2	abs(GO:0002431_1-GO:0002431_2)	GO:0002433_1+GO:0002433_2	GO:0002433_1+GO:0002433_2	abs(GO:0002376_1-GO:0002376_2)	abs(GO:0002443_1-GO:0002443_2)	GO:0002456_1+GO:0002456_2	abs(GO:0002449_1-GO:0002449_2)	abs(GO:0002433_1-GO:0002433_2)	GO:0002474_1+GO:0002474_2	GO:0002252_1+GO:0002252_2	abs(GO:0002237_1-GO:0002237_2)	abs(GO:0002376_1-GO:0002376_2)	GO:0002449_1+GO:0002449_2	abs(GO:0002576_1-GO:0002576_2)	GO:0002431_1+GO:0002431_2	abs(GO:0002682_1-GO:0002682_2)	GO:0002449_1+GO:0002449_2	abs(GO:0002449_1-GO:0002449_2)	GO:0002431_1+GO:0002431_2	GO:0002449_1+GO:0002449_2	abs(GO:0002460_1-GO:0002460_2)	GO:0002253_1+GO:0002253_2	abs(GO:0002250_1-GO:0002250_2)	GO:0002252_1+GO:0002252_2	GO:0002253_1+GO:0002253_2	abs(GO:0002443_1-GO:0002443_2)	abs(GO:0002456_1-GO:0002456_2)	GO:0002200_1+GO:0002200_2	GO:0002483_1+GO:0002483_2	abs(GO:0002376_1-GO:0002376_2)	abs(GO:0002478_1-GO:0002478_2)
abs(GO:0002685_1-GO:0002685_2)	abs(GO:0002684_1-GO:0002684_2)	abs(GO:0002768_1-GO:0002768_2)	GO:0002685_1+GO:0002685_2	GO:0002790_1+GO:0002790_2	GO:0002697_1+GO:0002697_2	abs(GO:0003012_1-GO:0003012_2)	abs(GO:0002682_1-GO:0002682_2)	abs(GO:0002576_1-GO:0002576_2)	abs(GO:0002697_1-GO:0002697_2)	GO:0002431_1+GO:0002431_2	abs(GO:0002237_1-GO:0002237_2)	abs(GO:0002252_1-GO:0002252_2)	abs(GO:0002460_1-GO:0002460_2)	GO:0002443_1+GO:0002443_2	GO:0002474_1+GO:0002474_2	GO:0002429_1+GO:0002429_2	abs(GO:0002443_1-GO:0002443_2)	abs(GO:0002431_1-GO:0002431_2)	GO:0002433_1+GO:0002433_2	abs(GO:0002433_1-GO:0002433_2)	abs(GO:0002433_1-GO:0002433_2)	GO:0002429_1+GO:0002429_2	GO:0002449_1+GO:0002449_2	abs(GO:0002456_1-GO:0002456_2)	GO:0002456_1+GO:0002456_2	GO:0002443_1+GO:0002443_2	abs(GO:0002474_1-GO:0002474_2)	abs(GO:0002252_1-GO:0002252_2)	GO:0002250_1+GO:0002250_2	GO:0002381_1+GO:0002381_2	abs(GO:0002449_1-GO:0002449_2)	GO:0002682_1+GO:0002682_2	abs(GO:0002431_1-GO:0002431_2)	GO:0002683_1+GO:0002683_2	abs(GO:0002449_1-GO:0002449_2)	GO:0002456_1+GO:0002456_2	GO:0002433_1+GO:0002433_2	abs(GO:0002449_1-GO:0002449_2)	GO:0002474_1+GO:0002474_2	GO:0002376_1+GO:0002376_2	GO:0002252_1+GO:0002252_2	abs(GO:0002252_1-GO:0002252_2)	abs(GO:0002253_1-GO:0002253_2)	GO:0002449_1+GO:0002449_2	GO:0002460_1+GO:0002460_2	abs(GO:0002200_1-GO:0002200_2)	abs(GO:0002483_1-GO:0002483_2)	GO:0002431_1+GO:0002431_2	GO:0002479_1+GO:0002479_2
GO:0002688_1+GO:0002688_2	GO:0002685_1+GO:0002685_2	GO:0002790_1+GO:0002790_2	abs(GO:0002685_1-GO:0002685_2)	GO:0003008_1+GO:0003008_2	abs(GO:0002697_1-GO:0002697_2)	GO:0003013_1+GO:0003013_2	GO:0002683_1+GO:0002683_2	GO:0002682_1+GO:0002682_2	GO:0002757_1+GO:0002757_2	GO:0002443_1+GO:0002443_2	GO:0002250_1+GO:0002250_2	GO:0002253_1+GO:0002253_2	GO:0002474_1+GO:0002474_2	abs(GO:0002443_1-GO:0002443_2)	GO:0002479_1+GO:0002479_2	GO:0002431_1+GO:0002431_2	GO:0002449_1+GO:0002449_2	GO:0002433_1+GO:0002433_2	abs(GO:0002443_1-GO:0002443_2)	GO:0002443_1+GO:0002443_2	GO:0002440_1+GO:0002440_2	GO:0002431_1+GO:0002431_2	abs(GO:0002449_1-GO:0002449_2)	GO:0002460_1+GO:0002460_2	abs(GO:0002456_1-GO:0002456_2)	abs(GO:0002443_1-GO:0002443_2)	abs(GO:0002479_1-GO:0002479_2)	GO:0002253_1+GO:0002253_2	GO:0002252_1+GO:0002252_2	abs(GO:0002381_1-GO:0002381_2)	GO:0002456_1+GO:0002456_2	abs(GO:0002682_1-GO:0002682_2)	GO:0002433_1+GO:0002433_2	abs(GO:0002683_1-GO:0002683_2)	GO:0002456_1+GO:0002456_2	abs(GO:0002456_1-GO:0002456_2)	GO:0002443_1+GO:0002443_2	GO:0002456_1+GO:0002456_2	abs(GO:0002474_1-GO:0002474_2)	abs(GO:0002376_1-GO:0002376_2)	abs(GO:0002252_1-GO:0002252_2)	GO:0002253_1+GO:0002253_2	GO:0002376_1+GO:0002376_2	abs(GO:0002449_1-GO:0002449_2)	abs(GO:0002460_1-GO:0002460_2)	GO:0002237_1+GO:0002237_2	GO:0002576_1+GO:0002576_2	abs(GO:0002431_1-GO:0002431_2)	abs(GO:0002479_1-GO:0002479_2)
GO:0002694_1+GO:0002694_2	abs(GO:0002685_1-GO:0002685_2)	abs(GO:0003002_1-GO:0003002_2)	GO:0002688_1+GO:0002688_2	abs(GO:0003008_1-GO:0003008_2)	GO:0002757_1+GO:0002757_2	abs(GO:0003013_1-GO:0003013_2)	abs(GO:0002683_1-GO:0002683_2)	abs(GO:0002682_1-GO:0002682_2)	abs(GO:0002757_1-GO:0002757_2)	GO:0002449_1+GO:0002449_2	GO:0002252_1+GO:0002252_2	abs(GO:0002253_1-GO:0002253_2)	abs(GO:0002474_1-GO:0002474_2)	GO:0002449_1+GO:0002449_2	GO:0002483_1+GO:0002483_2	GO:0002433_1+GO:0002433_2	abs(GO:0002449_1-GO:0002449_2)	abs(GO:0002433_1-GO:0002433_2)	GO:0002449_1+GO:0002449_2	abs(GO:0002443_1-GO:0002443_2)	GO:0002443_1+GO:0002443_2	GO:0002433_1+GO:0002433_2	GO:0002456_1+GO:0002456_2	abs(GO:0002460_1-GO:0002460_2)	GO:0002460_1+GO:0002460_2	GO:0002449_1+GO:0002449_2	GO:0002483_1+GO:0002483_2	abs(GO:0002253_1-GO:0002253_2)	abs(GO:0002252_1-GO:0002252_2)	GO:0002443_1+GO:0002443_2	abs(GO:0002456_1-GO:0002456_2)	GO:0002683_1+GO:0002683_2	abs(GO:0002433_1-GO:0002433_2)	GO:0002684_1+GO:0002684_2	abs(GO:0002456_1-GO:0002456_2)	GO:0002460_1+GO:0002460_2	abs(GO:0002443_1-GO:0002443_2)	abs(GO:0002456_1-GO:0002456_2)	GO:0002478_1+GO:0002478_2	GO:0002381_1+GO:0002381_2	GO:0002253_1+GO:0002253_2	abs(GO:0002253_1-GO:0002253_2)	abs(GO:0002376_1-GO:0002376_2)	GO:0002456_1+GO:0002456_2	GO:0002474_1+GO:0002474_2	abs(GO:0002237_1-GO:0002237_2)	abs(GO:0002576_1-GO:0002576_2)	GO:0002433_1+GO:0002433_2	GO:0002483_1+GO:0002483_2
abs(GO:0002694_1-GO:0002694_2)	abs(GO:0002688_1-GO:0002688_2)	GO:0003008_1+GO:0003008_2	abs(GO:0002688_1-GO:0002688_2)	GO:0003012_1+GO:0003012_2	abs(GO:0002757_1-GO:0002757_2)	abs(GO:0003014_1-GO:0003014_2)	GO:0002684_1+GO:0002684_2	GO:0002683_1+GO:0002683_2	GO:0002764_1+GO:0002764_2	abs(GO:0002449_1-GO:0002449_2)	abs(GO:0002252_1-GO:0002252_2)	GO:0002376_1+GO:0002376_2	GO:0002479_1+GO:0002479_2	abs(GO:0002449_1-GO:0002449_2)	abs(GO:0002483_1-GO:0002483_2)	abs(GO:0002433_1-GO:0002433_2)	GO:0002456_1+GO:0002456_2	GO:0002443_1+GO:0002443_2	abs(GO:0002449_1-GO:0002449_2)	GO:0002449_1+GO:0002449_2	abs(GO:0002443_1-GO:0002443_2)	abs(GO:0002433_1-GO:0002433_2)	abs(GO:0002456_1-GO:0002456_2)	GO:0002474_1+GO:0002474_2	abs(GO:0002460_1-GO:0002460_2)	abs(GO:0002449_1-GO:0002449_2)	abs(GO:0002483_1-GO:0002483_2)	GO:0002376_1+GO:0002376_2	GO:0002253_1+GO:0002253_2	abs(GO:0002443_1-GO:0002443_2)	GO:0002460_1+GO:0002460_2	abs(GO:0002683_1-GO:0002683_2)	GO:0002449_1+GO:0002449_2	abs(GO:0002684_1-GO:0002684_2)	GO:0002460_1+GO:0002460_2	abs(GO:0002460_1-GO:0002460_2)	GO:0002449_1+GO:0002449_2	GO:0002460_1+GO:0002460_2	abs(GO:0002478_1-GO:0002478_2)	GO:0002433_1+GO:0002433_2	abs(GO:0002253_1-GO:0002253_2)	GO:0002376_1+GO:0002376_2	abs(GO:0002381_1-GO:0002381_2)	abs(GO:0002456_1-GO:0002456_2)	abs(GO:0002474_1-GO:0002474_2)	abs(GO:0002250_1-GO:0002250_2)	GO:0002682_1+GO:0002682_2	abs(GO:0002433_1-GO:0002433_2)	abs(GO:0002483_1-GO:0002483_2)
GO:0002697_1+GO:0002697_2	GO:0002694_1+GO:0002694_2	abs(GO:0003008_1-GO:0003008_2)	GO:0002694_1+GO:0002694_2	abs(GO:0003012_1-GO:0003012_2)	GO:0002764_1+GO:0002764_2	GO:0003018_1+GO:0003018_2	abs(GO:0002684_1-GO:0002684_2)	abs(GO:0002683_1-GO:0002683_2)	abs(GO:0002764_1-GO:0002764_2)	GO:0002456_1+GO:0002456_2	GO:0002253_1+GO:0002253_2	abs(GO:0002376_1-GO:0002376_2)	GO:0002483_1+GO:0002483_2	GO:0002456_1+GO:0002456_2	GO:0002562_1+GO:0002562_2	GO:0002443_1+GO:0002443_2	abs(GO:0002456_1-GO:0002456_2)	abs(GO:0002443_1-GO:0002443_2)	GO:0002456_1+GO:0002456_2	abs(GO:0002449_1-GO:0002449_2)	GO:0002449_1+GO:0002449_2	GO:0002443_1+GO:0002443_2	GO:0002460_1+GO:0002460_2	GO:0002478_1+GO:0002478_2	GO:0002474_1+GO:0002474_2	GO:0002456_1+GO:0002456_2	GO:0002520_1+GO:0002520_2	abs(GO:0002376_1-GO:0002376_2)	abs(GO:0002253_1-GO:0002253_2)	GO:0002449_1+GO:0002449_2	abs(GO:0002460_1-GO:0002460_2)	GO:0002684_1+GO:0002684_2	abs(GO:0002449_1-GO:0002449_2)	abs(GO:0002685_1-GO:0002685_2)	abs(GO:0002460_1-GO:0002460_2)	GO:0002474_1+GO:0002474_2	abs(GO:0002449_1-GO:0002449_2)	abs(GO:0002460_1-GO:0002460_2)	GO:0002479_1+GO:0002479_2	GO:0002443_1+GO:0002443_2	abs(GO:0002312_1-GO:0002312_2)	abs(GO:0002376_1-GO:0002376_2)	GO:0002433_1+GO:0002433_2	GO:0002460_1+GO:0002460_2	GO:0002478_1+GO:0002478_2	GO:0002252_1+GO:0002252_2	abs(GO:0002682_1-GO:0002682_2)	GO:0002443_1+GO:0002443_2	abs(GO:0002576_1-GO:0002576_2)
abs(GO:0002697_1-GO:0002697_2)	GO:0002697_1+GO:0002697_2	GO:0003012_1+GO:0003012_2	GO:0002697_1+GO:0002697_2	GO:0003013_1+GO:0003013_2	abs(GO:0002764_1-GO:0002764_2)	abs(GO:0003018_1-GO:0003018_2)	abs(GO:0002685_1-GO:0002685_2)	GO:0002684_1+GO:0002684_2	GO:0002768_1+GO:0002768_2	abs(GO:0002456_1-GO:0002456_2)	abs(GO:0002253_1-GO:0002253_2)	GO:0002431_1+GO:0002431_2	abs(GO:0002483_1-GO:0002483_2)	abs(GO:0002456_1-GO:0002456_2)	abs(GO:0002562_1-GO:0002562_2)	abs(GO:0002443_1-GO:0002443_2)	GO:0002460_1+GO:0002460_2	GO:0002449_1+GO:0002449_2	abs(GO:0002456_1-GO:0002456_2)	GO:0002456_1+GO:0002456_2	abs(GO:0002449_1-GO:0002449_2)	abs(GO:0002443_1-GO:0002443_2)	abs(GO:0002460_1-GO:0002460_2)	GO:0002479_1+GO:0002479_2	abs(GO:0002474_1-GO:0002474_2)	abs(GO:0002456_1-GO:0002456_2)	abs(GO:0002521_1-GO:0002521_2)	GO:0002431_1+GO:0002431_2	GO:0002376_1+GO:0002376_2	abs(GO:0002449_1-GO:0002449_2)	GO:0002474_1+GO:0002474_2	abs(GO:0002684_1-GO:0002684_2)	GO:0002456_1+GO:0002456_2	GO:0002694_1+GO:0002694_2	GO:0002474_1+GO:0002474_2	abs(GO:0002474_1-GO:0002474_2)	GO:0002456_1+GO:0002456_2	GO:0002474_1+GO:0002474_2	GO:0002483_1+GO:0002483_2	abs(GO:0002443_1-GO:0002443_2)	GO:0002376_1+GO:0002376_2	GO:0002431_1+GO:0002431_2	abs(GO:0002433_1-GO:0002433_2)	abs(GO:0002460_1-GO:0002460_2)	GO:0002479_1+GO:0002479_2	abs(GO:0002252_1-GO:0002252_2)	GO:0002683_1+GO:0002683_2	abs(GO:0002443_1-GO:0002443_2)	GO:0002682_1+GO:0002682_2
GO:0002757_1+GO:0002757_2	abs(GO:0002697_1-GO:0002697_2)	abs(GO:0003012_1-GO:0003012_2)	abs(GO:0002697_1-GO:0002697_2)	abs(GO:0003013_1-GO:0003013_2)	GO:0002768_1+GO:0002768_2	GO:0003401_1+GO:0003401_2	GO:0002694_1+GO:0002694_2	abs(GO:0002684_1-GO:0002684_2)	GO:0002790_1+GO:0002790_2	GO:0002460_1+GO:0002460_2	GO:0002376_1+GO:0002376_2	abs(GO:0002431_1-GO:0002431_2)	GO:0002520_1+GO:0002520_2	GO:0002460_1+GO:0002460_2	GO:0002682_1+GO:0002682_2	GO:0002449_1+GO:0002449_2	abs(GO:0002460_1-GO:0002460_2)	abs(GO:0002449_1-GO:0002449_2)	GO:0002460_1+GO:0002460_2	abs(GO:0002456_1-GO:0002456_2)	GO:0002456_1+GO:0002456_2	GO:0002449_1+GO:0002449_2	GO:0002474_1+GO:0002474_2	GO:0002483_1+GO:0002483_2	abs(GO:0002478_1-GO:0002478_2)	GO:0002460_1+GO:0002460_2	GO:0002682_1+GO:0002682_2	GO:0002433_1+GO:0002433_2	abs(GO:0002376_1-GO:0002376_2)	GO:0002456_1+GO:0002456_2	abs(GO:0002474_1-GO:0002474_2)	GO:0002685_1+GO:0002685_2	abs(GO:0002456_1-GO:0002456_2)	GO:0002697_1+GO:0002697_2	GO:0002478_1+GO:0002478_2	GO:0002478_1+GO:0002478_2	abs(GO:0002456_1-GO:0002456_2)	GO:0002478_1+GO:0002478_2	abs(GO:0002483_1-GO:0002483_2)	GO:0002449_1+GO:0002449_2	abs(GO:0002376_1-GO:0002376_2)	GO:0002433_1+GO:0002433_2	GO:0002443_1+GO:0002443_2	GO:0002474_1+GO:0002474_2	GO:0002483_1+GO:0002483_2	GO:0002253_1+GO:0002253_2	abs(GO:0002683_1-GO:0002683_2)	GO:0002449_1+GO:0002449_2	abs(GO:0002682_1-GO:0002682_2)
abs(GO:0002757_1-GO:0002757_2)	GO:0002703_1+GO:0002703_2	GO:0003013_1+GO:0003013_2	abs(GO:0002699_1-GO:0002699_2)	GO:0003018_1+GO:0003018_2	GO:0002790_1+GO:0002790_2	GO:0005975_1+GO:0005975_2	GO:0002696_1+GO:0002696_2	GO:0002685_1+GO:0002685_2	abs(GO:0002790_1-GO:0002790_2)	abs(GO:0002460_1-GO:0002460_2)	abs(GO:0002376_1-GO:0002376_2)	GO:0002433_1+GO:0002433_2	GO:0002562_1+GO:0002562_2	abs(GO:0002460_1-GO:0002460_2)	abs(GO:0002682_1-GO:0002682_2)	abs(GO:0002449_1-GO:0002449_2)	GO:0002474_1+GO:0002474_2	GO:0002456_1+GO:0002456_2	abs(GO:0002460_1-GO:0002460_2)	GO:0002460_1+GO:0002460_2	abs(GO:0002456_1-GO:0002456_2)	abs(GO:0002449_1-GO:0002449_2)	GO:0002479_1+GO:0002479_2	abs(GO:0002483_1-GO:0002483_2)	GO:0002479_1+GO:0002479_2	abs(GO:0002460_1-GO:0002460_2)	abs(GO:0002682_1-GO:0002682_2)	abs(GO:0002433_1-GO:0002433_2)	GO:0002431_1+GO:0002431_2	abs(GO:0002456_1-GO:0002456_2)	abs(GO:0002478_1-GO:0002478_2)	GO:0002688_1+GO:0002688_2	GO:0002460_1+GO:0002460_2	abs(GO:0002697_1-GO:0002697_2)	GO:0002479_1+GO:0002479_2	GO:0002479_1+GO:0002479_2	GO:0002460_1+GO:0002460_2	GO:0002479_1+GO:0002479_2	GO:0002520_1+GO:0002520_2	abs(GO:0002449_1-GO:0002449_2)	GO:0002381_1+GO:0002381_2	abs(GO:0002433_1-GO:0002433_2)	abs(GO:0002443_1-GO:0002443_2)	GO:0002479_1+GO:0002479_2	abs(GO:0002483_1-GO:0002483_2)	abs(GO:0002253_1-GO:0002253_2)	GO:0002684_1+GO:0002684_2	abs(GO:0002449_1-GO:0002449_2)	GO:0002683_1+GO:0002683_2
GO:0002758_1+GO:0002758_2	abs(GO:0002706_1-GO:0002706_2)	abs(GO:0003013_1-GO:0003013_2)	abs(GO:0002703_1-GO:0002703_2)	abs(GO:0003018_1-GO:0003018_2)	GO:0003002_1+GO:0003002_2	abs(GO:0005975_1-GO:0005975_2)	GO:0002697_1+GO:0002697_2	abs(GO:0002685_1-GO:0002685_2)	abs(GO:0002791_1-GO:0002791_2)	GO:0002474_1+GO:0002474_2	GO:0002377_1+GO:0002377_2	abs(GO:0002433_1-GO:0002433_2)	GO:0002576_1+GO:0002576_2	GO:0002474_1+GO:0002474_2	GO:0002683_1+GO:0002683_2	GO:0002456_1+GO:0002456_2	abs(GO:0002474_1-GO:0002474_2)	abs(GO:0002456_1-GO:0002456_2)	GO:0002474_1+GO:0002474_2	abs(GO:0002460_1-GO:0002460_2)	GO:0002460_1+GO:0002460_2	GO:0002456_1+GO:0002456_2	abs(GO:0002479_1-GO:0002479_2)	GO:0002520_1+GO:0002520_2	GO:0002483_1+GO:0002483_2	GO:0002474_1+GO:0002474_2	GO:0002683_1+GO:0002683_2	GO:0002443_1+GO:0002443_2	GO:0002443_1+GO:0002443_2	GO:0002460_1+GO:0002460_2	GO:0002479_1+GO:0002479_2	GO:0002694_1+GO:0002694_2	abs(GO:0002460_1-GO:0002460_2)	GO:0002757_1+GO:0002757_2	GO:0002483_1+GO:0002483_2	abs(GO:0002479_1-GO:0002479_2)	abs(GO:0002460_1-GO:0002460_2)	GO:0002483_1+GO:0002483_2	GO:0002562_1+GO:0002562_2	GO:0002456_1+GO:0002456_2	GO:0002443_1+GO:0002443_2	GO:0002443_1+GO:0002443_2	GO:0002449_1+GO:0002449_2	GO:0002483_1+GO:0002483_2	GO:0002520_1+GO:0002520_2	GO:0002376_1+GO:0002376_2	abs(GO:0002684_1-GO:0002684_2)	GO:0002456_1+GO:0002456_2	abs(GO:0002683_1-GO:0002683_2)
GO:0002764_1+GO:0002764_2	GO:0002757_1+GO:0002757_2	GO:0003014_1+GO:0003014_2	GO:0002757_1+GO:0002757_2	GO:0003231_1+GO:0003231_2	abs(GO:0003002_1-GO:0003002_2)	GO:0005996_1+GO:0005996_2	abs(GO:0002697_1-GO:0002697_2)	GO:0002688_1+GO:0002688_2	GO:0003002_1+GO:0003002_2	GO:0002478_1+GO:0002478_2	GO:0002433_1+GO:0002433_2	abs(GO:0002443_1-GO:0002443_2)	abs(GO:0002576_1-GO:0002576_2)	abs(GO:0002474_1-GO:0002474_2)	abs(GO:0002683_1-GO:0002683_2)	abs(GO:0002456_1-GO:0002456_2)	GO:0002478_1+GO:0002478_2	GO:0002460_1+GO:0002460_2	GO:0002478_1+GO:0002478_2	GO:0002474_1+GO:0002474_2	abs(GO:0002460_1-GO:0002460_2)	abs(GO:0002456_1-GO:0002456_2)	GO:0002483_1+GO:0002483_2	GO:0002562_1+GO:0002562_2	abs(GO:0002483_1-GO:0002483_2)	GO:0002479_1+GO:0002479_2	abs(GO:0002683_1-GO:0002683_2)	abs(GO:0002443_1-GO:0002443_2)	abs(GO:0002443_1-GO:0002443_2)	abs(GO:0002460_1-GO:0002460_2)	abs(GO:0002479_1-GO:0002479_2)	GO:0002697_1+GO:0002697_2	GO:0002474_1+GO:0002474_2	abs(GO:0002757_1-GO:0002757_2)	abs(GO:0002483_1-GO:0002483_2)	GO:0002483_1+GO:0002483_2	GO:0002474_1+GO:0002474_2	abs(GO:0002483_1-GO:0002483_2)	GO:0002576_1+GO:0002576_2	abs(GO:0002456_1-GO:0002456_2)	abs(GO:0002443_1-GO:0002443_2)	abs(GO:0002443_1-GO:0002443_2)	abs(GO:0002449_1-GO:0002449_2)	abs(GO:0002483_1-GO:0002483_2)	GO:0002526_1+GO:0002526_2	abs(GO:0002376_1-GO:0002376_2)	abs(GO:0002685_1-GO:0002685_2)	abs(GO:0002456_1-GO:0002456_2)	GO:0002684_1+GO:0002684_2
abs(GO:0002764_1-GO:0002764_2)	abs(GO:0002757_1-GO:0002757_2)	abs(GO:0003014_1-GO:0003014_2)	abs(GO:0002757_1-GO:0002757_2)	abs(GO:0003231_1-GO:0003231_2)	GO:0003006_1+GO:0003006_2	abs(GO:0005996_1-GO:0005996_2)	abs(GO:0002711_1-GO:0002711_2)	GO:0002694_1+GO:0002694_2	GO:0003006_1+GO:0003006_2	GO:0002479_1+GO:0002479_2	abs(GO:0002433_1-GO:0002433_2)	GO:0002449_1+GO:0002449_2	GO:0002682_1+GO:0002682_2	GO:0002478_1+GO:0002478_2	GO:0002684_1+GO:0002684_2	GO:0002460_1+GO:0002460_2	GO:0002479_1+GO:0002479_2	abs(GO:0002460_1-GO:0002460_2)	GO:0002479_1+GO:0002479_2	abs(GO:0002474_1-GO:0002474_2)	GO:0002474_1+GO:0002474_2	GO:0002460_1+GO:0002460_2	abs(GO:0002483_1-GO:0002483_2)	GO:0002682_1+GO:0002682_2	GO:0002520_1+GO:0002520_2	abs(GO:0002479_1-GO:0002479_2)	GO:0002684_1+GO:0002684_2	GO:0002449_1+GO:0002449_2	GO:0002449_1+GO:0002449_2	GO:0002474_1+GO:0002474_2	GO:0002483_1+GO:0002483_2	abs(GO:0002697_1-GO:0002697_2)	GO:0002478_1+GO:0002478_2	GO:0002764_1+GO:0002764_2	GO:0002520_1+GO:0002520_2	abs(GO:0002483_1-GO:0002483_2)	abs(GO:0002474_1-GO:0002474_2)	GO:0002520_1+GO:0002520_2	abs(GO:0002576_1-GO:0002576_2)	GO:0002460_1+GO:0002460_2	GO:0002449_1+GO:0002449_2	GO:0002449_1+GO:0002449_2	GO:0002456_1+GO:0002456_2	GO:0002520_1+GO:0002520_2	GO:0002562_1+GO:0002562_2	GO:0002429_1+GO:0002429_2	GO:0002694_1+GO:0002694_2	GO:0002460_1+GO:0002460_2	abs(GO:0002684_1-GO:0002684_2)
GO:0002768_1+GO:0002768_2	GO:0002764_1+GO:0002764_2	GO:0003018_1+GO:0003018_2	GO:0002758_1+GO:0002758_2	GO:0005975_1+GO:0005975_2	GO:0003008_1+GO:0003008_2	GO:0006022_1+GO:0006022_2	GO:0002757_1+GO:0002757_2	abs(GO:0002694_1-GO:0002694_2)	GO:0003008_1+GO:0003008_2	abs(GO:0002479_1-GO:0002479_2)	GO:0002443_1+GO:0002443_2	abs(GO:0002449_1-GO:0002449_2)	abs(GO:0002682_1-GO:0002682_2)	abs(GO:0002478_1-GO:0002478_2)	abs(GO:0002684_1-GO:0002684_2)	abs(GO:0002460_1-GO:0002460_2)	GO:0002483_1+GO:0002483_2	GO:0002474_1+GO:0002474_2	GO:0002483_1+GO:0002483_2	GO:0002478_1+GO:0002478_2	abs(GO:0002474_1-GO:0002474_2)	abs(GO:0002460_1-GO:0002460_2)	abs(GO:0002520_1-GO:0002520_2)	abs(GO:0002682_1-GO:0002682_2)	GO:0002562_1+GO:0002562_2	GO:0002483_1+GO:0002483_2	abs(GO:0002684_1-GO:0002684_2)	abs(GO:0002449_1-GO:0002449_2)	abs(GO:0002449_1-GO:0002449_2)	GO:0002478_1+GO:0002478_2	abs(GO:0002483_1-GO:0002483_2)	GO:0002699_1+GO:0002699_2	abs(GO:0002478_1-GO:0002478_2)	abs(GO:0002764_1-GO:0002764_2)	abs(GO:0002576_1-GO:0002576_2)	GO:0002520_1+GO:0002520_2	GO:0002479_1+GO:0002479_2	GO:0002521_1+GO:0002521_2	GO:0002682_1+GO:0002682_2	abs(GO:0002460_1-GO:0002460_2)	abs(GO:0002449_1-GO:0002449_2)	abs(GO:0002449_1-GO:0002449_2)	abs(GO:0002456_1-GO:0002456_2)	abs(GO:0002573_1-GO:0002573_2)	abs(GO:0002576_1-GO:0002576_2)	GO:0002431_1+GO:0002431_2	GO:0002697_1+GO:0002697_2	abs(GO:0002460_1-GO:0002460_2)	GO:0002685_1+GO:0002685_2
GO:0002831_1+GO:0002831_2	abs(GO:0002764_1-GO:0002764_2)	abs(GO:0003018_1-GO:0003018_2)	GO:0002764_1+GO:0002764_2	abs(GO:0005975_1-GO:0005975_2)	abs(GO:0003008_1-GO:0003008_2)	abs(GO:0006022_1-GO:0006022_2)	abs(GO:0002757_1-GO:0002757_2)	GO:0002697_1+GO:0002697_2	abs(GO:0003008_1-GO:0003008_2)	GO:0002483_1+GO:0002483_2	abs(GO:0002443_1-GO:0002443_2)	GO:0002456_1+GO:0002456_2	GO:0002683_1+GO:0002683_2	GO:0002479_1+GO:0002479_2	GO:0002694_1+GO:0002694_2	GO:0002474_1+GO:0002474_2	abs(GO:0002483_1-GO:0002483_2)	GO:0002479_1+GO:0002479_2	abs(GO:0002483_1-GO:0002483_2)	abs(GO:0002478_1-GO:0002478_2)	GO:0002479_1+GO:0002479_2	GO:0002474_1+GO:0002474_2	GO:0002562_1+GO:0002562_2	GO:0002683_1+GO:0002683_2	GO:0002576_1+GO:0002576_2	abs(GO:0002483_1-GO:0002483_2)	GO:0002685_1+GO:0002685_2	GO:0002456_1+GO:0002456_2	GO:0002456_1+GO:0002456_2	GO:0002479_1+GO:0002479_2	GO:0002682_1+GO:0002682_2	abs(GO:0002699_1-GO:0002699_2)	GO:0002479_1+GO:0002479_2	GO:0002768_1+GO:0002768_2	GO:0002682_1+GO:0002682_2	abs(GO:0002520_1-GO:0002520_2)	GO:0002483_1+GO:0002483_2	GO:0002526_1+GO:0002526_2	abs(GO:0002682_1-GO:0002682_2)	GO:0002474_1+GO:0002474_2	GO:0002456_1+GO:0002456_2	GO:0002456_1+GO:0002456_2	GO:0002460_1+GO:0002460_2	GO:0002682_1+GO:0002682_2	GO:0002682_1+GO:0002682_2	GO:0002433_1+GO:0002433_2	abs(GO:0002697_1-GO:0002697_2)	GO:0002474_1+GO:0002474_2	GO:0002694_1+GO:0002694_2
abs(GO:0003002_1-GO:0003002_2)	GO:0002768_1+GO:0002768_2	GO:0003401_1+GO:0003401_2	abs(GO:0002764_1-GO:0002764_2)	GO:0006022_1+GO:0006022_2	GO:0003012_1+GO:0003012_2	GO:0006026_1+GO:0006026_2	GO:0002764_1+GO:0002764_2	abs(GO:0002697_1-GO:0002697_2)	GO:0003012_1+GO:0003012_2	abs(GO:0002483_1-GO:0002483_2)	GO:0002449_1+GO:0002449_2	abs(GO:0002456_1-GO:0002456_2)	abs(GO:0002683_1-GO:0002683_2)	abs(GO:0002479_1-GO:0002479_2)	GO:0002696_1+GO:0002696_2	abs(GO:0002474_1-GO:0002474_2)	GO:0002520_1+GO:0002520_2	GO:0002483_1+GO:0002483_2	GO:0002520_1+GO:0002520_2	GO:0002479_1+GO:0002479_2	abs(GO:0002479_1-GO:0002479_2)	abs(GO:0002474_1-GO:0002474_2)	GO:0002682_1+GO:0002682_2	abs(GO:0002683_1-GO:0002683_2)	abs(GO:0002576_1-GO:0002576_2)	GO:0002520_1+GO:0002520_2	abs(GO:0002685_1-GO:0002685_2)	abs(GO:0002456_1-GO:0002456_2)	abs(GO:0002456_1-GO:0002456_2)	abs(GO:0002479_1-GO:0002479_2)	abs(GO:0002682_1-GO:0002682_2)	GO:0002706_1+GO:0002706_2	abs(GO:0002479_1-GO:0002479_2)	GO:0002790_1+GO:0002790_2	abs(GO:0002682_1-GO:0002682_2)	GO:0002682_1+GO:0002682_2	abs(GO:0002483_1-GO:0002483_2)	abs(GO:0002526_1-GO:0002526_2)	GO:0002683_1+GO:0002683_2	abs(GO:0002474_1-GO:0002474_2)	abs(GO:0002456_1-GO:0002456_2)	abs(GO:0002456_1-GO:0002456_2)	abs(GO:0002460_1-GO:0002460_2)	abs(GO:0002682_1-GO:0002682_2)	abs(GO:0002682_1-GO:0002682_2)	GO:0002443_1+GO:0002443_2	GO:0002699_1+GO:0002699_2	abs(GO:0002474_1-GO:0002474_2)	GO:0002697_1+GO:0002697_2
GO:0003006_1+GO:0003006_2	GO:0003002_1+GO:0003002_2	abs(GO:0003401_1-GO:0003401_2)	GO:0002768_1+GO:0002768_2	abs(GO:0006022_1-GO:0006022_2)	abs(GO:0003012_1-GO:0003012_2)	abs(GO:0006026_1-GO:0006026_2)	abs(GO:0002764_1-GO:0002764_2)	abs(GO:0002699_1-GO:0002699_2)	abs(GO:0003012_1-GO:0003012_2)	GO:0002520_1+GO:0002520_2	abs(GO:0002449_1-GO:0002449_2)	GO:0002460_1+GO:0002460_2	GO:0002684_1+GO:0002684_2	GO:0002483_1+GO:0002483_2	GO:0002697_1+GO:0002697_2	GO:0002478_1+GO:0002478_2	abs(GO:0002520_1-GO:0002520_2)	abs(GO:0002483_1-GO:0002483_2)	abs(GO:0002521_1-GO:0002521_2)	abs(GO:0002479_1-GO:0002479_2)	GO:0002483_1+GO:0002483_2	GO:0002478_1+GO:0002478_2	abs(GO:0002682_1-GO:0002682_2)	GO:0002684_1+GO:0002684_2	GO:0002682_1+GO:0002682_2	GO:0002521_1+GO:0002521_2	GO:0002694_1+GO:0002694_2	GO:0002460_1+GO:0002460_2	GO:0002460_1+GO:0002460_2	GO:0002483_1+GO:0002483_2	GO:0002683_1+GO:0002683_2	GO:0002708_1+GO:0002708_2	GO:0002483_1+GO:0002483_2	abs(GO:0002790_1-GO:0002790_2)	GO:0002683_1+GO:0002683_2	abs(GO:0002682_1-GO:0002682_2)	GO:0002520_1+GO:0002520_2	GO:0002562_1+GO:0002562_2	abs(GO:0002683_1-GO:0002683_2)	GO:0002478_1+GO:0002478_2	GO:0002460_1+GO:0002460_2	GO:0002460_1+GO:0002460_2	GO:0002474_1+GO:0002474_2	GO:0002683_1+GO:0002683_2	GO:0002683_1+GO:0002683_2	abs(GO:0002443_1-GO:0002443_2)	abs(GO:0002699_1-GO:0002699_2)	GO:0002478_1+GO:0002478_2	abs(GO:0002697_1-GO:0002697_2)
abs(GO:0003006_1-GO:0003006_2)	GO:0003008_1+GO:0003008_2	GO:0005975_1+GO:0005975_2	abs(GO:0002768_1-GO:0002768_2)	abs(GO:0006023_1-GO:0006023_2)	GO:0003013_1+GO:0003013_2	GO:0006027_1+GO:0006027_2	GO:0002768_1+GO:0002768_2	GO:0002703_1+GO:0002703_2	GO:0003013_1+GO:0003013_2	GO:0002682_1+GO:0002682_2	GO:0002456_1+GO:0002456_2	abs(GO:0002460_1-GO:0002460_2)	abs(GO:0002684_1-GO:0002684_2)	abs(GO:0002483_1-GO:0002483_2)	abs(GO:0002697_1-GO:0002697_2)	GO:0002479_1+GO:0002479_2	GO:0002562_1+GO:0002562_2	GO:0002520_1+GO:0002520_2	GO:0002526_1+GO:0002526_2	GO:0002483_1+GO:0002483_2	abs(GO:0002483_1-GO:0002483_2)	GO:0002479_1+GO:0002479_2	GO:0002683_1+GO:0002683_2	abs(GO:0002684_1-GO:0002684_2)	abs(GO:0002682_1-GO:0002682_2)	GO:0002562_1+GO:0002562_2	GO:0002697_1+GO:0002697_2	abs(GO:0002460_1-GO:0002460_2)	abs(GO:0002460_1-GO:0002460_2)	abs(GO:0002483_1-GO:0002483_2)	abs(GO:0002683_1-GO:0002683_2)	GO:0002757_1+GO:0002757_2	abs(GO:0002483_1-GO:0002483_2)	GO:0002791_1+GO:0002791_2	abs(GO:0002683_1-GO:0002683_2)	GO:0002683_1+GO:0002683_2	GO:0002562_1+GO:0002562_2	abs(GO:0002562_1-GO:0002562_2)	GO:0002684_1+GO:0002684_2	GO:0002479_1+GO:0002479_2	abs(GO:0002460_1-GO:0002460_2)	abs(GO:0002460_1-GO:0002460_2)	GO:0002479_1+GO:0002479_2	abs(GO:0002683_1-GO:0002683_2)	abs(GO:0002683_1-GO:0002683_2)	GO:0002449_1+GO:0002449_2	GO:0002705_1+GO:0002705_2	abs(GO:0002478_1-GO:0002478_2)	GO:0002699_1+GO:0002699_2
GO:0003008_1+GO:0003008_2	abs(GO:0003008_1-GO:0003008_2)	abs(GO:0005975_1-GO:0005975_2)	GO:0002790_1+GO:0002790_2	GO:0006024_1+GO:0006024_2	abs(GO:0003013_1-GO:0003013_2)	abs(GO:0006027_1-GO:0006027_2)	abs(GO:0002768_1-GO:0002768_2)	GO:0002705_1+GO:0002705_2	abs(GO:0003013_1-GO:0003013_2)	abs(GO:0002682_1-GO:0002682_2)	abs(GO:0002456_1-GO:0002456_2)	GO:0002474_1+GO:0002474_2	GO:0002685_1+GO:0002685_2	GO:0002521_1+GO:0002521_2	GO:0002699_1+GO:0002699_2	abs(GO:0002479_1-GO:0002479_2)	abs(GO:0002562_1-GO:0002562_2)	GO:0002562_1+GO:0002562_2	abs(GO:0002526_1-GO:0002526_2)	abs(GO:0002483_1-GO:0002483_2)	GO:0002520_1+GO:0002520_2	abs(GO:0002479_1-GO:0002479_2)	abs(GO:0002683_1-GO:0002683_2)	GO:0002685_1+GO:0002685_2	GO:0002683_1+GO:0002683_2	abs(GO:0002562_1-GO:0002562_2)	abs(GO:0002697_1-GO:0002697_2)	GO:0002474_1+GO:0002474_2	GO:0002474_1+GO:0002474_2	GO:0002520_1+GO:0002520_2	GO:0002684_1+GO:0002684_2	abs(GO:0002757_1-GO:0002757_2)	abs(GO:0002521_1-GO:0002521_2)	abs(GO:0003002_1-GO:0003002_2)	GO:0002684_1+GO:0002684_2	abs(GO:0002683_1-GO:0002683_2)	abs(GO:0002576_1-GO:0002576_2)	GO:0002682_1+GO:0002682_2	abs(GO:0002684_1-GO:0002684_2)	abs(GO:0002479_1-GO:0002479_2)	GO:0002474_1+GO:0002474_2	GO:0002474_1+GO:0002474_2	GO:0002483_1+GO:0002483_2	GO:0002684_1+GO:0002684_2	GO:0002684_1+GO:0002684_2	abs(GO:0002449_1-GO:0002449_2)	abs(GO:0002705_1-GO:0002705_2)	GO:0002479_1+GO:0002479_2	abs(GO:0002699_1-GO:0002699_2)
abs(GO:0003008_1-GO:0003008_2)	GO:0003012_1+GO:0003012_2	GO:0005996_1+GO:0005996_2	abs(GO:0002791_1-GO:0002791_2)	abs(GO:0006024_1-GO:0006024_2)	GO:0003014_1+GO:0003014_2	GO:0006066_1+GO:0006066_2	GO:0002790_1+GO:0002790_2	GO:0002706_1+GO:0002706_2	abs(GO:0003014_1-GO:0003014_2)	GO:0002683_1+GO:0002683_2	GO:0002460_1+GO:0002460_2	GO:0002478_1+GO:0002478_2	abs(GO:0002685_1-GO:0002685_2)	GO:0002526_1+GO:0002526_2	abs(GO:0002699_1-GO:0002699_2)	GO:0002483_1+GO:0002483_2	GO:0002576_1+GO:0002576_2	GO:0002576_1+GO:0002576_2	GO:0002562_1+GO:0002562_2	GO:0002520_1+GO:0002520_2	GO:0002526_1+GO:0002526_2	GO:0002483_1+GO:0002483_2	GO:0002684_1+GO:0002684_2	abs(GO:0002685_1-GO:0002685_2)	abs(GO:0002683_1-GO:0002683_2)	GO:0002682_1+GO:0002682_2	abs(GO:0002699_1-GO:0002699_2)	abs(GO:0002474_1-GO:0002474_2)	GO:0002478_1+GO:0002478_2	abs(GO:0002520_1-GO:0002520_2)	abs(GO:0002684_1-GO:0002684_2)	GO:0002764_1+GO:0002764_2	GO:0002562_1+GO:0002562_2	GO:0003008_1+GO:0003008_2	abs(GO:0002684_1-GO:0002684_2)	GO:0002684_1+GO:0002684_2	GO:0002682_1+GO:0002682_2	abs(GO:0002682_1-GO:0002682_2)	GO:0002685_1+GO:0002685_2	GO:0002483_1+GO:0002483_2	abs(GO:0002474_1-GO:0002474_2)	GO:0002479_1+GO:0002479_2	abs(GO:0002483_1-GO:0002483_2)	abs(GO:0002684_1-GO:0002684_2)	abs(GO:0002684_1-GO:0002684_2)	GO:0002456_1+GO:0002456_2	GO:0002706_1+GO:0002706_2	abs(GO:0002479_1-GO:0002479_2)	GO:0002703_1+GO:0002703_2
GO:0003012_1+GO:0003012_2	abs(GO:0003012_1-GO:0003012_2)	GO:0006022_1+GO:0006022_2	GO:0002831_1+GO:0002831_2	GO:0006026_1+GO:0006026_2	abs(GO:0003014_1-GO:0003014_2)	abs(GO:0006066_1-GO:0006066_2)	abs(GO:0002790_1-GO:0002790_2)	GO:0002757_1+GO:0002757_2	GO:0003018_1+GO:0003018_2	abs(GO:0002683_1-GO:0002683_2)	abs(GO:0002460_1-GO:0002460_2)	GO:0002479_1+GO:0002479_2	GO:0002694_1+GO:0002694_2	GO:0002562_1+GO:0002562_2	abs(GO:0002708_1-GO:0002708_2)	abs(GO:0002483_1-GO:0002483_2)	abs(GO:0002576_1-GO:0002576_2)	abs(GO:0002576_1-GO:0002576_2)	GO:0002682_1+GO:0002682_2	GO:0002682_1+GO:0002682_2	GO:0002562_1+GO:0002562_2	abs(GO:0002483_1-GO:0002483_2)	abs(GO:0002684_1-GO:0002684_2)	abs(GO:0002687_1-GO:0002687_2)	GO:0002684_1+GO:0002684_2	abs(GO:0002682_1-GO:0002682_2)	GO:0002703_1+GO:0002703_2	GO:0002478_1+GO:0002478_2	GO:0002479_1+GO:0002479_2	GO:0002521_1+GO:0002521_2	GO:0002694_1+GO:0002694_2	abs(GO:0002764_1-GO:0002764_2)	GO:0002682_1+GO:0002682_2	abs(GO:0003008_1-GO:0003008_2)	abs(GO:0002685_1-GO:0002685_2)	abs(GO:0002684_1-GO:0002684_2)	abs(GO:0002682_1-GO:0002682_2)	GO:0002683_1+GO:0002683_2	abs(GO:0002685_1-GO:0002685_2)	abs(GO:0002483_1-GO:0002483_2)	GO:0002478_1+GO:0002478_2	abs(GO:0002479_1-GO:0002479_2)	GO:0002520_1+GO:0002520_2	GO:0002685_1+GO:0002685_2	GO:0002685_1+GO:0002685_2	abs(GO:0002456_1-GO:0002456_2)	abs(GO:0002706_1-GO:0002706_2)	GO:0002483_1+GO:0002483_2	abs(GO:0002703_1-GO:0002703_2)
abs(GO:0003012_1-GO:0003012_2)	GO:0003013_1+GO:0003013_2	abs(GO:0006022_1-GO:0006022_2)	GO:0003002_1+GO:0003002_2	abs(GO:0006026_1-GO:0006026_2)	GO:0003018_1+GO:0003018_2	GO:0006082_1+GO:0006082_2	abs(GO:0002791_1-GO:0002791_2)	abs(GO:0002757_1-GO:0002757_2)	abs(GO:0003018_1-GO:0003018_2)	GO:0002684_1+GO:0002684_2	GO:0002474_1+GO:0002474_2	GO:0002483_1+GO:0002483_2	abs(GO:0002694_1-GO:0002694_2)	GO:0002576_1+GO:0002576_2	GO:0002757_1+GO:0002757_2	GO:0002520_1+GO:0002520_2	GO:0002682_1+GO:0002682_2	GO:0002682_1+GO:0002682_2	abs(GO:0002682_1-GO:0002682_2)	abs(GO:0002682_1-GO:0002682_2)	abs(GO:0002562_1-GO:0002562_2)	GO:0002562_1+GO:0002562_2	GO:0002685_1+GO:0002685_2	abs(GO:0002688_1-GO:0002688_2)	abs(GO:0002684_1-GO:0002684_2)	GO:0002683_1+GO:0002683_2	abs(GO:0002705_1-GO:0002705_2)	GO:0002479_1+GO:0002479_2	abs(GO:0002479_1-GO:0002479_2)	GO:0002682_1+GO:0002682_2	abs(GO:0002694_1-GO:0002694_2)	GO:0002768_1+GO:0002768_2	abs(GO:0002682_1-GO:0002682_2)	GO:0003012_1+GO:0003012_2	GO:0002694_1+GO:0002694_2	GO:0002685_1+GO:0002685_2	GO:0002683_1+GO:0002683_2	abs(GO:0002683_1-GO:0002683_2)	abs(GO:0002688_1-GO:0002688_2)	GO:0002520_1+GO:0002520_2	GO:0002479_1+GO:0002479_2	GO:0002483_1+GO:0002483_2	GO:0002562_1+GO:0002562_2	abs(GO:0002685_1-GO:0002685_2)	abs(GO:0002685_1-GO:0002685_2)	GO:0002460_1+GO:0002460_2	abs(GO:0002708_1-GO:0002708_2)	abs(GO:0002483_1-GO:0002483_2)	GO:0002706_1+GO:0002706_2
GO:0003013_1+GO:0003013_2	abs(GO:0003013_1-GO:0003013_2)	GO:0006026_1+GO:0006026_2	abs(GO:0003002_1-GO:0003002_2)	GO:0006027_1+GO:0006027_2	abs(GO:0003018_1-GO:0003018_2)	abs(GO:0006082_1-GO:0006082_2)	GO:0003002_1+GO:0003002_2	GO:0002764_1+GO:0002764_2	abs(GO:0003401_1-GO:0003401_2)	abs(GO:0002684_1-GO:0002684_2)	GO:0002478_1+GO:0002478_2	abs(GO:0002483_1-GO:0002483_2)	GO:0002697_1+GO:0002697_2	abs(GO:0002576_1-GO:0002576_2)	abs(GO:0002757_1-GO:0002757_2)	abs(GO:0002520_1-GO:0002520_2)	abs(GO:0002682_1-GO:0002682_2)	abs(GO:0002682_1-GO:0002682_2)	GO:0002683_1+GO:0002683_2	GO:0002683_1+GO:0002683_2	GO:0002576_1+GO:0002576_2	abs(GO:0002562_1-GO:0002562_2)	GO:0002697_1+GO:0002697_2	GO:0002694_1+GO:0002694_2	GO:0002685_1+GO:0002685_2	abs(GO:0002683_1-GO:0002683_2)	GO:0002706_1+GO:0002706_2	GO:0002483_1+GO:0002483_2	GO:0002483_1+GO:0002483_2	abs(GO:0002682_1-GO:0002682_2)	GO:0002697_1+GO:0002697_2	abs(GO:0002768_1-GO:0002768_2)	GO:0002683_1+GO:0002683_2	abs(GO:0003012_1-GO:0003012_2)	GO:0002696_1+GO:0002696_2	abs(GO:0002685_1-GO:0002685_2)	abs(GO:0002683_1-GO:0002683_2)	GO:0002684_1+GO:0002684_2	GO:0002690_1+GO:0002690_2	GO:0002521_1+GO:0002521_2	abs(GO:0002479_1-GO:0002479_2)	abs(GO:0002483_1-GO:0002483_2)	GO:0002576_1+GO:0002576_2	GO:0002694_1+GO:0002694_2	GO:0002694_1+GO:0002694_2	abs(GO:0002460_1-GO:0002460_2)	abs(GO:0002711_1-GO:0002711_2)	GO:0002526_1+GO:0002526_2	abs(GO:0002706_1-GO:0002706_2)
abs(GO:0003013_1-GO:0003013_2)	abs(GO:0003014_1-GO:0003014_2)	abs(GO:0006026_1-GO:0006026_2)	GO:0003006_1+GO:0003006_2	abs(GO:0006027_1-GO:0006027_2)	abs(GO:0003073_1-GO:0003073_2)	GO:0006091_1+GO:0006091_2	abs(GO:0003002_1-GO:0003002_2)	abs(GO:0002764_1-GO:0002764_2)	GO:0005975_1+GO:0005975_2	GO:0002685_1+GO:0002685_2	GO:0002479_1+GO:0002479_2	GO:0002520_1+GO:0002520_2	abs(GO:0002697_1-GO:0002697_2)	GO:0002682_1+GO:0002682_2	GO:0002764_1+GO:0002764_2	GO:0002521_1+GO:0002521_2	GO:0002683_1+GO:0002683_2	abs(GO:0002683_1-GO:0002683_2)	abs(GO:0002683_1-GO:0002683_2)	abs(GO:0002683_1-GO:0002683_2)	abs(GO:0002576_1-GO:0002576_2)	GO:0002682_1+GO:0002682_2	abs(GO:0002697_1-GO:0002697_2)	abs(GO:0002694_1-GO:0002694_2)	abs(GO:0002685_1-GO:0002685_2)	GO:0002684_1+GO:0002684_2	abs(GO:0002706_1-GO:0002706_2)	abs(GO:0002483_1-GO:0002483_2)	abs(GO:0002483_1-GO:0002483_2)	GO:0002683_1+GO:0002683_2	abs(GO:0002697_1-GO:0002697_2)	GO:0002822_1+GO:0002822_2	abs(GO:0002683_1-GO:0002683_2)	GO:0003013_1+GO:0003013_2	GO:0002697_1+GO:0002697_2	GO:0002697_1+GO:0002697_2	GO:0002684_1+GO:0002684_2	abs(GO:0002684_1-GO:0002684_2)	GO:0002697_1+GO:0002697_2	GO:0002562_1+GO:0002562_2	GO:0002483_1+GO:0002483_2	GO:0002576_1+GO:0002576_2	abs(GO:0002576_1-GO:0002576_2)	GO:0002697_1+GO:0002697_2	abs(GO:0002694_1-GO:0002694_2)	GO:0002474_1+GO:0002474_2	GO:0002757_1+GO:0002757_2	GO:0002576_1+GO:0002576_2	abs(GO:0002708_1-GO:0002708_2)
GO:0003014_1+GO:0003014_2	GO:0003018_1+GO:0003018_2	GO:0006027_1+GO:0006027_2	GO:0003008_1+GO:0003008_2	GO:0006066_1+GO:0006066_2	GO:0005975_1+GO:0005975_2	abs(GO:0006091_1-GO:0006091_2)	GO:0003006_1+GO:0003006_2	GO:0002768_1+GO:0002768_2	abs(GO:0005975_1-GO:0005975_2)	abs(GO:0002685_1-GO:0002685_2)	abs(GO:0002479_1-GO:0002479_2)	GO:0002526_1+GO:0002526_2	GO:0002699_1+GO:0002699_2	abs(GO:0002682_1-GO:0002682_2)	abs(GO:0002764_1-GO:0002764_2)	GO:0002562_1+GO:0002562_2	abs(GO:0002683_1-GO:0002683_2)	GO:0002684_1+GO:0002684_2	GO:0002684_1+GO:0002684_2	GO:0002684_1+GO:0002684_2	GO:0002682_1+GO:0002682_2	abs(GO:0002682_1-GO:0002682_2)	GO:0002699_1+GO:0002699_2	abs(GO:0002696_1-GO:0002696_2)	abs(GO:0002687_1-GO:0002687_2)	abs(GO:0002684_1-GO:0002684_2)	abs(GO:0002708_1-GO:0002708_2)	GO:0002520_1+GO:0002520_2	GO:0002520_1+GO:0002520_2	abs(GO:0002683_1-GO:0002683_2)	GO:0002699_1+GO:0002699_2	abs(GO:0002822_1-GO:0002822_2)	GO:0002684_1+GO:0002684_2	abs(GO:0003013_1-GO:0003013_2)	abs(GO:0002697_1-GO:0002697_2)	abs(GO:0002697_1-GO:0002697_2)	abs(GO:0002684_1-GO:0002684_2)	GO:0002688_1+GO:0002688_2	abs(GO:0002697_1-GO:0002697_2)	abs(GO:0002573_1-GO:0002573_2)	abs(GO:0002483_1-GO:0002483_2)	abs(GO:0002576_1-GO:0002576_2)	GO:0002682_1+GO:0002682_2	abs(GO:0002697_1-GO:0002697_2)	GO:0002697_1+GO:0002697_2	abs(GO:0002474_1-GO:0002474_2)	abs(GO:0002757_1-GO:0002757_2)	abs(GO:0002576_1-GO:0002576_2)	GO:0002757_1+GO:0002757_2
abs(GO:0003014_1-GO:0003014_2)	abs(GO:0003018_1-GO:0003018_2)	abs(GO:0006027_1-GO:0006027_2)	abs(GO:0003008_1-GO:0003008_2)	abs(GO:0006066_1-GO:0006066_2)	abs(GO:0005975_1-GO:0005975_2)	abs(GO:0006120_1-GO:0006120_2)	GO:0003008_1+GO:0003008_2	abs(GO:0002768_1-GO:0002768_2)	GO:0006006_1+GO:0006006_2	GO:0002690_1+GO:0002690_2	GO:0002483_1+GO:0002483_2	abs(GO:0002576_1-GO:0002576_2)	abs(GO:0002699_1-GO:0002699_2)	GO:0002683_1+GO:0002683_2	GO:0002768_1+GO:0002768_2	abs(GO:0002576_1-GO:0002576_2)	GO:0002684_1+GO:0002684_2	abs(GO:0002684_1-GO:0002684_2)	abs(GO:0002684_1-GO:0002684_2)	abs(GO:0002684_1-GO:0002684_2)	abs(GO:0002682_1-GO:0002682_2)	GO:0002683_1+GO:0002683_2	abs(GO:0002699_1-GO:0002699_2)	GO:0002697_1+GO:0002697_2	GO:0002694_1+GO:0002694_2	GO:0002685_1+GO:0002685_2	GO:0002711_1+GO:0002711_2	abs(GO:0002520_1-GO:0002520_2)	GO:0002521_1+GO:0002521_2	GO:0002684_1+GO:0002684_2	abs(GO:0002699_1-GO:0002699_2)	GO:0003002_1+GO:0003002_2	abs(GO:0002684_1-GO:0002684_2)	GO:0003014_1+GO:0003014_2	GO:0002699_1+GO:0002699_2	abs(GO:0002699_1-GO:0002699_2)	GO:0002685_1+GO:0002685_2	GO:0002694_1+GO:0002694_2	GO:0002698_1+GO:0002698_2	GO:0002682_1+GO:0002682_2	GO:0002520_1+GO:0002520_2	GO:0002682_1+GO:0002682_2	abs(GO:0002682_1-GO:0002682_2)	GO:0002699_1+GO:0002699_2	abs(GO:0002697_1-GO:0002697_2)	GO:0002478_1+GO:0002478_2	GO:0002764_1+GO:0002764_2	GO:0002682_1+GO:0002682_2	GO:0002764_1+GO:0002764_2
GO:0003018_1+GO:0003018_2	abs(GO:0003073_1-GO:0003073_2)	GO:0006066_1+GO:0006066_2	abs(GO:0003012_1-GO:0003012_2)	GO:0006082_1+GO:0006082_2	GO:0006022_1+GO:0006022_2	GO:0006139_1+GO:0006139_2	abs(GO:0003008_1-GO:0003008_2)	GO:0002790_1+GO:0002790_2	GO:0006022_1+GO:0006022_2	GO:0002696_1+GO:0002696_2	abs(GO:0002483_1-GO:0002483_2)	GO:0002682_1+GO:0002682_2	GO:0002703_1+GO:0002703_2	abs(GO:0002683_1-GO:0002683_2)	abs(GO:0002790_1-GO:0002790_2)	GO:0002682_1+GO:0002682_2	abs(GO:0002684_1-GO:0002684_2)	GO:0002685_1+GO:0002685_2	GO:0002685_1+GO:0002685_2	GO:0002685_1+GO:0002685_2	GO:0002683_1+GO:0002683_2	abs(GO:0002683_1-GO:0002683_2)	abs(GO:0002703_1-GO:0002703_2)	abs(GO:0002697_1-GO:0002697_2)	abs(GO:0002694_1-GO:0002694_2)	abs(GO:0002685_1-GO:0002685_2)	GO:0002757_1+GO:0002757_2	GO:0002526_1+GO:0002526_2	GO:0002562_1+GO:0002562_2	abs(GO:0002684_1-GO:0002684_2)	abs(GO:0002705_1-GO:0002705_2)	abs(GO:0003002_1-GO:0003002_2)	GO:0002694_1+GO:0002694_2	GO:0003018_1+GO:0003018_2	abs(GO:0002705_1-GO:0002705_2)	abs(GO:0002705_1-GO:0002705_2)	abs(GO:0002685_1-GO:0002685_2)	GO:0002696_1+GO:0002696_2	abs(GO:0002698_1-GO:0002698_2)	abs(GO:0002682_1-GO:0002682_2)	abs(GO:0002520_1-GO:0002520_2)	abs(GO:0002682_1-GO:0002682_2)	GO:0002683_1+GO:0002683_2	abs(GO:0002699_1-GO:0002699_2)	GO:0002699_1+GO:0002699_2	GO:0002479_1+GO:0002479_2	abs(GO:0002764_1-GO:0002764_2)	abs(GO:0002682_1-GO:0002682_2)	abs(GO:0002764_1-GO:0002764_2)
abs(GO:0003018_1-GO:0003018_2)	GO:0003085_1+GO:0003085_2	abs(GO:0006066_1-GO:0006066_2)	GO:0003013_1+GO:0003013_2	abs(GO:0006082_1-GO:0006082_2)	abs(GO:0006022_1-GO:0006022_2)	abs(GO:0006139_1-GO:0006139_2)	GO:0003012_1+GO:0003012_2	abs(GO:0002790_1-GO:0002790_2)	abs(GO:0006022_1-GO:0006022_2)	GO:0002697_1+GO:0002697_2	GO:0002520_1+GO:0002520_2	abs(GO:0002682_1-GO:0002682_2)	GO:0002705_1+GO:0002705_2	GO:0002684_1+GO:0002684_2	GO:0002822_1+GO:0002822_2	abs(GO:0002682_1-GO:0002682_2)	GO:0002685_1+GO:0002685_2	abs(GO:0002685_1-GO:0002685_2)	abs(GO:0002685_1-GO:0002685_2)	abs(GO:0002688_1-GO:0002688_2)	abs(GO:0002683_1-GO:0002683_2)	GO:0002684_1+GO:0002684_2	GO:0002705_1+GO:0002705_2	GO:0002699_1+GO:0002699_2	GO:0002696_1+GO:0002696_2	GO:0002688_1+GO:0002688_2	abs(GO:0002757_1-GO:0002757_2)	abs(GO:0002526_1-GO:0002526_2)	GO:0002682_1+GO:0002682_2	GO:0002685_1+GO:0002685_2	abs(GO:0002708_1-GO:0002708_2)	GO:0003008_1+GO:0003008_2	abs(GO:0002694_1-GO:0002694_2)	abs(GO:0003018_1-GO:0003018_2)	GO:0002757_1+GO:0002757_2	GO:0002706_1+GO:0002706_2	GO:0002696_1+GO:0002696_2	GO:0002697_1+GO:0002697_2	GO:0002699_1+GO:0002699_2	GO:0002683_1+GO:0002683_2	GO:0002562_1+GO:0002562_2	GO:0002683_1+GO:0002683_2	abs(GO:0002683_1-GO:0002683_2)	abs(GO:0002703_1-GO:0002703_2)	abs(GO:0002699_1-GO:0002699_2)	abs(GO:0002479_1-GO:0002479_2)	GO:0002768_1+GO:0002768_2	GO:0002683_1+GO:0002683_2	GO:0002768_1+GO:0002768_2
GO:0003073_1+GO:0003073_2	GO:0005975_1+GO:0005975_2	GO:0006082_1+GO:0006082_2	abs(GO:0003013_1-GO:0003013_2)	GO:0006091_1+GO:0006091_2	abs(GO:0006023_1-GO:0006023_2)	GO:0006140_1+GO:0006140_2	abs(GO:0003012_1-GO:0003012_2)	abs(GO:0002791_1-GO:0002791_2)	GO:0006026_1+GO:0006026_2	abs(GO:0002697_1-GO:0002697_2)	GO:0002526_1+GO:0002526_2	GO:0002683_1+GO:0002683_2	abs(GO:0002705_1-GO:0002705_2)	abs(GO:0002684_1-GO:0002684_2)	abs(GO:0002822_1-GO:0002822_2)	GO:0002683_1+GO:0002683_2	abs(GO:0002685_1-GO:0002685_2)	GO:0002694_1+GO:0002694_2	GO:0002687_1+GO:0002687_2	GO:0002694_1+GO:0002694_2	GO:0002684_1+GO:0002684_2	abs(GO:0002684_1-GO:0002684_2)	abs(GO:0002708_1-GO:0002708_2)	abs(GO:0002699_1-GO:0002699_2)	GO:0002697_1+GO:0002697_2	abs(GO:0002688_1-GO:0002688_2)	GO:0002764_1+GO:0002764_2	GO:0002576_1+GO:0002576_2	abs(GO:0002682_1-GO:0002682_2)	abs(GO:0002685_1-GO:0002685_2)	GO:0002709_1+GO:0002709_2	abs(GO:0003008_1-GO:0003008_2)	GO:0002697_1+GO:0002697_2	GO:0003073_1+GO:0003073_2	abs(GO:0002757_1-GO:0002757_2)	abs(GO:0002706_1-GO:0002706_2)	GO:0002697_1+GO:0002697_2	abs(GO:0002697_1-GO:0002697_2)	abs(GO:0002699_1-GO:0002699_2)	abs(GO:0002683_1-GO:0002683_2)	abs(GO:0002576_1-GO:0002576_2)	abs(GO:0002683_1-GO:0002683_2)	GO:0002684_1+GO:0002684_2	abs(GO:0002705_1-GO:0002705_2)	GO:0002703_1+GO:0002703_2	GO:0002483_1+GO:0002483_2	abs(GO:0002819_1-GO:0002819_2)	abs(GO:0002683_1-GO:0002683_2)	GO:0002790_1+GO:0002790_2
GO:0003401_1+GO:0003401_2	abs(GO:0005975_1-GO:0005975_2)	abs(GO:0006082_1-GO:0006082_2)	abs(GO:0003014_1-GO:0003014_2)	abs(GO:0006091_1-GO:0006091_2)	abs(GO:0006024_1-GO:0006024_2)	abs(GO:0006140_1-GO:0006140_2)	GO:0003013_1+GO:0003013_2	GO:0002822_1+GO:0002822_2	abs(GO:0006026_1-GO:0006026_2)	GO:0002699_1+GO:0002699_2	abs(GO:0002576_1-GO:0002576_2)	abs(GO:0002683_1-GO:0002683_2)	GO:0002706_1+GO:0002706_2	GO:0002685_1+GO:0002685_2	GO:0003002_1+GO:0003002_2	abs(GO:0002683_1-GO:0002683_2)	GO:0002694_1+GO:0002694_2	GO:0002697_1+GO:0002697_2	GO:0002688_1+GO:0002688_2	abs(GO:0002694_1-GO:0002694_2)	abs(GO:0002684_1-GO:0002684_2)	GO:0002685_1+GO:0002685_2	abs(GO:0002709_1-GO:0002709_2)	abs(GO:0002703_1-GO:0002703_2)	abs(GO:0002697_1-GO:0002697_2)	GO:0002694_1+GO:0002694_2	abs(GO:0002764_1-GO:0002764_2)	abs(GO:0002576_1-GO:0002576_2)	GO:0002683_1+GO:0002683_2	GO:0002687_1+GO:0002687_2	GO:0002757_1+GO:0002757_2	GO:0003013_1+GO:0003013_2	abs(GO:0002697_1-GO:0002697_2)	abs(GO:0003073_1-GO:0003073_2)	GO:0002764_1+GO:0002764_2	GO:0002708_1+GO:0002708_2	abs(GO:0002697_1-GO:0002697_2)	abs(GO:0002699_1-GO:0002699_2)	GO:0002703_1+GO:0002703_2	GO:0002684_1+GO:0002684_2	GO:0002682_1+GO:0002682_2	GO:0002684_1+GO:0002684_2	abs(GO:0002684_1-GO:0002684_2)	GO:0002706_1+GO:0002706_2	abs(GO:0002703_1-GO:0002703_2)	abs(GO:0002483_1-GO:0002483_2)	abs(GO:0002822_1-GO:0002822_2)	GO:0002684_1+GO:0002684_2	GO:0002822_1+GO:0002822_2
GO:0005975_1+GO:0005975_2	GO:0006022_1+GO:0006022_2	GO:0006091_1+GO:0006091_2	GO:0003018_1+GO:0003018_2	abs(GO:0006119_1-GO:0006119_2)	GO:0006026_1+GO:0006026_2	GO:0006152_1+GO:0006152_2	abs(GO:0003013_1-GO:0003013_2)	abs(GO:0002822_1-GO:0002822_2)	GO:0006027_1+GO:0006027_2	abs(GO:0002699_1-GO:0002699_2)	GO:0002682_1+GO:0002682_2	GO:0002684_1+GO:0002684_2	abs(GO:0002706_1-GO:0002706_2)	abs(GO:0002685_1-GO:0002685_2)	abs(GO:0003002_1-GO:0003002_2)	GO:0002684_1+GO:0002684_2	GO:0002696_1+GO:0002696_2	abs(GO:0002697_1-GO:0002697_2)	abs(GO:0002688_1-GO:0002688_2)	GO:0002696_1+GO:0002696_2	GO:0002685_1+GO:0002685_2	abs(GO:0002685_1-GO:0002685_2)	GO:0002757_1+GO:0002757_2	GO:0002706_1+GO:0002706_2	GO:0002699_1+GO:0002699_2	abs(GO:0002694_1-GO:0002694_2)	GO:0002768_1+GO:0002768_2	GO:0002682_1+GO:0002682_2	abs(GO:0002683_1-GO:0002683_2)	abs(GO:0002687_1-GO:0002687_2)	abs(GO:0002757_1-GO:0002757_2)	abs(GO:0003013_1-GO:0003013_2)	abs(GO:0002699_1-GO:0002699_2)	GO:0003401_1+GO:0003401_2	abs(GO:0002764_1-GO:0002764_2)	abs(GO:0002708_1-GO:0002708_2)	GO:0002699_1+GO:0002699_2	GO:0002703_1+GO:0002703_2	abs(GO:0002703_1-GO:0002703_2)	abs(GO:0002684_1-GO:0002684_2)	abs(GO:0002682_1-GO:0002682_2)	abs(GO:0002684_1-GO:0002684_2)	GO:0002685_1+GO:0002685_2	GO:0002757_1+GO:0002757_2	GO:0002705_1+GO:0002705_2	GO:0002520_1+GO:0002520_2	abs(GO:0003002_1-GO:0003002_2)	abs(GO:0002684_1-GO:0002684_2)	abs(GO:0002822_1-GO:0002822_2)
abs(GO:0005975_1-GO:0005975_2)	abs(GO:0006022_1-GO:0006022_2)	abs(GO:0006091_1-GO:0006091_2)	abs(GO:0003018_1-GO:0003018_2)	GO:0006120_1+GO:0006120_2	abs(GO:0006026_1-GO:0006026_2)	abs(GO:0006152_1-GO:0006152_2)	abs(GO:0003014_1-GO:0003014_2)	GO:0002840_1+GO:0002840_2	abs(GO:0006027_1-GO:0006027_2)	GO:0002703_1+GO:0002703_2	abs(GO:0002682_1-GO:0002682_2)	abs(GO:0002684_1-GO:0002684_2)	GO:0002708_1+GO:0002708_2	GO:0002688_1+GO:0002688_2	GO:0003008_1+GO:0003008_2	abs(GO:0002684_1-GO:0002684_2)	GO:0002697_1+GO:0002697_2	GO:0002699_1+GO:0002699_2	GO:0002694_1+GO:0002694_2	GO:0002697_1+GO:0002697_2	abs(GO:0002685_1-GO:0002685_2)	GO:0002694_1+GO:0002694_2	abs(GO:0002757_1-GO:0002757_2)	abs(GO:0002706_1-GO:0002706_2)	abs(GO:0002699_1-GO:0002699_2)	GO:0002697_1+GO:0002697_2	GO:0002822_1+GO:0002822_2	abs(GO:0002682_1-GO:0002682_2)	GO:0002684_1+GO:0002684_2	GO:0002688_1+GO:0002688_2	GO:0002764_1+GO:0002764_2	GO:0003014_1+GO:0003014_2	abs(GO:0002703_1-GO:0002703_2)	GO:0005975_1+GO:0005975_2	GO:0002768_1+GO:0002768_2	abs(GO:0002711_1-GO:0002711_2)	abs(GO:0002699_1-GO:0002699_2)	GO:0002705_1+GO:0002705_2	GO:0002705_1+GO:0002705_2	GO:0002688_1+GO:0002688_2	GO:0002683_1+GO:0002683_2	GO:0002685_1+GO:0002685_2	abs(GO:0002685_1-GO:0002685_2)	abs(GO:0002757_1-GO:0002757_2)	abs(GO:0002705_1-GO:0002705_2)	abs(GO:0002526_1-GO:0002526_2)	GO:0003008_1+GO:0003008_2	GO:0002694_1+GO:0002694_2	GO:0003002_1+GO:0003002_2
GO:0006022_1+GO:0006022_2	abs(GO:0006026_1-GO:0006026_2)	abs(GO:0006119_1-GO:0006119_2)	GO:0005975_1+GO:0005975_2	abs(GO:0006120_1-GO:0006120_2)	abs(GO:0006027_1-GO:0006027_2)	GO:0006163_1+GO:0006163_2	GO:0003018_1+GO:0003018_2	GO:0003002_1+GO:0003002_2	GO:0006066_1+GO:0006066_2	abs(GO:0002703_1-GO:0002703_2)	GO:0002683_1+GO:0002683_2	GO:0002685_1+GO:0002685_2	abs(GO:0002708_1-GO:0002708_2)	GO:0002694_1+GO:0002694_2	abs(GO:0003008_1-GO:0003008_2)	abs(GO:0002685_1-GO:0002685_2)	abs(GO:0002697_1-GO:0002697_2)	abs(GO:0002705_1-GO:0002705_2)	GO:0002697_1+GO:0002697_2	abs(GO:0002697_1-GO:0002697_2)	abs(GO:0002687_1-GO:0002687_2)	GO:0002697_1+GO:0002697_2	GO:0002764_1+GO:0002764_2	GO:0002757_1+GO:0002757_2	GO:0002757_1+GO:0002757_2	abs(GO:0002697_1-GO:0002697_2)	abs(GO:0002822_1-GO:0002822_2)	GO:0002683_1+GO:0002683_2	abs(GO:0002684_1-GO:0002684_2)	abs(GO:0002688_1-GO:0002688_2)	abs(GO:0002764_1-GO:0002764_2)	GO:0003018_1+GO:0003018_2	GO:0002705_1+GO:0002705_2	abs(GO:0005975_1-GO:0005975_2)	GO:0002790_1+GO:0002790_2	GO:0002757_1+GO:0002757_2	GO:0002703_1+GO:0002703_2	GO:0002706_1+GO:0002706_2	abs(GO:0002705_1-GO:0002705_2)	GO:0002697_1+GO:0002697_2	abs(GO:0002683_1-GO:0002683_2)	GO:0002688_1+GO:0002688_2	GO:0002688_1+GO:0002688_2	GO:0002764_1+GO:0002764_2	GO:0002706_1+GO:0002706_2	GO:0002576_1+GO:0002576_2	abs(GO:0003008_1-GO:0003008_2)	GO:0002696_1+GO:0002696_2	GO:0003008_1+GO:0003008_2
abs(GO:0006022_1-GO:0006022_2)	GO:0006066_1+GO:0006066_2	GO:0006120_1+GO:0006120_2	abs(GO:0005975_1-GO:0005975_2)	GO:0006139_1+GO:0006139_2	GO:0006066_1+GO:0006066_2	abs(GO:0006163_1-GO:0006163_2)	abs(GO:0003018_1-GO:0003018_2)	abs(GO:0003002_1-GO:0003002_2)	abs(GO:0006066_1-GO:0006066_2)	GO:0002705_1+GO:0002705_2	abs(GO:0002683_1-GO:0002683_2)	abs(GO:0002685_1-GO:0002685_2)	GO:0002757_1+GO:0002757_2	GO:0002697_1+GO:0002697_2	GO:0003012_1+GO:0003012_2	GO:0002694_1+GO:0002694_2	GO:0002699_1+GO:0002699_2	GO:0002708_1+GO:0002708_2	abs(GO:0002697_1-GO:0002697_2)	GO:0002699_1+GO:0002699_2	GO:0002688_1+GO:0002688_2	abs(GO:0002697_1-GO:0002697_2)	abs(GO:0002764_1-GO:0002764_2)	abs(GO:0002757_1-GO:0002757_2)	abs(GO:0002757_1-GO:0002757_2)	GO:0002699_1+GO:0002699_2	GO:0003006_1+GO:0003006_2	abs(GO:0002683_1-GO:0002683_2)	GO:0002685_1+GO:0002685_2	GO:0002690_1+GO:0002690_2	GO:0002768_1+GO:0002768_2	abs(GO:0003018_1-GO:0003018_2)	abs(GO:0002705_1-GO:0002705_2)	GO:0006022_1+GO:0006022_2	GO:0002791_1+GO:0002791_2	GO:0002764_1+GO:0002764_2	GO:0002705_1+GO:0002705_2	abs(GO:0002708_1-GO:0002708_2)	GO:0002706_1+GO:0002706_2	abs(GO:0002697_1-GO:0002697_2)	GO:0002684_1+GO:0002684_2	GO:0002694_1+GO:0002694_2	abs(GO:0002688_1-GO:0002688_2)	abs(GO:0002764_1-GO:0002764_2)	abs(GO:0002706_1-GO:0002706_2)	abs(GO:0002576_1-GO:0002576_2)	GO:0003012_1+GO:0003012_2	GO:0002697_1+GO:0002697_2	abs(GO:0003008_1-GO:0003008_2)
GO:0006026_1+GO:0006026_2	abs(GO:0006066_1-GO:0006066_2)	abs(GO:0006120_1-GO:0006120_2)	GO:0006022_1+GO:0006022_2	abs(GO:0006139_1-GO:0006139_2)	abs(GO:0006066_1-GO:0006066_2)	GO:0006164_1+GO:0006164_2	abs(GO:0003073_1-GO:0003073_2)	GO:0003008_1+GO:0003008_2	GO:0006082_1+GO:0006082_2	abs(GO:0002705_1-GO:0002705_2)	GO:0002684_1+GO:0002684_2	GO:0002694_1+GO:0002694_2	abs(GO:0002757_1-GO:0002757_2)	abs(GO:0002697_1-GO:0002697_2)	abs(GO:0003012_1-GO:0003012_2)	abs(GO:0002694_1-GO:0002694_2)	abs(GO:0002699_1-GO:0002699_2)	abs(GO:0002708_1-GO:0002708_2)	abs(GO:0002699_1-GO:0002699_2)	abs(GO:0002699_1-GO:0002699_2)	abs(GO:0002688_1-GO:0002688_2)	GO:0002699_1+GO:0002699_2	GO:0002768_1+GO:0002768_2	GO:0002764_1+GO:0002764_2	GO:0002764_1+GO:0002764_2	abs(GO:0002699_1-GO:0002699_2)	GO:0003008_1+GO:0003008_2	GO:0002684_1+GO:0002684_2	abs(GO:0002685_1-GO:0002685_2)	abs(GO:0002690_1-GO:0002690_2)	abs(GO:0002768_1-GO:0002768_2)	GO:0005975_1+GO:0005975_2	GO:0002706_1+GO:0002706_2	abs(GO:0006022_1-GO:0006022_2)	GO:0002822_1+GO:0002822_2	abs(GO:0002764_1-GO:0002764_2)	abs(GO:0002705_1-GO:0002705_2)	GO:0002757_1+GO:0002757_2	abs(GO:0002706_1-GO:0002706_2)	abs(GO:0002705_1-GO:0002705_2)	abs(GO:0002684_1-GO:0002684_2)	GO:0002697_1+GO:0002697_2	GO:0002690_1+GO:0002690_2	GO:0002768_1+GO:0002768_2	GO:0002708_1+GO:0002708_2	GO:0002682_1+GO:0002682_2	abs(GO:0003012_1-GO:0003012_2)	abs(GO:0002697_1-GO:0002697_2)	GO:0003012_1+GO:0003012_2
abs(GO:0006026_1-GO:0006026_2)	GO:0006082_1+GO:0006082_2	GO:0006139_1+GO:0006139_2	abs(GO:0006022_1-GO:0006022_2)	GO:0006140_1+GO:0006140_2	GO:0006082_1+GO:0006082_2	abs(GO:0006164_1-GO:0006164_2)	GO:0005975_1+GO:0005975_2	abs(GO:0003008_1-GO:0003008_2)	abs(GO:0006082_1-GO:0006082_2)	GO:0002706_1+GO:0002706_2	abs(GO:0002684_1-GO:0002684_2)	GO:0002697_1+GO:0002697_2	GO:0002764_1+GO:0002764_2	GO:0002699_1+GO:0002699_2	GO:0003013_1+GO:0003013_2	GO:0002696_1+GO:0002696_2	abs(GO:0002703_1-GO:0002703_2)	GO:0002711_1+GO:0002711_2	abs(GO:0002708_1-GO:0002708_2)	GO:0002703_1+GO:0002703_2	GO:0002694_1+GO:0002694_2	abs(GO:0002699_1-GO:0002699_2)	GO:0002790_1+GO:0002790_2	abs(GO:0002764_1-GO:0002764_2)	abs(GO:0002764_1-GO:0002764_2)	GO:0002703_1+GO:0002703_2	abs(GO:0003008_1-GO:0003008_2)	abs(GO:0002684_1-GO:0002684_2)	GO:0002687_1+GO:0002687_2	GO:0002694_1+GO:0002694_2	abs(GO:0002790_1-GO:0002790_2)	abs(GO:0005975_1-GO:0005975_2)	abs(GO:0002706_1-GO:0002706_2)	GO:0006026_1+GO:0006026_2	abs(GO:0003002_1-GO:0003002_2)	GO:0002768_1+GO:0002768_2	GO:0002706_1+GO:0002706_2	abs(GO:0002757_1-GO:0002757_2)	GO:0002708_1+GO:0002708_2	GO:0002706_1+GO:0002706_2	GO:0002685_1+GO:0002685_2	abs(GO:0002697_1-GO:0002697_2)	GO:0002694_1+GO:0002694_2	abs(GO:0002824_1-GO:0002824_2)	abs(GO:0002708_1-GO:0002708_2)	abs(GO:0002682_1-GO:0002682_2)	GO:0003013_1+GO:0003013_2	GO:0002699_1+GO:0002699_2	abs(GO:0003012_1-GO:0003012_2)
GO:0006027_1+GO:0006027_2	abs(GO:0006082_1-GO:0006082_2)	abs(GO:0006139_1-GO:0006139_2)	GO:0006026_1+GO:0006026_2	abs(GO:0006140_1-GO:0006140_2)	abs(GO:0006082_1-GO:0006082_2)	GO:0006171_1+GO:0006171_2	abs(GO:0005975_1-GO:0005975_2)	abs(GO:0003012_1-GO:0003012_2)	GO:0006091_1+GO:0006091_2	abs(GO:0002706_1-GO:0002706_2)	abs(GO:0002685_1-GO:0002685_2)	abs(GO:0002697_1-GO:0002697_2)	abs(GO:0002764_1-GO:0002764_2)	abs(GO:0002699_1-GO:0002699_2)	abs(GO:0003013_1-GO:0003013_2)	GO:0002697_1+GO:0002697_2	GO:0002705_1+GO:0002705_2	abs(GO:0002711_1-GO:0002711_2)	GO:0002757_1+GO:0002757_2	abs(GO:0002705_1-GO:0002705_2)	abs(GO:0002694_1-GO:0002694_2)	abs(GO:0002703_1-GO:0002703_2)	abs(GO:0002790_1-GO:0002790_2)	GO:0002768_1+GO:0002768_2	GO:0002768_1+GO:0002768_2	GO:0002705_1+GO:0002705_2	GO:0003013_1+GO:0003013_2	GO:0002685_1+GO:0002685_2	abs(GO:0002688_1-GO:0002688_2)	GO:0002697_1+GO:0002697_2	GO:0002791_1+GO:0002791_2	GO:0006022_1+GO:0006022_2	GO:0002708_1+GO:0002708_2	abs(GO:0006026_1-GO:0006026_2)	GO:0003008_1+GO:0003008_2	GO:0002790_1+GO:0002790_2	abs(GO:0002706_1-GO:0002706_2)	GO:0002764_1+GO:0002764_2	GO:0002709_1+GO:0002709_2	abs(GO:0002706_1-GO:0002706_2)	GO:0002694_1+GO:0002694_2	abs(GO:0002699_1-GO:0002699_2)	GO:0002697_1+GO:0002697_2	abs(GO:0003002_1-GO:0003002_2)	GO:0002711_1+GO:0002711_2	GO:0002683_1+GO:0002683_2	abs(GO:0003013_1-GO:0003013_2)	abs(GO:0002699_1-GO:0002699_2)	GO:0003013_1+GO:0003013_2
abs(GO:0006027_1-GO:0006027_2)	GO:0006091_1+GO:0006091_2	GO:0006140_1+GO:0006140_2	abs(GO:0006026_1-GO:0006026_2)	GO:0006152_1+GO:0006152_2	GO:0006091_1+GO:0006091_2	abs(GO:0006171_1-GO:0006171_2)	GO:0006022_1+GO:0006022_2	GO:0003013_1+GO:0003013_2	abs(GO:0006091_1-GO:0006091_2)	GO:0002708_1+GO:0002708_2	GO:0002697_1+GO:0002697_2	abs(GO:0002699_1-GO:0002699_2)	GO:0002768_1+GO:0002768_2	GO:0002703_1+GO:0002703_2	GO:0003018_1+GO:0003018_2	abs(GO:0002697_1-GO:0002697_2)	abs(GO:0002705_1-GO:0002705_2)	GO:0002757_1+GO:0002757_2	GO:0002764_1+GO:0002764_2	GO:0002706_1+GO:0002706_2	abs(GO:0002696_1-GO:0002696_2)	GO:0002708_1+GO:0002708_2	GO:0002791_1+GO:0002791_2	abs(GO:0002768_1-GO:0002768_2)	GO:0002822_1+GO:0002822_2	abs(GO:0002705_1-GO:0002705_2)	abs(GO:0003013_1-GO:0003013_2)	abs(GO:0002685_1-GO:0002685_2)	abs(GO:0002690_1-GO:0002690_2)	abs(GO:0002697_1-GO:0002697_2)	abs(GO:0002791_1-GO:0002791_2)	abs(GO:0006022_1-GO:0006022_2)	abs(GO:0002708_1-GO:0002708_2)	GO:0006027_1+GO:0006027_2	abs(GO:0003008_1-GO:0003008_2)	abs(GO:0002790_1-GO:0002790_2)	GO:0002708_1+GO:0002708_2	abs(GO:0002764_1-GO:0002764_2)	abs(GO:0002709_1-GO:0002709_2)	GO:0002708_1+GO:0002708_2	GO:0002697_1+GO:0002697_2	abs(GO:0002703_1-GO:0002703_2)	abs(GO:0002697_1-GO:0002697_2)	GO:0003006_1+GO:0003006_2	abs(GO:0002711_1-GO:0002711_2)	abs(GO:0002683_1-GO:0002683_2)	GO:0003018_1+GO:0003018_2	GO:0002703_1+GO:0002703_2	abs(GO:0003013_1-GO:0003013_2)
abs(GO:0006029_1-GO:0006029_2)	abs(GO:0006091_1-GO:0006091_2)	abs(GO:0006140_1-GO:0006140_2)	GO:0006027_1+GO:0006027_2	abs(GO:0006152_1-GO:0006152_2)	abs(GO:0006091_1-GO:0006091_2)	GO:0006184_1+GO:0006184_2	abs(GO:0006022_1-GO:0006022_2)	abs(GO:0003013_1-GO:0003013_2)	GO:0006119_1+GO:0006119_2	abs(GO:0002708_1-GO:0002708_2)	abs(GO:0002697_1-GO:0002697_2)	GO:0002706_1+GO:0002706_2	abs(GO:0002768_1-GO:0002768_2)	abs(GO:0002703_1-GO:0002703_2)	abs(GO:0003018_1-GO:0003018_2)	GO:0002699_1+GO:0002699_2	GO:0002706_1+GO:0002706_2	abs(GO:0002757_1-GO:0002757_2)	GO:0002768_1+GO:0002768_2	abs(GO:0002706_1-GO:0002706_2)	GO:0002697_1+GO:0002697_2	GO:0002757_1+GO:0002757_2	abs(GO:0002791_1-GO:0002791_2)	abs(GO:0002790_1-GO:0002790_2)	abs(GO:0003002_1-GO:0003002_2)	abs(GO:0002706_1-GO:0002706_2)	GO:0003018_1+GO:0003018_2	GO:0002688_1+GO:0002688_2	GO:0002697_1+GO:0002697_2	GO:0002699_1+GO:0002699_2	GO:0002822_1+GO:0002822_2	GO:0006026_1+GO:0006026_2	abs(GO:0002709_1-GO:0002709_2)	abs(GO:0006027_1-GO:0006027_2)	GO:0003012_1+GO:0003012_2	GO:0002791_1+GO:0002791_2	abs(GO:0002708_1-GO:0002708_2)	GO:0002768_1+GO:0002768_2	GO:0002757_1+GO:0002757_2	GO:0002709_1+GO:0002709_2	abs(GO:0002697_1-GO:0002697_2)	GO:0002706_1+GO:0002706_2	abs(GO:0002699_1-GO:0002699_2)	GO:0003008_1+GO:0003008_2	GO:0002757_1+GO:0002757_2	GO:0002684_1+GO:0002684_2	abs(GO:0003018_1-GO:0003018_2)	GO:0002706_1+GO:0002706_2	GO:0003014_1+GO:0003014_2
GO:0006066_1+GO:0006066_2	abs(GO:0006119_1-GO:0006119_2)	GO:0006152_1+GO:0006152_2	abs(GO:0006027_1-GO:0006027_2)	GO:0006163_1+GO:0006163_2	abs(GO:0006119_1-GO:0006119_2)	abs(GO:0006184_1-GO:0006184_2)	GO:0006023_1+GO:0006023_2	GO:0003018_1+GO:0003018_2	abs(GO:0006119_1-GO:0006119_2)	GO:0002709_1+GO:0002709_2	GO:0002699_1+GO:0002699_2	GO:0002757_1+GO:0002757_2	GO:0002790_1+GO:0002790_2	GO:0002705_1+GO:0002705_2	GO:0005975_1+GO:0005975_2	abs(GO:0002699_1-GO:0002699_2)	abs(GO:0002706_1-GO:0002706_2)	GO:0002764_1+GO:0002764_2	abs(GO:0002790_1-GO:0002790_2)	GO:0002708_1+GO:0002708_2	abs(GO:0002697_1-GO:0002697_2)	abs(GO:0002757_1-GO:0002757_2)	abs(GO:0002819_1-GO:0002819_2)	GO:0002819_1+GO:0002819_2	GO:0003006_1+GO:0003006_2	abs(GO:0002708_1-GO:0002708_2)	abs(GO:0003018_1-GO:0003018_2)	abs(GO:0002690_1-GO:0002690_2)	abs(GO:0002697_1-GO:0002697_2)	abs(GO:0002703_1-GO:0002703_2)	GO:0002824_1+GO:0002824_2	abs(GO:0006026_1-GO:0006026_2)	GO:0002757_1+GO:0002757_2	GO:0006066_1+GO:0006066_2	abs(GO:0003012_1-GO:0003012_2)	abs(GO:0002791_1-GO:0002791_2)	abs(GO:0002709_1-GO:0002709_2)	abs(GO:0002790_1-GO:0002790_2)	abs(GO:0002757_1-GO:0002757_2)	GO:0002757_1+GO:0002757_2	GO:0002699_1+GO:0002699_2	abs(GO:0002706_1-GO:0002706_2)	abs(GO:0002703_1-GO:0002703_2)	abs(GO:0003008_1-GO:0003008_2)	abs(GO:0002757_1-GO:0002757_2)	abs(GO:0002684_1-GO:0002684_2)	GO:0005975_1+GO:0005975_2	abs(GO:0002706_1-GO:0002706_2)	GO:0003018_1+GO:0003018_2
abs(GO:0006066_1-GO:0006066_2)	GO:0006120_1+GO:0006120_2	abs(GO:0006152_1-GO:0006152_2)	GO:0006066_1+GO:0006066_2	abs(GO:0006163_1-GO:0006163_2)	GO:0006120_1+GO:0006120_2	GO:0006195_1+GO:0006195_2	abs(GO:0006023_1-GO:0006023_2)	abs(GO:0003018_1-GO:0003018_2)	abs(GO:0006120_1-GO:0006120_2)	abs(GO:0002709_1-GO:0002709_2)	abs(GO:0002699_1-GO:0002699_2)	abs(GO:0002757_1-GO:0002757_2)	GO:0002822_1+GO:0002822_2	abs(GO:0002705_1-GO:0002705_2)	abs(GO:0005975_1-GO:0005975_2)	GO:0002703_1+GO:0002703_2	GO:0002708_1+GO:0002708_2	abs(GO:0002764_1-GO:0002764_2)	GO:0002819_1+GO:0002819_2	abs(GO:0002708_1-GO:0002708_2)	abs(GO:0002703_1-GO:0002703_2)	GO:0002764_1+GO:0002764_2	GO:0002822_1+GO:0002822_2	abs(GO:0002822_1-GO:0002822_2)	GO:0003008_1+GO:0003008_2	GO:0002709_1+GO:0002709_2	GO:0005975_1+GO:0005975_2	GO:0002694_1+GO:0002694_2	GO:0002699_1+GO:0002699_2	abs(GO:0002706_1-GO:0002706_2)	abs(GO:0002824_1-GO:0002824_2)	GO:0006027_1+GO:0006027_2	abs(GO:0002757_1-GO:0002757_2)	abs(GO:0006066_1-GO:0006066_2)	GO:0003013_1+GO:0003013_2	GO:0002822_1+GO:0002822_2	GO:0002711_1+GO:0002711_2	abs(GO:0002791_1-GO:0002791_2)	abs(GO:0002758_1-GO:0002758_2)	abs(GO:0002757_1-GO:0002757_2)	abs(GO:0002699_1-GO:0002699_2)	GO:0002711_1+GO:0002711_2	abs(GO:0002705_1-GO:0002705_2)	abs(GO:0003012_1-GO:0003012_2)	GO:0002764_1+GO:0002764_2	GO:0002685_1+GO:0002685_2	abs(GO:0005975_1-GO:0005975_2)	abs(GO:0002708_1-GO:0002708_2)	abs(GO:0003018_1-GO:0003018_2)
GO:0006082_1+GO:0006082_2	abs(GO:0006120_1-GO:0006120_2)	GO:0006163_1+GO:0006163_2	abs(GO:0006066_1-GO:0006066_2)	GO:0006164_1+GO:0006164_2	abs(GO:0006120_1-GO:0006120_2)	abs(GO:0006195_1-GO:0006195_2)	GO:0006024_1+GO:0006024_2	GO:0005975_1+GO:0005975_2	GO:0006139_1+GO:0006139_2	GO:0002711_1+GO:0002711_2	abs(GO:0002703_1-GO:0002703_2)	GO:0002764_1+GO:0002764_2	abs(GO:0002822_1-GO:0002822_2)	GO:0002706_1+GO:0002706_2	GO:0006022_1+GO:0006022_2	abs(GO:0002703_1-GO:0002703_2)	abs(GO:0002708_1-GO:0002708_2)	GO:0002768_1+GO:0002768_2	abs(GO:0002822_1-GO:0002822_2)	GO:0002709_1+GO:0002709_2	GO:0002706_1+GO:0002706_2	abs(GO:0002764_1-GO:0002764_2)	abs(GO:0002822_1-GO:0002822_2)	GO:0002824_1+GO:0002824_2	abs(GO:0003008_1-GO:0003008_2)	GO:0002757_1+GO:0002757_2	abs(GO:0005975_1-GO:0005975_2)	GO:0002697_1+GO:0002697_2	abs(GO:0002699_1-GO:0002699_2)	abs(GO:0002708_1-GO:0002708_2)	GO:0003002_1+GO:0003002_2	abs(GO:0006027_1-GO:0006027_2)	GO:0002764_1+GO:0002764_2	GO:0006082_1+GO:0006082_2	abs(GO:0003013_1-GO:0003013_2)	abs(GO:0002822_1-GO:0002822_2)	abs(GO:0002711_1-GO:0002711_2)	abs(GO:0002819_1-GO:0002819_2)	GO:0002764_1+GO:0002764_2	GO:0002764_1+GO:0002764_2	GO:0002708_1+GO:0002708_2	GO:0002757_1+GO:0002757_2	GO:0002706_1+GO:0002706_2	GO:0003013_1+GO:0003013_2	abs(GO:0002764_1-GO:0002764_2)	abs(GO:0002685_1-GO:0002685_2)	GO:0006022_1+GO:0006022_2	GO:0002757_1+GO:0002757_2	GO:0003401_1+GO:0003401_2
abs(GO:0006082_1-GO:0006082_2)	GO:0006139_1+GO:0006139_2	abs(GO:0006163_1-GO:0006163_2)	GO:0006082_1+GO:0006082_2	abs(GO:0006164_1-GO:0006164_2)	GO:0006139_1+GO:0006139_2	GO:0006200_1+GO:0006200_2	abs(GO:0006024_1-GO:0006024_2)	abs(GO:0005975_1-GO:0005975_2)	abs(GO:0006139_1-GO:0006139_2)	abs(GO:0002711_1-GO:0002711_2)	GO:0002708_1+GO:0002708_2	abs(GO:0002764_1-GO:0002764_2)	abs(GO:0002824_1-GO:0002824_2)	abs(GO:0002706_1-GO:0002706_2)	abs(GO:0006022_1-GO:0006022_2)	GO:0002708_1+GO:0002708_2	GO:0002709_1+GO:0002709_2	abs(GO:0002819_1-GO:0002819_2)	GO:0003006_1+GO:0003006_2	abs(GO:0002709_1-GO:0002709_2)	abs(GO:0002706_1-GO:0002706_2)	GO:0002768_1+GO:0002768_2	GO:0002824_1+GO:0002824_2	abs(GO:0003002_1-GO:0003002_2)	GO:0003012_1+GO:0003012_2	abs(GO:0002757_1-GO:0002757_2)	GO:0006022_1+GO:0006022_2	abs(GO:0002697_1-GO:0002697_2)	GO:0002706_1+GO:0002706_2	GO:0002757_1+GO:0002757_2	abs(GO:0003002_1-GO:0003002_2)	GO:0006066_1+GO:0006066_2	abs(GO:0002764_1-GO:0002764_2)	abs(GO:0006082_1-GO:0006082_2)	abs(GO:0003014_1-GO:0003014_2)	GO:0002824_1+GO:0002824_2	GO:0002757_1+GO:0002757_2	GO:0002822_1+GO:0002822_2	abs(GO:0002764_1-GO:0002764_2)	abs(GO:0002764_1-GO:0002764_2)	abs(GO:0002708_1-GO:0002708_2)	abs(GO:0002757_1-GO:0002757_2)	abs(GO:0002706_1-GO:0002706_2)	abs(GO:0003013_1-GO:0003013_2)	GO:0002768_1+GO:0002768_2	GO:0002687_1+GO:0002687_2	abs(GO:0006022_1-GO:0006022_2)	abs(GO:0002757_1-GO:0002757_2)	GO:0005975_1+GO:0005975_2
GO:0006091_1+GO:0006091_2	abs(GO:0006139_1-GO:0006139_2)	GO:0006164_1+GO:0006164_2	abs(GO:0006082_1-GO:0006082_2)	GO:0006184_1+GO:0006184_2	abs(GO:0006139_1-GO:0006139_2)	abs(GO:0006200_1-GO:0006200_2)	GO:0006026_1+GO:0006026_2	GO:0006022_1+GO:0006022_2	GO:0006140_1+GO:0006140_2	GO:0002757_1+GO:0002757_2	GO:0002757_1+GO:0002757_2	GO:0002768_1+GO:0002768_2	GO:0003002_1+GO:0003002_2	GO:0002708_1+GO:0002708_2	GO:0006026_1+GO:0006026_2	abs(GO:0002708_1-GO:0002708_2)	abs(GO:0002709_1-GO:0002709_2)	GO:0002822_1+GO:0002822_2	GO:0003008_1+GO:0003008_2	abs(GO:0002711_1-GO:0002711_2)	GO:0002708_1+GO:0002708_2	GO:0002790_1+GO:0002790_2	abs(GO:0002824_1-GO:0002824_2)	GO:0003008_1+GO:0003008_2	abs(GO:0003012_1-GO:0003012_2)	GO:0002764_1+GO:0002764_2	abs(GO:0006022_1-GO:0006022_2)	GO:0002699_1+GO:0002699_2	GO:0002708_1+GO:0002708_2	abs(GO:0002757_1-GO:0002757_2)	GO:0003006_1+GO:0003006_2	abs(GO:0006066_1-GO:0006066_2)	GO:0002768_1+GO:0002768_2	GO:0006091_1+GO:0006091_2	GO:0003018_1+GO:0003018_2	abs(GO:0002824_1-GO:0002824_2)	abs(GO:0002757_1-GO:0002757_2)	abs(GO:0002822_1-GO:0002822_2)	GO:0002768_1+GO:0002768_2	GO:0002768_1+GO:0002768_2	GO:0002709_1+GO:0002709_2	GO:0002758_1+GO:0002758_2	GO:0002708_1+GO:0002708_2	GO:0003014_1+GO:0003014_2	GO:0002822_1+GO:0002822_2	GO:0002688_1+GO:0002688_2	GO:0006023_1+GO:0006023_2	GO:0002764_1+GO:0002764_2	abs(GO:0005975_1-GO:0005975_2)
abs(GO:0006091_1-GO:0006091_2)	GO:0006140_1+GO:0006140_2	abs(GO:0006164_1-GO:0006164_2)	GO:0006091_1+GO:0006091_2	abs(GO:0006184_1-GO:0006184_2)	GO:0006140_1+GO:0006140_2	GO:0006259_1+GO:0006259_2	abs(GO:0006026_1-GO:0006026_2)	abs(GO:0006022_1-GO:0006022_2)	abs(GO:0006140_1-GO:0006140_2)	abs(GO:0002757_1-GO:0002757_2)	abs(GO:0002757_1-GO:0002757_2)	GO:0002790_1+GO:0002790_2	abs(GO:0003002_1-GO:0003002_2)	abs(GO:0002708_1-GO:0002708_2)	abs(GO:0006026_1-GO:0006026_2)	GO:0002709_1+GO:0002709_2	abs(GO:0002711_1-GO:0002711_2)	abs(GO:0002822_1-GO:0002822_2)	abs(GO:0003008_1-GO:0003008_2)	GO:0002757_1+GO:0002757_2	abs(GO:0002708_1-GO:0002708_2)	GO:0002819_1+GO:0002819_2	GO:0003008_1+GO:0003008_2	abs(GO:0003008_1-GO:0003008_2)	GO:0003013_1+GO:0003013_2	abs(GO:0002764_1-GO:0002764_2)	abs(GO:0006026_1-GO:0006026_2)	abs(GO:0002699_1-GO:0002699_2)	abs(GO:0002708_1-GO:0002708_2)	GO:0002764_1+GO:0002764_2	GO:0003008_1+GO:0003008_2	GO:0006082_1+GO:0006082_2	abs(GO:0002768_1-GO:0002768_2)	abs(GO:0006091_1-GO:0006091_2)	abs(GO:0003018_1-GO:0003018_2)	GO:0003006_1+GO:0003006_2	GO:0002764_1+GO:0002764_2	abs(GO:0002824_1-GO:0002824_2)	GO:0002790_1+GO:0002790_2	abs(GO:0002768_1-GO:0002768_2)	abs(GO:0002711_1-GO:0002711_2)	GO:0002764_1+GO:0002764_2	abs(GO:0002708_1-GO:0002708_2)	abs(GO:0003014_1-GO:0003014_2)	abs(GO:0002822_1-GO:0002822_2)	abs(GO:0002688_1-GO:0002688_2)	GO:0006026_1+GO:0006026_2	abs(GO:0002764_1-GO:0002764_2)	GO:0006022_1+GO:0006022_2
GO:0006119_1+GO:0006119_2	abs(GO:0006140_1-GO:0006140_2)	GO:0006171_1+GO:0006171_2	abs(GO:0006091_1-GO:0006091_2)	GO:0006195_1+GO:0006195_2	abs(GO:0006140_1-GO:0006140_2)	abs(GO:0006259_1-GO:0006259_2)	GO:0006027_1+GO:0006027_2	GO:0006023_1+GO:0006023_2	GO:0006152_1+GO:0006152_2	GO:0002764_1+GO:0002764_2	GO:0002764_1+GO:0002764_2	abs(GO:0002791_1-GO:0002791_2)	GO:0003006_1+GO:0003006_2	abs(GO:0002709_1-GO:0002709_2)	GO:0006027_1+GO:0006027_2	abs(GO:0002711_1-GO:0002711_2)	GO:0002757_1+GO:0002757_2	GO:0003002_1+GO:0003002_2	GO:0003012_1+GO:0003012_2	GO:0002764_1+GO:0002764_2	abs(GO:0002709_1-GO:0002709_2)	GO:0002822_1+GO:0002822_2	abs(GO:0003008_1-GO:0003008_2)	GO:0003013_1+GO:0003013_2	abs(GO:0003013_1-GO:0003013_2)	GO:0002768_1+GO:0002768_2	abs(GO:0006027_1-GO:0006027_2)	GO:0002705_1+GO:0002705_2	GO:0002757_1+GO:0002757_2	abs(GO:0002764_1-GO:0002764_2)	abs(GO:0003008_1-GO:0003008_2)	abs(GO:0006082_1-GO:0006082_2)	GO:0002790_1+GO:0002790_2	GO:0006120_1+GO:0006120_2	GO:0003073_1+GO:0003073_2	GO:0003008_1+GO:0003008_2	abs(GO:0002764_1-GO:0002764_2)	GO:0003002_1+GO:0003002_2	abs(GO:0002790_1-GO:0002790_2)	GO:0002790_1+GO:0002790_2	GO:0002757_1+GO:0002757_2	abs(GO:0002764_1-GO:0002764_2)	GO:0002709_1+GO:0002709_2	GO:0003018_1+GO:0003018_2	GO:0002824_1+GO:0002824_2	GO:0002690_1+GO:0002690_2	abs(GO:0006026_1-GO:0006026_2)	GO:0002768_1+GO:0002768_2	abs(GO:0006022_1-GO:0006022_2)
abs(GO:0006119_1-GO:0006119_2)	GO:0006152_1+GO:0006152_2	abs(GO:0006171_1-GO:0006171_2)	abs(GO:0006120_1-GO:0006120_2)	abs(GO:0006195_1-GO:0006195_2)	GO:0006152_1+GO:0006152_2	GO:0006260_1+GO:0006260_2	abs(GO:0006027_1-GO:0006027_2)	abs(GO:0006023_1-GO:0006023_2)	abs(GO:0006152_1-GO:0006152_2)	abs(GO:0002764_1-GO:0002764_2)	abs(GO:0002764_1-GO:0002764_2)	abs(GO:0002821_1-GO:0002821_2)	GO:0003008_1+GO:0003008_2	GO:0002711_1+GO:0002711_2	abs(GO:0006027_1-GO:0006027_2)	GO:0002757_1+GO:0002757_2	abs(GO:0002757_1-GO:0002757_2)	abs(GO:0003002_1-GO:0003002_2)	abs(GO:0003012_1-GO:0003012_2)	abs(GO:0002764_1-GO:0002764_2)	GO:0002757_1+GO:0002757_2	abs(GO:0002822_1-GO:0002822_2)	GO:0003012_1+GO:0003012_2	abs(GO:0003013_1-GO:0003013_2)	GO:0003014_1+GO:0003014_2	GO:0002790_1+GO:0002790_2	GO:0006066_1+GO:0006066_2	GO:0002708_1+GO:0002708_2	abs(GO:0002757_1-GO:0002757_2)	GO:0002768_1+GO:0002768_2	abs(GO:0003012_1-GO:0003012_2)	GO:0006091_1+GO:0006091_2	abs(GO:0002821_1-GO:0002821_2)	abs(GO:0006120_1-GO:0006120_2)	GO:0003401_1+GO:0003401_2	abs(GO:0003008_1-GO:0003008_2)	GO:0002768_1+GO:0002768_2	abs(GO:0003002_1-GO:0003002_2)	GO:0002791_1+GO:0002791_2	abs(GO:0002790_1-GO:0002790_2)	abs(GO:0002757_1-GO:0002757_2)	GO:0002768_1+GO:0002768_2	GO:0002757_1+GO:0002757_2	abs(GO:0003018_1-GO:0003018_2)	abs(GO:0002824_1-GO:0002824_2)	abs(GO:0002690_1-GO:0002690_2)	GO:0006027_1+GO:0006027_2	abs(GO:0002768_1-GO:0002768_2)	GO:0006066_1+GO:0006066_2
GO:0006120_1+GO:0006120_2	abs(GO:0006152_1-GO:0006152_2)	GO:0006184_1+GO:0006184_2	GO:0006139_1+GO:0006139_2	GO:0006200_1+GO:0006200_2	abs(GO:0006152_1-GO:0006152_2)	abs(GO:0006260_1-GO:0006260_2)	GO:0006029_1+GO:0006029_2	GO:0006024_1+GO:0006024_2	GO:0006163_1+GO:0006163_2	GO:0002768_1+GO:0002768_2	GO:0002768_1+GO:0002768_2	GO:0002822_1+GO:0002822_2	abs(GO:0003008_1-GO:0003008_2)	abs(GO:0002711_1-GO:0002711_2)	GO:0006066_1+GO:0006066_2	abs(GO:0002757_1-GO:0002757_2)	GO:0002764_1+GO:0002764_2	GO:0003008_1+GO:0003008_2	GO:0003013_1+GO:0003013_2	GO:0002768_1+GO:0002768_2	abs(GO:0002757_1-GO:0002757_2)	GO:0002824_1+GO:0002824_2	abs(GO:0003012_1-GO:0003012_2)	GO:0003014_1+GO:0003014_2	abs(GO:0003014_1-GO:0003014_2)	GO:0002822_1+GO:0002822_2	abs(GO:0006066_1-GO:0006066_2)	abs(GO:0002708_1-GO:0002708_2)	GO:0002764_1+GO:0002764_2	GO:0002790_1+GO:0002790_2	GO:0003013_1+GO:0003013_2	abs(GO:0006091_1-GO:0006091_2)	GO:0002822_1+GO:0002822_2	GO:0006139_1+GO:0006139_2	abs(GO:0003401_1-GO:0003401_2)	GO:0003013_1+GO:0003013_2	abs(GO:0002790_1-GO:0002790_2)	GO:0003008_1+GO:0003008_2	GO:0002819_1+GO:0002819_2	GO:0002822_1+GO:0002822_2	GO:0002758_1+GO:0002758_2	GO:0002790_1+GO:0002790_2	abs(GO:0002757_1-GO:0002757_2)	GO:0005975_1+GO:0005975_2	GO:0003002_1+GO:0003002_2	GO:0002694_1+GO:0002694_2	abs(GO:0006027_1-GO:0006027_2)	GO:0002790_1+GO:0002790_2	abs(GO:0006066_1-GO:0006066_2)
abs(GO:0006120_1-GO:0006120_2)	GO:0006163_1+GO:0006163_2	abs(GO:0006184_1-GO:0006184_2)	abs(GO:0006139_1-GO:0006139_2)	abs(GO:0006200_1-GO:0006200_2)	GO:0006163_1+GO:0006163_2	GO:0006261_1+GO:0006261_2	abs(GO:0006029_1-GO:0006029_2)	abs(GO:0006024_1-GO:0006024_2)	abs(GO:0006163_1-GO:0006163_2)	GO:0002790_1+GO:0002790_2	abs(GO:0002768_1-GO:0002768_2)	abs(GO:0002824_1-GO:0002824_2)	GO:0003012_1+GO:0003012_2	GO:0002757_1+GO:0002757_2	abs(GO:0006066_1-GO:0006066_2)	GO:0002758_1+GO:0002758_2	abs(GO:0002764_1-GO:0002764_2)	abs(GO:0003008_1-GO:0003008_2)	abs(GO:0003013_1-GO:0003013_2)	abs(GO:0002768_1-GO:0002768_2)	GO:0002764_1+GO:0002764_2	GO:0003008_1+GO:0003008_2	GO:0003013_1+GO:0003013_2	abs(GO:0003014_1-GO:0003014_2)	GO:0003018_1+GO:0003018_2	abs(GO:0002822_1-GO:0002822_2)	GO:0006082_1+GO:0006082_2	abs(GO:0002709_1-GO:0002709_2)	abs(GO:0002764_1-GO:0002764_2)	abs(GO:0002790_1-GO:0002790_2)	abs(GO:0003013_1-GO:0003013_2)	GO:0006119_1+GO:0006119_2	GO:0002824_1+GO:0002824_2	abs(GO:0006139_1-GO:0006139_2)	GO:0005975_1+GO:0005975_2	abs(GO:0003013_1-GO:0003013_2)	abs(GO:0002791_1-GO:0002791_2)	abs(GO:0003008_1-GO:0003008_2)	GO:0002822_1+GO:0002822_2	abs(GO:0002822_1-GO:0002822_2)	GO:0002764_1+GO:0002764_2	abs(GO:0002790_1-GO:0002790_2)	GO:0002764_1+GO:0002764_2	abs(GO:0005975_1-GO:0005975_2)	abs(GO:0003002_1-GO:0003002_2)	GO:0002696_1+GO:0002696_2	GO:0006029_1+GO:0006029_2	GO:0002822_1+GO:0002822_2	GO:0006082_1+GO:0006082_2
GO:0006139_1+GO:0006139_2	abs(GO:0006163_1-GO:0006163_2)	GO:0006195_1+GO:0006195_2	GO:0006140_1+GO:0006140_2	GO:0006259_1+GO:0006259_2	abs(GO:0006163_1-GO:0006163_2)	abs(GO:0006261_1-GO:0006261_2)	GO:0006066_1+GO:0006066_2	GO:0006026_1+GO:0006026_2	GO:0006164_1+GO:0006164_2	GO:0002822_1+GO:0002822_2	GO:0002790_1+GO:0002790_2	GO:0003008_1+GO:0003008_2	GO:0003013_1+GO:0003013_2	abs(GO:0002757_1-GO:0002757_2)	GO:0006082_1+GO:0006082_2	abs(GO:0002758_1-GO:0002758_2)	GO:0002768_1+GO:0002768_2	GO:0003012_1+GO:0003012_2	GO:0003018_1+GO:0003018_2	GO:0002791_1+GO:0002791_2	abs(GO:0002764_1-GO:0002764_2)	abs(GO:0003008_1-GO:0003008_2)	abs(GO:0003013_1-GO:0003013_2)	GO:0003018_1+GO:0003018_2	abs(GO:0003018_1-GO:0003018_2)	abs(GO:0002824_1-GO:0002824_2)	abs(GO:0006082_1-GO:0006082_2)	GO:0002757_1+GO:0002757_2	GO:0002768_1+GO:0002768_2	abs(GO:0002791_1-GO:0002791_2)	GO:0003014_1+GO:0003014_2	abs(GO:0006119_1-GO:0006119_2)	abs(GO:0002824_1-GO:0002824_2)	GO:0006140_1+GO:0006140_2	abs(GO:0005975_1-GO:0005975_2)	GO:0003018_1+GO:0003018_2	abs(GO:0002821_1-GO:0002821_2)	GO:0003012_1+GO:0003012_2	abs(GO:0002822_1-GO:0002822_2)	GO:0003002_1+GO:0003002_2	abs(GO:0002764_1-GO:0002764_2)	GO:0002791_1+GO:0002791_2	abs(GO:0002764_1-GO:0002764_2)	GO:0006022_1+GO:0006022_2	GO:0003006_1+GO:0003006_2	GO:0002697_1+GO:0002697_2	abs(GO:0006029_1-GO:0006029_2)	abs(GO:0002822_1-GO:0002822_2)	abs(GO:0006082_1-GO:0006082_2)
abs(GO:0006139_1-GO:0006139_2)	GO:0006164_1+GO:0006164_2	abs(GO:0006195_1-GO:0006195_2)	abs(GO:0006140_1-GO:0006140_2)	abs(GO:0006259_1-GO:0006259_2)	GO:0006164_1+GO:0006164_2	GO:0006270_1+GO:0006270_2	abs(GO:0006066_1-GO:0006066_2)	abs(GO:0006026_1-GO:0006026_2)	abs(GO:0006164_1-GO:0006164_2)	abs(GO:0002822_1-GO:0002822_2)	abs(GO:0002790_1-GO:0002790_2)	abs(GO:0003008_1-GO:0003008_2)	abs(GO:0003013_1-GO:0003013_2)	GO:0002764_1+GO:0002764_2	abs(GO:0006082_1-GO:0006082_2)	GO:0002764_1+GO:0002764_2	abs(GO:0002768_1-GO:0002768_2)	abs(GO:0003012_1-GO:0003012_2)	abs(GO:0003018_1-GO:0003018_2)	GO:0002819_1+GO:0002819_2	GO:0002768_1+GO:0002768_2	abs(GO:0003012_1-GO:0003012_2)	GO:0003018_1+GO:0003018_2	abs(GO:0003018_1-GO:0003018_2)	GO:0003401_1+GO:0003401_2	GO:0003002_1+GO:0003002_2	GO:0006091_1+GO:0006091_2	abs(GO:0002757_1-GO:0002757_2)	GO:0002790_1+GO:0002790_2	GO:0002819_1+GO:0002819_2	GO:0003018_1+GO:0003018_2	GO:0006120_1+GO:0006120_2	GO:0003002_1+GO:0003002_2	abs(GO:0006140_1-GO:0006140_2)	GO:0006022_1+GO:0006022_2	abs(GO:0003018_1-GO:0003018_2)	GO:0002822_1+GO:0002822_2	abs(GO:0003012_1-GO:0003012_2)	GO:0002824_1+GO:0002824_2	abs(GO:0003002_1-GO:0003002_2)	GO:0002768_1+GO:0002768_2	abs(GO:0002819_1-GO:0002819_2)	GO:0002768_1+GO:0002768_2	abs(GO:0006022_1-GO:0006022_2)	GO:0003008_1+GO:0003008_2	abs(GO:0002697_1-GO:0002697_2)	GO:0006066_1+GO:0006066_2	GO:0003002_1+GO:0003002_2	GO:0006091_1+GO:0006091_2
GO:0006140_1+GO:0006140_2	abs(GO:0006164_1-GO:0006164_2)	GO:0006200_1+GO:0006200_2	GO:0006152_1+GO:0006152_2	GO:0006260_1+GO:0006260_2	abs(GO:0006164_1-GO:0006164_2)	abs(GO:0006270_1-GO:0006270_2)	GO:0006082_1+GO:0006082_2	GO:0006027_1+GO:0006027_2	GO:0006171_1+GO:0006171_2	GO:0002824_1+GO:0002824_2	GO:0002791_1+GO:0002791_2	GO:0003013_1+GO:0003013_2	GO:0003014_1+GO:0003014_2	abs(GO:0002764_1-GO:0002764_2)	GO:0006091_1+GO:0006091_2	abs(GO:0002764_1-GO:0002764_2)	GO:0002822_1+GO:0002822_2	GO:0003013_1+GO:0003013_2	GO:0003401_1+GO:0003401_2	abs(GO:0002819_1-GO:0002819_2)	abs(GO:0002768_1-GO:0002768_2)	GO:0003013_1+GO:0003013_2	abs(GO:0003018_1-GO:0003018_2)	GO:0003401_1+GO:0003401_2	abs(GO:0003401_1-GO:0003401_2)	GO:0003008_1+GO:0003008_2	abs(GO:0006091_1-GO:0006091_2)	GO:0002764_1+GO:0002764_2	abs(GO:0002790_1-GO:0002790_2)	GO:0002822_1+GO:0002822_2	abs(GO:0003018_1-GO:0003018_2)	abs(GO:0006120_1-GO:0006120_2)	abs(GO:0003002_1-GO:0003002_2)	GO:0006152_1+GO:0006152_2	abs(GO:0006022_1-GO:0006022_2)	GO:0005975_1+GO:0005975_2	abs(GO:0002822_1-GO:0002822_2)	GO:0003013_1+GO:0003013_2	abs(GO:0002824_1-GO:0002824_2)	GO:0003008_1+GO:0003008_2	GO:0002790_1+GO:0002790_2	GO:0002822_1+GO:0002822_2	abs(GO:0002790_1-GO:0002790_2)	abs(GO:0006024_1-GO:0006024_2)	abs(GO:0003008_1-GO:0003008_2)	GO:0002699_1+GO:0002699_2	abs(GO:0006066_1-GO:0006066_2)	abs(GO:0003002_1-GO:0003002_2)	abs(GO:0006091_1-GO:0006091_2)
abs(GO:0006140_1-GO:0006140_2)	GO:0006171_1+GO:0006171_2	abs(GO:0006200_1-GO:0006200_2)	abs(GO:0006152_1-GO:0006152_2)	abs(GO:0006260_1-GO:0006260_2)	GO:0006171_1+GO:0006171_2	GO:0006271_1+GO:0006271_2	abs(GO:0006082_1-GO:0006082_2)	abs(GO:0006027_1-GO:0006027_2)	abs(GO:0006171_1-GO:0006171_2)	abs(GO:0002824_1-GO:0002824_2)	abs(GO:0002791_1-GO:0002791_2)	abs(GO:0003013_1-GO:0003013_2)	abs(GO:0003014_1-GO:0003014_2)	GO:0002768_1+GO:0002768_2	abs(GO:0006091_1-GO:0006091_2)	GO:0002768_1+GO:0002768_2	abs(GO:0002822_1-GO:0002822_2)	abs(GO:0003013_1-GO:0003013_2)	GO:0005975_1+GO:0005975_2	abs(GO:0002821_1-GO:0002821_2)	GO:0002821_1+GO:0002821_2	abs(GO:0003013_1-GO:0003013_2)	GO:0005975_1+GO:0005975_2	GO:0005975_1+GO:0005975_2	GO:0005975_1+GO:0005975_2	abs(GO:0003008_1-GO:0003008_2)	abs(GO:0006120_1-GO:0006120_2)	abs(GO:0002764_1-GO:0002764_2)	GO:0002791_1+GO:0002791_2	abs(GO:0002822_1-GO:0002822_2)	GO:0003401_1+GO:0003401_2	GO:0006139_1+GO:0006139_2	GO:0003006_1+GO:0003006_2	abs(GO:0006152_1-GO:0006152_2)	GO:0006066_1+GO:0006066_2	abs(GO:0005975_1-GO:0005975_2)	GO:0002824_1+GO:0002824_2	abs(GO:0003013_1-GO:0003013_2)	GO:0003008_1+GO:0003008_2	abs(GO:0003008_1-GO:0003008_2)	abs(GO:0002790_1-GO:0002790_2)	abs(GO:0002822_1-GO:0002822_2)	GO:0002791_1+GO:0002791_2	GO:0006026_1+GO:0006026_2	GO:0003012_1+GO:0003012_2	abs(GO:0002699_1-GO:0002699_2)	GO:0006082_1+GO:0006082_2	GO:0003008_1+GO:0003008_2	abs(GO:0006120_1-GO:0006120_2)
[truncated: 3,268 more rows]
[truncated: 260 more columns]
